# Supplementary material for: Fusion gene heterogeneity and kinase enrichment in high-grade serous carcinomas
Source: Neoplasia. 2026 Jun 25;79:101332. doi: 10.1016/j.neo.2026.101332 (PMC13325326; doi:10.1016/j.neo.2026.101332)
Supplement: Supplementary file 2 [file mmc2.xlsx]

## Sheet: Table S1
Supplementary Table S1. Fusion transcripts in high-grade serous tubo-ovarian carcinoma samples detected by the three algorithms: STAR-Fusion, Arriba, and FusionCatcher.
Patients	sample	STAR-Fusion	Arriba	FusionCatcher
ROC2-0190	ROC2-001-T	184	38	128
ROC2-0190	ROC2-002-T	127	59	124
ROC2-0190	ROC2-003-T	204	143	200
ROC2-0190	ROC2-004-T	285	133	292
ROC2-0190	ROC2-005-T	78	63	89
ROC2-0243	ROC2-006-T	187	93	205
ROC2-0243	ROC2-007-T	100	58	129
ROC2-0243	ROC2-008-T	101	50	106
ROC2-0243	ROC2-009-T	98	38	134
ROC2-0308	ROC2-010-T	275	99	238
ROC2-0308	ROC2-011-T	193	49	151
ROC2-0308	ROC2-012-T	213	76	176
ROC2-0308	ROC2-013-T	157	49	100
ROC2-0308	ROC2-014-T	168	51	154
ROC2-0308	ROC2-015-T	178	46	170
ROC2-0323	ROC2-016-T	214	119	124
ROC2-0323	ROC2-017-T	240	140	226
ROC2-0323	ROC2-018-T	293	143	347
ROC2-0323	ROC2-019-T	175	90	125
ROC2-0329	ROC2-020-T	223	134	257
ROC2-0329	ROC2-021-T	138	87	182
ROC2-0329	ROC2-022-T	147	61	152
ROC2-0329	ROC2-023-T	132	82	124
ROC2-0379	ROC2-024-T	226	122	213
ROC2-0379	ROC2-025-T	195	77	185
ROC2-0379	ROC2-026-T	132	80	128
ROC2-0436	ROC2-027-T	63	39	136
ROC2-0436	ROC2-028-T	78	39	175
ROC2-0436	ROC2-029-T	140	124	222
ROC2-0436	ROC2-030-T	92	55	147
ROC2-0466	ROC2-031-T	142	88	169
ROC2-0466	ROC2-032-T	149	96	211
ROC2-0466	ROC2-033-T	74	53	114
ROC2-0466	ROC2-034-T	164	101	187
ROC2-0466	ROC2-035-T	99	89	134
ROC2-0479	ROC2-036-T	181	144	248
ROC2-0479	ROC2-037-T	174	160	336
ROC2-0479	ROC2-038-T	189	178	287
ROC2-0479	ROC2-039-T	160	119	205
ROC2-0479	ROC2-040-T	126	115	167
ROC2-0622	ROC2-041-T	173	161	223
ROC2-0622	ROC2-042-T	160	188	169
ROC2-0622	ROC2-043-T	69	28	84
ROC2-0766	ROC2-044-T	222	246	302
ROC2-0766	ROC2-045-T	259	246	251
ROC2-0766	ROC2-046-T	132	93	166
ROC2-0812	ROC2-047-T	130	193	152
ROC2-0812	ROC2-048-T	244	238	248
ROC2-0812	ROC2-049-T	205	181	166
ROC2-0812	ROC2-050-T	245	223	180
ROC2-0870	ROC2-051-T	98	70	166
ROC2-0870	ROC2-052-T	159	112	185
ROC2-0870	ROC2-053-T	108	84	131
ROC2-0870	ROC2-054-T	155	91	162
ROC2-0870	ROC2-055-T	54	50	56
ROC2-1009	ROC2-056-T	101	75	89
ROC2-1009	ROC2-057-T	171	114	108
ROC2-1009	ROC2-058-T	184	139	142
ROC2-1009	ROC2-059-T	310	182	215
ROC2-1009	ROC2-060-T	185	157	200
ROC2-1009	ROC2-061-T	248	164	255
ROC2-1078	ROC2-062-T	205	154	179
ROC2-1078	ROC2-063-T	149	127	246
ROC2-1078	ROC2-064-T	156	131	253
ROC2-1078	ROC2-065-T	130	102	127
ROC2-1078	ROC2-066-T	116	101	181
ROC2-1144	ROC2-067-T	175	128	304
ROC2-1144	ROC2-068-T	144	68	133
ROC2-1144	ROC2-069-T	194	139	282
ROC2-1144	ROC2-070-T	106	74	119
ROC2-1144	ROC2-071-T	139	107	160
ROC2-1206	ROC2-072-T	117	69	139
ROC2-1206	ROC2-073-T	136	97	155
ROC2-1206	ROC2-074-T	97	68	132
ROC2-1206	ROC2-075-T	99	56	121
ROC2-1277	ROC2-076-T	204	218	320
ROC2-1277	ROC2-077-T	159	164	277
ROC2-1277	ROC2-078-T	138	98	137
ROC2-1277	ROC2-080-T	150	153	251
ROC2-1277	ROC2-081-T	150	135	251
ROC2-1277	ROC2-082-T	152	133	271
ROC2-1354	ROC2-083-T	122	74	131
ROC2-1354	ROC2-084-T	142	75	189
ROC2-1354	ROC2-085-T	173	92	262
ROC2-1354	ROC2-086-T	192	101	202
ROC2-1730-A	ROC2-087-T	213	113	216
ROC2-1730-A	ROC2-088-T	159	94	176
ROC2-1730-A	ROC2-089-T	153	86	212
ROC2-1730-B	ROC2-090-T	208	167	256
ROC2-1730-B	ROC2-091-T	191	173	189
ROC2-1730-B	ROC2-092-T	229	182	300
ROC2-1730-B	ROC2-093-T	219	167	239
ROC2-1801	ROC2-094-T	190	187	188
ROC2-1801	ROC2-095-T	278	346	322
ROC2-1801	ROC2-096-T	203	220	313
ROC2-1801	ROC2-097-T	176	215	305
ROC2-1801	ROC2-098-T	182	182	207
ROC2-1801	ROC2-099-T	191	188	187
ROC2-1801	ROC2-100-T	219	195	259
ROC2-1914	ROC2-101-T	134	90	173
ROC2-1914	ROC2-102-T	145	87	204
ROC2-1914	ROC2-103-T	155	107	176
ROC2-1914	ROC2-104-T	116	68	196
ROC2-1914	ROC2-105-T	175	117	250
ROC2-2037	ROC2-106-T	339	314	350
ROC2-2037	ROC2-107-T	252	249	217
ROC2-2037	ROC2-108-T	213	207	183
ROC2-2037	ROC2-109-T	172	172	124
		18163	13205	20911

## Sheet: Table S2
Supplementary Table S2. Fusion transcripts and fusion genes in high-grade serous tubo-ovarian carcinomas.
Fusion events	STAR-Fusion	Arriba	FusionCatcher
FTs (Fusion transcripts)	18163	13205	20911
FGs (Fusion genes)	3787	4965	5928
FGs across all sites (any algorithm)	399	613	300
Consensus FGs across all sites (strict consensus criterion, same FT-breakpoints)	118	118	118
FGs expanded consensus criterion	52	52	52
Corrected-Common FGs in All sites	170	170	170
FTs corresponding to Corrected-Common FGs in All sites	1305	1319	1037

## Sheet: Table S3-STAR-Fusion
Supplementary Table S3. Fusion transcripts detected by STAR-Fusion that correspond to the 170 fusion genes identified in common by all three algorithms: STAR-Fusion, Arriba, and FusionCatcher.
Patient	Sample	Fusion_Genes	Ensembl_5p_ID	Ensembl_3p_ID	Breakpoint_5end	Breakpoint_3end	JunctionReadCount	SpanningFragCount	est_J	est_S	FFPM
ROC2-0190	ROC2-001-T	SQSTM1::AC136628.4	ENSG00000161011.20	ENSG00000253652.1	chr5:179811682:+	chr5:179503740:-	60	14	60	14	0.7264
ROC2-0190	ROC2-002-T	SQSTM1::AC136628.4	ENSG00000161011.20	ENSG00000253652.1	chr5:179811682:+	chr5:179503740:-	18	8	18	8	0.2666
ROC2-0190	ROC2-003-T	SQSTM1::AC136628.4	ENSG00000161011.20	ENSG00000253652.1	chr5:179811682:+	chr5:179503740:-	96	33	96	32.98	1.4456
ROC2-0190	ROC2-003-T	SQSTM1::AC136628.4	ENSG00000161011.20	ENSG00000253652.1	chr5:179806591:+	chr5:179503740:-	1	2	1	0.02	0.0114
ROC2-0190	ROC2-004-T	SQSTM1::AC136628.4	ENSG00000161011.20	ENSG00000253652.1	chr5:179811682:+	chr5:179503740:-	127	33	127	33	1.3101
ROC2-0190	ROC2-005-T	SQSTM1::AC136628.4	ENSG00000161011.20	ENSG00000253652.1	chr5:179811682:+	chr5:179503740:-	11	3	11	3	0.1658
ROC2-0308	ROC2-010-T	ELOB::MAFG-DT	ENSG00000103363.15	ENSG00000265688.2	chr16:2775451:-	chr17:81929476:+	70	34	70	34	0.7981
ROC2-0308	ROC2-010-T	FUT10::SPIDR	ENSG00000172728.16	ENSG00000164808.17	chr8:33453216:-	chr8:47396376:+	17	13	17	10.79	0.2133
ROC2-0308	ROC2-010-T	FUT10::SPIDR	ENSG00000172728.16	ENSG00000164808.17	chr8:33453216:-	chr8:47388341:+	3	13	3	1.91	0.0377
ROC2-0308	ROC2-010-T	FUT10::SPIDR	ENSG00000172728.16	ENSG00000164808.17	chr8:33453216:-	chr8:47407861:+	1	2	1	0.05	0.0081
ROC2-0308	ROC2-010-T	FUT10::SPIDR	ENSG00000172728.16	ENSG00000164808.17	chr8:33453216:-	chr8:47595811:+	1	1	1	0.03	0.0079
ROC2-0308	ROC2-010-T	FUT10::SPIDR	ENSG00000172728.16	ENSG00000164808.17	chr8:33453216:-	chr8:47440323:+	4	2	4	0.22	0.0324
ROC2-0308	ROC2-010-T	SPTY2D1::DENND5A	ENSG00000179119.15	ENSG00000184014.9	chr11:18634198:-	chr11:9207632:-	25	6	25	5.8	0.2364
ROC2-0308	ROC2-010-T	SPTY2D1::DENND5A	ENSG00000179119.15	ENSG00000184014.9	chr11:18634198:-	chr11:9206782:-	2	3	2	0.2	0.0168
ROC2-0308	ROC2-010-T	SPTY2D1::DENND5A	ENSG00000179119.15	ENSG00000184014.9	chr11:18634690:-	chr11:9207632:-	1	0	1	0	0.0077
ROC2-0308	ROC2-011-T	ELOB::MAFG-DT	ENSG00000103363.15	ENSG00000265688.2	chr16:2775451:-	chr17:81929476:+	44	23	44	22.83	0.5672
ROC2-0308	ROC2-011-T	ELOB::MAFG-DT	ENSG00000103363.15	ENSG00000265688.2	chr16:2776993:-	chr17:81929476:+	1	10	1	0.17	0.0099
ROC2-0308	ROC2-011-T	FUT10::SPIDR	ENSG00000172728.16	ENSG00000164808.17	chr8:33453216:-	chr8:47396376:+	10	1	10	1	0.0934
ROC2-0308	ROC2-011-T	FUT10::SPIDR	ENSG00000172728.16	ENSG00000164808.17	chr8:33453216:-	chr8:47440323:+	2	0	2	0	0.017
ROC2-0308	ROC2-011-T	SPTY2D1::DENND5A	ENSG00000179119.15	ENSG00000184014.9	chr11:18634198:-	chr11:9207632:-	8	5	8	5	0.1103
ROC2-0308	ROC2-012-T	ELOB::MAFG-DT	ENSG00000103363.15	ENSG00000265688.2	chr16:2775451:-	chr17:81929476:+	57	32	57	31.93	0.8901
ROC2-0308	ROC2-012-T	ELOB::MAFG-DT	ENSG00000103363.15	ENSG00000265688.2	chr16:2776993:-	chr17:81929476:+	1	6	1	0.07	0.0107
ROC2-0308	ROC2-012-T	FUT10::SPIDR	ENSG00000172728.16	ENSG00000164808.17	chr8:33453216:-	chr8:47396376:+	22	10	22	9.84	0.3187
ROC2-0308	ROC2-012-T	FUT10::SPIDR	ENSG00000172728.16	ENSG00000164808.17	chr8:33453216:-	chr8:47407861:+	6	1	6	0.16	0.0617
ROC2-0308	ROC2-012-T	FUT10::SPIDR	ENSG00000172728.16	ENSG00000164808.17	chr8:33453216:-	chr8:47440323:+	3	0	3	0	0.03
ROC2-0308	ROC2-012-T	SPTY2D1::DENND5A	ENSG00000179119.15	ENSG00000184014.9	chr11:18634198:-	chr11:9207632:-	11	11	11	10.25	0.2127
ROC2-0308	ROC2-012-T	SPTY2D1::DENND5A	ENSG00000179119.15	ENSG00000184014.9	chr11:18634198:-	chr11:9206782:-	3	5	3	0.75	0.0375
ROC2-0308	ROC2-013-T	ELOB::MAFG-DT	ENSG00000103363.15	ENSG00000265688.2	chr16:2775451:-	chr17:81929476:+	32	10	32	9.92	0.5049
ROC2-0308	ROC2-013-T	ELOB::MAFG-DT	ENSG00000103363.15	ENSG00000265688.2	chr16:2776993:-	chr17:81929476:+	1	3	1	0.08	0.013
ROC2-0308	ROC2-013-T	FUT10::SPIDR	ENSG00000172728.16	ENSG00000164808.17	chr8:33453216:-	chr8:47396376:+	13	4	13	3.43	0.1979
ROC2-0308	ROC2-013-T	FUT10::SPIDR	ENSG00000172728.16	ENSG00000164808.17	chr8:33453216:-	chr8:47407861:+	1	3	1	0.17	0.014
ROC2-0308	ROC2-013-T	FUT10::SPIDR	ENSG00000172728.16	ENSG00000164808.17	chr8:33453216:-	chr8:47440323:+	4	2	4	0.4	0.053
ROC2-0308	ROC2-013-T	SPTY2D1::DENND5A	ENSG00000179119.15	ENSG00000184014.9	chr11:18634198:-	chr11:9207632:-	6	1	6	1	0.0843
ROC2-0308	ROC2-013-T	SPTY2D1::DENND5A	ENSG00000179119.15	ENSG00000184014.9	chr11:18634198:-	chr11:9206782:-	1	0	1	0	0.012
ROC2-0308	ROC2-014-T	ELOB::MAFG-DT	ENSG00000103363.15	ENSG00000265688.2	chr16:2775451:-	chr17:81929476:+	36	10	36	9.91	0.4567
ROC2-0308	ROC2-014-T	ELOB::MAFG-DT	ENSG00000103363.15	ENSG00000265688.2	chr16:2776993:-	chr17:81929476:+	2	2	2	0.09	0.0208
ROC2-0308	ROC2-014-T	FUT10::SPIDR	ENSG00000172728.16	ENSG00000164808.17	chr8:33453216:-	chr8:47396376:+	7	4	7	3.71	0.1065
ROC2-0308	ROC2-014-T	FUT10::SPIDR	ENSG00000172728.16	ENSG00000164808.17	chr8:33453216:-	chr8:47407861:+	3	1	3	0.21	0.0319
ROC2-0308	ROC2-014-T	FUT10::SPIDR	ENSG00000172728.16	ENSG00000164808.17	chr8:33453216:-	chr8:47440323:+	1	1	1	0.07	0.0106
ROC2-0308	ROC2-014-T	SPTY2D1::DENND5A	ENSG00000179119.15	ENSG00000184014.9	chr11:18634198:-	chr11:9207632:-	20	4	20	3.91	0.2379
ROC2-0308	ROC2-014-T	SPTY2D1::DENND5A	ENSG00000179119.15	ENSG00000184014.9	chr11:18634198:-	chr11:9206782:-	1	2	1	0.09	0.0108
ROC2-0308	ROC2-015-T	ELOB::MAFG-DT	ENSG00000103363.15	ENSG00000265688.2	chr16:2775451:-	chr17:81929476:+	16	9	16	9	0.281
ROC2-0308	ROC2-015-T	FUT10::SPIDR	ENSG00000172728.16	ENSG00000164808.17	chr8:33453216:-	chr8:47396376:+	3	2	3	2	0.0562
ROC2-0308	ROC2-015-T	SPTY2D1::DENND5A	ENSG00000179119.15	ENSG00000184014.9	chr11:18634198:-	chr11:9207632:-	7	2	7	2	0.1012
ROC2-0308	ROC2-015-T	SPTY2D1::DENND5A	ENSG00000179119.15	ENSG00000184014.9	chr11:18634198:-	chr11:9206782:-	1	0	1	0	0.0112
ROC2-0323	ROC2-016-T	CRACD::SRD5A3	ENSG00000109265.14	ENSG00000128039.13	chr4:56272492:+	chr4:55367588:+	18	8	18	8	0.2516
ROC2-0323	ROC2-016-T	MYH14::FPR1	ENSG00000105357.19	ENSG00000171051.9	chr19:50210770:+	chr19:51747005:-	10	1	10	1	0.1065
ROC2-0323	ROC2-016-T	TIMM44::MEIS3	ENSG00000104980.8	ENSG00000105419.18	chr19:7931138:-	chr19:47417350:-	13	4	13	4	0.1645
ROC2-0323	ROC2-016-T	USP25::SH3YL1	ENSG00000155313.15	ENSG00000035115.22	chr21:15730438:+	chr2:234272:-	1	0	1	0	0.0097
ROC2-0323	ROC2-016-T	USP25::SH3YL1	ENSG00000155313.15	ENSG00000035115.22	chr21:15730438:+	chr2:253115:-	24	0	24	0	0.2323
ROC2-0323	ROC2-016-T	ZSCAN18::PLAUR	ENSG00000121413.13	ENSG00000011422.12	chr19:58118348:-	chr19:43656640:-	3	0	3	0	0.029
ROC2-0323	ROC2-017-T	CRACD::SRD5A3	ENSG00000109265.14	ENSG00000128039.13	chr4:56272492:+	chr4:55367588:+	10	3	10	3	0.1273
ROC2-0323	ROC2-017-T	MYH14::FPR1	ENSG00000105357.19	ENSG00000171051.9	chr19:50210770:+	chr19:51747005:-	10	4	10	3.64	0.1335
ROC2-0323	ROC2-017-T	MYH14::FPR1	ENSG00000105357.19	ENSG00000171051.9	chr19:50210770:+	chr19:51750253:-	1	4	1	0.36	0.0133
ROC2-0323	ROC2-017-T	TIMM44::MEIS3	ENSG00000104980.8	ENSG00000105419.18	chr19:7931138:-	chr19:47417350:-	32	10	32	10	0.4112
ROC2-0323	ROC2-017-T	USP25::SH3YL1	ENSG00000155313.15	ENSG00000035115.22	chr21:15730438:+	chr2:234272:-	1	0	1	0	0.0098
ROC2-0323	ROC2-017-T	USP25::SH3YL1	ENSG00000155313.15	ENSG00000035115.22	chr21:15730438:+	chr2:253115:-	26	0	26	0	0.2545
ROC2-0323	ROC2-017-T	ZSCAN18::PLAUR	ENSG00000121413.13	ENSG00000011422.12	chr19:58118267:-	chr19:43656640:-	1	0	1	0	0.0098
ROC2-0323	ROC2-017-T	ZSCAN18::PLAUR	ENSG00000121413.13	ENSG00000011422.12	chr19:58118348:-	chr19:43656640:-	8	0	8	0	0.0783
ROC2-0323	ROC2-018-T	CRACD::SRD5A3	ENSG00000109265.14	ENSG00000128039.13	chr4:56272492:+	chr4:55367588:+	19	13	19	12.9	0.1993
ROC2-0323	ROC2-018-T	CRACD::SRD5A3	ENSG00000109265.14	ENSG00000128039.13	chr4:56272492:+	chr4:55369832:+	1	3	1	0.1	0.0068
ROC2-0323	ROC2-018-T	MYH14::FPR1	ENSG00000105357.19	ENSG00000171051.9	chr19:50210770:+	chr19:51747005:-	36	10	36	9.73	0.2856
ROC2-0323	ROC2-018-T	MYH14::FPR1	ENSG00000105357.19	ENSG00000171051.9	chr19:50210770:+	chr19:51750253:-	1	10	1	0.27	0.0079
ROC2-0323	ROC2-018-T	TIMM44::MEIS3	ENSG00000104980.8	ENSG00000105419.18	chr19:7931138:-	chr19:47417350:-	20	6	20	6	0.1624
ROC2-0323	ROC2-018-T	USP25::SH3YL1	ENSG00000155313.15	ENSG00000035115.22	chr21:15730438:+	chr2:234272:-	1	0	1	0	0.0062
ROC2-0323	ROC2-018-T	USP25::SH3YL1	ENSG00000155313.15	ENSG00000035115.22	chr21:15730438:+	chr2:253115:-	26	0	26	0	0.1624
ROC2-0323	ROC2-018-T	ZSCAN18::PLAUR	ENSG00000121413.13	ENSG00000011422.12	chr19:58118348:-	chr19:43656640:-	12	0	12	0	0.0749
ROC2-0323	ROC2-019-T	CRACD::SRD5A3	ENSG00000109265.14	ENSG00000128039.13	chr4:56272492:+	chr4:55367588:+	13	1	13	1	0.1151
ROC2-0323	ROC2-019-T	MYH14::FPR1	ENSG00000105357.19	ENSG00000171051.9	chr19:50210770:+	chr19:51747005:-	8	0	8	0	0.0658
ROC2-0323	ROC2-019-T	TIMM44::MEIS3	ENSG00000104980.8	ENSG00000105419.18	chr19:7931138:-	chr19:47417350:-	14	3	14	3	0.1398
ROC2-0323	ROC2-019-T	USP25::SH3YL1	ENSG00000155313.15	ENSG00000035115.22	chr21:15730438:+	chr2:253115:-	21	0	21	0	0.1727
ROC2-0323	ROC2-019-T	ZSCAN18::PLAUR	ENSG00000121413.13	ENSG00000011422.12	chr19:58118348:-	chr19:43656640:-	2	0	2	0	0.0164
ROC2-0329	ROC2-020-T	ERCC8::C5orf67	ENSG00000049167.15	ENSG00000225940.7	chr5:60944932:-	chr5:56556187:-	12	3	12	1.38	0.1123
ROC2-0329	ROC2-020-T	ERCC8::C5orf67	ENSG00000049167.15	ENSG00000225940.7	chr5:60944932:-	chr5:56535228:-	10	3	10	1.15	0.0936
ROC2-0329	ROC2-020-T	ERCC8::C5orf67	ENSG00000049167.15	ENSG00000225940.7	chr5:60944932:-	chr5:56533155:-	7	2	7	0.47	0.0627
ROC2-0329	ROC2-020-T	GRB10::SUGCT	ENSG00000106070.20	ENSG00000175600.16	chr7:50780627:-	chr7:40749434:+	4	3	4	3	0.0588
ROC2-0329	ROC2-020-T	GRB10::SUGCT	ENSG00000106070.20	ENSG00000175600.16	chr7:50793224:-	chr7:40749434:+	34	0	34	0	0.2854
ROC2-0329	ROC2-020-T	NDUFB6::AC073878.1	ENSG00000165264.11	ENSG00000261570.2	chr9:32570960:-	chr7:141531243:-	8	2	8	1.69	0.0814
ROC2-0329	ROC2-020-T	NDUFB6::AC073878.1	ENSG00000165264.11	ENSG00000261570.2	chr9:32572881:-	chr7:141531243:-	1	1	1	0.08	0.0091
ROC2-0329	ROC2-020-T	NDUFB6::AC073878.1	ENSG00000165264.11	ENSG00000261570.2	chr9:32570960:-	chr7:141529281:-	3	1	3	0.23	0.0271
ROC2-0329	ROC2-020-T	RAD54B::VIRMA	ENSG00000197275.14	ENSG00000164944.12	chr8:94467405:-	chr8:94506717:-	1	1	1	0.04	0.0087
ROC2-0329	ROC2-020-T	RAD54B::VIRMA	ENSG00000197275.14	ENSG00000164944.12	chr8:94458268:-	chr8:94506717:-	17	10	17	9.96	0.2263
ROC2-0329	ROC2-021-T	ERCC8::C5orf67	ENSG00000049167.15	ENSG00000225940.7	chr5:60944932:-	chr5:56556187:-	9	3	9	2.5	0.1205
ROC2-0329	ROC2-021-T	ERCC8::C5orf67	ENSG00000049167.15	ENSG00000225940.7	chr5:60944932:-	chr5:56535228:-	7	1	7	0.32	0.0768
ROC2-0329	ROC2-021-T	ERCC8::C5orf67	ENSG00000049167.15	ENSG00000225940.7	chr5:60944932:-	chr5:56533155:-	4	1	4	0.18	0.0438
ROC2-0329	ROC2-021-T	GRB10::SUGCT	ENSG00000106070.20	ENSG00000175600.16	chr7:50793224:-	chr7:40749434:+	18	0	18	0	0.1886
ROC2-0329	ROC2-021-T	GRB10::SUGCT	ENSG00000106070.20	ENSG00000175600.16	chr7:50792442:-	chr7:40749434:+	4	0	4	0	0.0419
ROC2-0329	ROC2-021-T	GRB10::SUGCT	ENSG00000106070.20	ENSG00000175600.16	chr7:50780627:-	chr7:40749434:+	3	0	3	0	0.0314
ROC2-0329	ROC2-021-T	NDUFB6::AC073878.1	ENSG00000165264.11	ENSG00000261570.2	chr9:32570960:-	chr7:141531243:-	5	4	5	4	0.0943
ROC2-0329	ROC2-021-T	NDUFB6::AC073878.1	ENSG00000165264.11	ENSG00000261570.2	chr9:32570960:-	chr7:141529281:-	1	0	1	0	0.0105
ROC2-0329	ROC2-021-T	RAD54B::VIRMA	ENSG00000197275.14	ENSG00000164944.12	chr8:94458268:-	chr8:94506717:-	9	9	9	9	0.1886
ROC2-0329	ROC2-022-T	ERCC8::C5orf67	ENSG00000049167.15	ENSG00000225940.7	chr5:60944932:-	chr5:56556187:-	8	2	8	1.64	0.0895
ROC2-0329	ROC2-022-T	ERCC8::C5orf67	ENSG00000049167.15	ENSG00000225940.7	chr5:60944932:-	chr5:56535228:-	4	1	4	0.29	0.0398
ROC2-0329	ROC2-022-T	ERCC8::C5orf67	ENSG00000049167.15	ENSG00000225940.7	chr5:60944932:-	chr5:56533155:-	1	1	1	0.07	0.01
ROC2-0329	ROC2-022-T	GRB10::SUGCT	ENSG00000106070.20	ENSG00000175600.16	chr7:50792442:-	chr7:40749434:+	1	0	1	0	0.0093
ROC2-0329	ROC2-022-T	GRB10::SUGCT	ENSG00000106070.20	ENSG00000175600.16	chr7:50793224:-	chr7:40749434:+	13	0	13	0	0.1207
ROC2-0329	ROC2-022-T	NDUFB6::AC073878.1	ENSG00000165264.11	ENSG00000261570.2	chr9:32570960:-	chr7:141531243:-	4	0	4	0	0.0371
ROC2-0329	ROC2-022-T	RAD54B::VIRMA	ENSG00000197275.14	ENSG00000164944.12	chr8:94458268:-	chr8:94506717:-	7	1	7	1	0.0743
ROC2-0329	ROC2-023-T	ERCC8::C5orf67	ENSG00000049167.15	ENSG00000225940.7	chr5:60944932:-	chr5:56556187:-	8	1	8	1	0.1037
ROC2-0329	ROC2-023-T	ERCC8::C5orf67	ENSG00000049167.15	ENSG00000225940.7	chr5:60944932:-	chr5:56535228:-	7	0	7	0	0.0807
ROC2-0329	ROC2-023-T	ERCC8::C5orf67	ENSG00000049167.15	ENSG00000225940.7	chr5:60944932:-	chr5:56533155:-	4	0	4	0	0.0461
ROC2-0329	ROC2-023-T	GRB10::SUGCT	ENSG00000106070.20	ENSG00000175600.16	chr7:50792461:-	chr7:40749434:+	4	3	4	1.18	0.0597
ROC2-0329	ROC2-023-T	GRB10::SUGCT	ENSG00000106070.20	ENSG00000175600.16	chr7:50792442:-	chr7:40749434:+	2	3	2	0.59	0.0298
ROC2-0329	ROC2-023-T	GRB10::SUGCT	ENSG00000106070.20	ENSG00000175600.16	chr7:50780627:-	chr7:40749434:+	2	3	2	0.59	0.0298
ROC2-0329	ROC2-023-T	GRB10::SUGCT	ENSG00000106070.20	ENSG00000175600.16	chr7:50793224:-	chr7:40749434:+	18	1	18	0.64	0.2148
ROC2-0329	ROC2-023-T	NDUFB6::AC073878.1	ENSG00000165264.11	ENSG00000261570.2	chr9:32570960:-	chr7:141531243:-	4	1	4	1	0.0576
ROC2-0329	ROC2-023-T	RAD54B::VIRMA	ENSG00000197275.14	ENSG00000164944.12	chr8:94458268:-	chr8:94506717:-	13	3	13	3	0.1844
ROC2-0379	ROC2-024-T	BMP7::EYA2	ENSG00000101144.13	ENSG00000064655.19	chr20:57265705:-	chr20:47089239:+	66	6	66	1.01	0.5597
ROC2-0379	ROC2-024-T	BMP7::EYA2	ENSG00000101144.13	ENSG00000064655.19	chr20:57265705:-	chr20:47074158:+	1	16	1	0.05	0.0088
ROC2-0379	ROC2-024-T	BMP7::EYA2	ENSG00000101144.13	ENSG00000064655.19	chr20:57265705:-	chr20:47072185:+	277	54	277	52.94	2.756
ROC2-0379	ROC2-024-T	EYA2::MIR646HG	ENSG00000064655.19	ENSG00000228340.6	chr20:47143148:+	chr20:60100171:+	1	1	1	0.09	0.0092
ROC2-0379	ROC2-024-T	EYA2::MIR646HG	ENSG00000064655.19	ENSG00000228340.6	chr20:47143148:+	chr20:60180835:+	1	0	1	0	0.0084
ROC2-0379	ROC2-024-T	EYA2::MIR646HG	ENSG00000064655.19	ENSG00000228340.6	chr20:47143148:+	chr20:60098929:+	7	3	7	2.55	0.0798
ROC2-0379	ROC2-024-T	EYA2::MIR646HG	ENSG00000064655.19	ENSG00000228340.6	chr20:47143148:+	chr20:60096535:+	1	3	1	0.36	0.0114
ROC2-0379	ROC2-024-T	MARCHF8::DYRK1A	ENSG00000165406.16	ENSG00000157540.22	chr10:45533110:-	chr21:37480638:+	12	7	12	5.33	0.1447
ROC2-0379	ROC2-024-T	MARCHF8::DYRK1A	ENSG00000165406.16	ENSG00000157540.22	chr10:45533110:-	chr21:37505283:+	5	6	5	1.67	0.0557
ROC2-0379	ROC2-024-T	PHF6::CCDC160	ENSG00000156531.17	ENSG00000203952.9	chrX:134393952:+	chrX:134244777:+	10	4	10	4	0.1169
ROC2-0379	ROC2-025-T	BMP7::EYA2	ENSG00000101144.13	ENSG00000064655.19	chr20:57265705:-	chr20:47089239:+	53	7	53	1.01	0.4586
ROC2-0379	ROC2-025-T	BMP7::EYA2	ENSG00000101144.13	ENSG00000064655.19	chr20:57265705:-	chr20:47074158:+	1	13	1	0.04	0.0088
ROC2-0379	ROC2-025-T	BMP7::EYA2	ENSG00000101144.13	ENSG00000064655.19	chr20:57265705:-	chr20:47072185:+	282	38	282	36.95	2.708
ROC2-0379	ROC2-025-T	EYA2::MIR646HG	ENSG00000064655.19	ENSG00000228340.6	chr20:47143148:+	chr20:60154407:+	2	0	2	0	0.017
ROC2-0379	ROC2-025-T	EYA2::MIR646HG	ENSG00000064655.19	ENSG00000228340.6	chr20:47143148:+	chr20:60098929:+	2	0	2	0	0.017
ROC2-0379	ROC2-025-T	EYA2::MIR646HG	ENSG00000064655.19	ENSG00000228340.6	chr20:47097168:+	chr20:60154407:+	1	0	1	0	0.0085
ROC2-0379	ROC2-025-T	MARCHF8::DYRK1A	ENSG00000165406.16	ENSG00000157540.22	chr10:45533110:-	chr21:37480638:+	4	6	4	5.69	0.0823
ROC2-0379	ROC2-025-T	MARCHF8::DYRK1A	ENSG00000165406.16	ENSG00000157540.22	chr10:45533110:-	chr21:37505283:+	4	1	4	0.31	0.0366
ROC2-0379	ROC2-025-T	PHF6::CCDC160	ENSG00000156531.17	ENSG00000203952.9	chrX:134393952:+	chrX:134244777:+	4	0	4	0	0.034
ROC2-0379	ROC2-026-T	BMP7::EYA2	ENSG00000101144.13	ENSG00000064655.19	chr20:57265705:-	chr20:47089239:+	31	10	31	1.04	0.3674
ROC2-0379	ROC2-026-T	BMP7::EYA2	ENSG00000101144.13	ENSG00000064655.19	chr20:57265705:-	chr20:47074158:+	2	24	2	0.18	0.025
ROC2-0379	ROC2-026-T	BMP7::EYA2	ENSG00000101144.13	ENSG00000064655.19	chr20:57265705:-	chr20:47072185:+	215	59	215	57.77	3.1284
ROC2-0379	ROC2-026-T	EYA2::MIR646HG	ENSG00000064655.19	ENSG00000228340.6	chr20:47143148:+	chr20:60098929:+	9	8	9	4.69	0.157
ROC2-0379	ROC2-026-T	EYA2::MIR646HG	ENSG00000064655.19	ENSG00000228340.6	chr20:47143148:+	chr20:60100171:+	4	8	4	2.09	0.0699
ROC2-0379	ROC2-026-T	EYA2::MIR646HG	ENSG00000064655.19	ENSG00000228340.6	chr20:47143148:+	chr20:60154407:+	2	2	2	0.17	0.0248
ROC2-0379	ROC2-026-T	EYA2::MIR646HG	ENSG00000064655.19	ENSG00000228340.6	chr20:47143148:+	chr20:60096535:+	1	9	1	2.04	0.0349
ROC2-0379	ROC2-026-T	MARCHF8::DYRK1A	ENSG00000165406.16	ENSG00000157540.22	chr10:45533110:-	chr21:37480638:+	9	9	9	7.43	0.1884
ROC2-0379	ROC2-026-T	MARCHF8::DYRK1A	ENSG00000165406.16	ENSG00000157540.22	chr10:45533110:-	chr21:37505283:+	9	4	9	1.57	0.1212
ROC2-0379	ROC2-026-T	PHF6::CCDC160	ENSG00000156531.17	ENSG00000203952.9	chrX:134393952:+	chrX:134244777:+	1	2	1	2	0.0344
ROC2-0436	ROC2-027-T	GPBP1L1::MKNK1	ENSG00000159592.11	ENSG00000079277.22	chr1:45654543:-	chr1:46594280:-	26	4	26	4	0.3548
ROC2-0436	ROC2-027-T	NF1::STX8	ENSG00000196712.18	ENSG00000170310.15	chr17:31265339:+	chr17:9378653:-	29	4	29	3.97	0.3898
ROC2-0436	ROC2-027-T	NF1::STX8	ENSG00000196712.18	ENSG00000170310.15	chr17:31265339:+	chr17:9250645:-	1	1	1	0.03	0.0122
ROC2-0436	ROC2-028-T	GPBP1L1::MKNK1	ENSG00000159592.11	ENSG00000079277.22	chr1:45654543:-	chr1:46594280:-	12	6	12	6	0.2188
ROC2-0436	ROC2-028-T	NF1::STX8	ENSG00000196712.18	ENSG00000170310.15	chr17:31265339:+	chr17:9378653:-	45	12	45	11.15	0.6825
ROC2-0436	ROC2-028-T	NF1::STX8	ENSG00000196712.18	ENSG00000170310.15	chr17:31265339:+	chr17:9378651:-	3	12	3	0.74	0.0455
ROC2-0436	ROC2-028-T	NF1::STX8	ENSG00000196712.18	ENSG00000170310.15	chr17:31265339:+	chr17:9250645:-	1	4	1	0.07	0.0131
ROC2-0436	ROC2-028-T	NF1::STX8	ENSG00000196712.18	ENSG00000170310.15	chr17:31260515:+	chr17:9378653:-	1	2	1	0.03	0.0126
ROC2-0436	ROC2-029-T	GPBP1L1::MKNK1	ENSG00000159592.11	ENSG00000079277.22	chr1:45654543:-	chr1:46594280:-	8	3	8	3	0.117
ROC2-0436	ROC2-029-T	NF1::STX8	ENSG00000196712.18	ENSG00000170310.15	chr17:31265339:+	chr17:9378653:-	42	16	42	15.38	0.6105
ROC2-0436	ROC2-029-T	NF1::STX8	ENSG00000196712.18	ENSG00000170310.15	chr17:31265339:+	chr17:9250645:-	6	6	6	0.62	0.0704
ROC2-0436	ROC2-030-T	GPBP1L1::MKNK1	ENSG00000159592.11	ENSG00000079277.22	chr1:45654543:-	chr1:46594280:-	24	6	24	6	0.361
ROC2-0436	ROC2-030-T	NF1::STX8	ENSG00000196712.18	ENSG00000170310.15	chr17:31265339:+	chr17:9378653:-	44	14	44	13.95	0.6974
ROC2-0436	ROC2-030-T	NF1::STX8	ENSG00000196712.18	ENSG00000170310.15	chr17:31265339:+	chr17:9250645:-	1	3	1	0.05	0.0126
ROC2-0466	ROC2-031-T	GON4L::MIR9-1HG	ENSG00000116580.19	ENSG00000125462.19	chr1:155795050:-	chr1:156404601:-	1	0	1	0	0.0118
ROC2-0466	ROC2-031-T	PSMD1::SP100	ENSG00000173692.14	ENSG00000067066.17	chr2:231166017:+	chr2:230494416:+	13	6	13	6	0.2245
ROC2-0466	ROC2-031-T	SHROOM3::ZNF350-AS1	ENSG00000138771.16	ENSG00000269235.2	chr4:76730935:+	chr19:51976391:+	15	7	15	7	0.26
ROC2-0466	ROC2-031-T	SOCS5::CAMKMT	ENSG00000171150.9	ENSG00000143919.15	chr2:46699449:+	chr2:44704283:+	2	0	2	0	0.0236
ROC2-0466	ROC2-032-T	GON4L::MIR9-1HG	ENSG00000116580.19	ENSG00000125462.19	chr1:155795050:-	chr1:156404601:-	11	0	11	0	0.0821
ROC2-0466	ROC2-032-T	GON4L::MIR9-1HG	ENSG00000116580.19	ENSG00000125462.19	chr1:155804949:-	chr1:156446573:-	1	0	1	0	0.0075
ROC2-0466	ROC2-032-T	GON4L::MIR9-1HG	ENSG00000116580.19	ENSG00000125462.19	chr1:155795050:-	chr1:156407975:-	2	0	2	0	0.0149
ROC2-0466	ROC2-032-T	PSMD1::SP100	ENSG00000173692.14	ENSG00000067066.17	chr2:231166017:+	chr2:230494416:+	16	10	16	10	0.194
ROC2-0466	ROC2-032-T	SHROOM3::ZNF350-AS1	ENSG00000138771.16	ENSG00000269235.2	chr4:76730935:+	chr19:51976391:+	25	10	25	10	0.2612
ROC2-0466	ROC2-032-T	SOCS5::CAMKMT	ENSG00000171150.9	ENSG00000143919.15	chr2:46699449:+	chr2:44704283:+	18	1	18	1	0.1419
ROC2-0466	ROC2-033-T	GON4L::MIR9-1HG	ENSG00000116580.19	ENSG00000125462.19	chr1:155795050:-	chr1:156404601:-	22	0	22	0	0.2488
ROC2-0466	ROC2-033-T	GON4L::MIR9-1HG	ENSG00000116580.19	ENSG00000125462.19	chr1:155795050:-	chr1:156407975:-	3	0	3	0	0.0339
ROC2-0466	ROC2-033-T	PSMD1::SP100	ENSG00000173692.14	ENSG00000067066.17	chr2:231166017:+	chr2:230494416:+	7	1	7	1	0.0905
ROC2-0466	ROC2-033-T	SHROOM3::ZNF350-AS1	ENSG00000138771.16	ENSG00000269235.2	chr4:76730935:+	chr19:51976391:+	5	0	5	0	0.0565
ROC2-0466	ROC2-033-T	SOCS5::CAMKMT	ENSG00000171150.9	ENSG00000143919.15	chr2:46699449:+	chr2:44704283:+	15	0	15	0	0.1696
ROC2-0466	ROC2-034-T	GON4L::MIR9-1HG	ENSG00000116580.19	ENSG00000125462.19	chr1:155795050:-	chr1:156404601:-	40	0	40	0	0.4153
ROC2-0466	ROC2-034-T	GON4L::MIR9-1HG	ENSG00000116580.19	ENSG00000125462.19	chr1:155795050:-	chr1:156407975:-	2	0	2	0	0.0208
ROC2-0466	ROC2-034-T	PSMD1::SP100	ENSG00000173692.14	ENSG00000067066.17	chr2:231166017:+	chr2:230494416:+	5	3	5	3	0.0831
ROC2-0466	ROC2-034-T	SHROOM3::ZNF350-AS1	ENSG00000138771.16	ENSG00000269235.2	chr4:76730935:+	chr19:51976391:+	10	7	10	7	0.1765
ROC2-0466	ROC2-034-T	SOCS5::CAMKMT	ENSG00000171150.9	ENSG00000143919.15	chr2:46699449:+	chr2:44704283:+	36	8	36	8	0.4569
ROC2-0466	ROC2-035-T	GON4L::MIR9-1HG	ENSG00000116580.19	ENSG00000125462.19	chr1:155795050:-	chr1:156404601:-	42	0	42	0	0.4211
ROC2-0466	ROC2-035-T	GON4L::MIR9-1HG	ENSG00000116580.19	ENSG00000125462.19	chr1:155795050:-	chr1:156407975:-	1	0	1	0	0.01
ROC2-0466	ROC2-035-T	PSMD1::SP100	ENSG00000173692.14	ENSG00000067066.17	chr2:231166017:+	chr2:230494416:+	20	5	20	5	0.2506
ROC2-0466	ROC2-035-T	SHROOM3::ZNF350-AS1	ENSG00000138771.16	ENSG00000269235.2	chr4:76730935:+	chr19:51976391:+	24	8	24	8	0.3208
ROC2-0466	ROC2-035-T	SHROOM3::ZNF350-AS1	ENSG00000138771.16	ENSG00000269235.2	chr4:76730935:+	chr19:51980927:+	1	0	1	0	0.01
ROC2-0466	ROC2-035-T	SOCS5::CAMKMT	ENSG00000171150.9	ENSG00000143919.15	chr2:46699449:+	chr2:44704283:+	46	1	46	1	0.4712
ROC2-0479	ROC2-036-T	CORIN::OCIAD2	ENSG00000145244.12	ENSG00000145247.12	chr4:47744402:-	chr4:48904611:-	12	9	12	9	0.2788
ROC2-0479	ROC2-036-T	DCAF10::NTM	ENSG00000122741.16	ENSG00000182667.14	chr9:37819401:+	chr11:132146282:+	9	6	9	6	0.1992
ROC2-0479	ROC2-036-T	DNAJB6::LMBR1	ENSG00000105993.15	ENSG00000105983.22	chr7:157337144:+	chr7:156826744:-	1	3	1	0.11	0.0148
ROC2-0479	ROC2-036-T	DNAJB6::LMBR1	ENSG00000105993.15	ENSG00000105983.22	chr7:157337144:+	chr7:156836885:-	19	10	19	9.76	0.3818
ROC2-0479	ROC2-036-T	DNAJB6::LMBR1	ENSG00000105993.15	ENSG00000105983.22	chr7:157337144:+	chr7:156796492:-	2	2	2	0.13	0.0283
ROC2-0479	ROC2-036-T	HIPK3::TCP11L1	ENSG00000110422.12	ENSG00000176148.16	chr11:33287511:+	chr11:33105586:+	16	5	16	5	0.2788
ROC2-0479	ROC2-036-T	MACF1::AMZ1	ENSG00000127603.30	ENSG00000174945.13	chr1:39388658:+	chr7:2700234:+	17	8	17	7.56	0.3261
ROC2-0479	ROC2-036-T	MACF1::AMZ1	ENSG00000127603.30	ENSG00000174945.13	chr1:39388658:+	chr7:2702722:+	2	0	2	0	0.0266
ROC2-0479	ROC2-036-T	MACF1::AMZ1	ENSG00000127603.30	ENSG00000174945.13	chr1:39388658:+	chr7:2764712:+	1	0	1	0	0.0133
ROC2-0479	ROC2-036-T	MACF1::AMZ1	ENSG00000127603.30	ENSG00000174945.13	chr1:39391955:+	chr7:2700234:+	1	8	1	0.44	0.0191
ROC2-0479	ROC2-036-T	PARD3::DKK3	ENSG00000148498.16	ENSG00000050165.18	chr10:34814876:-	chr11:11968487:-	84	11	84	11	1.2612
ROC2-0479	ROC2-036-T	PHF13::IGSF21	ENSG00000116273.6	ENSG00000117154.12	chr1:6616858:+	chr1:18227898:+	14	5	14	5	0.2523
ROC2-0479	ROC2-036-T	SCMH1::FNDC7	ENSG00000010803.16	ENSG00000143107.10	chr1:41186121:-	chr1:108713511:+	3	2	3	1.67	0.062
ROC2-0479	ROC2-036-T	SCMH1::FNDC7	ENSG00000010803.16	ENSG00000143107.10	chr1:41186121:-	chr1:108717777:+	2	1	2	0.33	0.031
ROC2-0479	ROC2-036-T	SGCD::SAP30L	ENSG00000170624.14	ENSG00000164576.12	chr5:155870424:+	chr5:154451091:+	8	0	8	0	0.1062
ROC2-0479	ROC2-036-T	SNRPF::LINC02410	ENSG00000139343.10	ENSG00000258292.1	chr12:95861293:+	chr12:95823089:+	340	163	340	163	6.6779
ROC2-0479	ROC2-036-T	SPAG1::CACTIN	ENSG00000104450.13	ENSG00000105298.14	chr8:100239404:+	chr19:3612413:-	24	7	24	7	0.4115
ROC2-0479	ROC2-036-T	SPAG1::CACTIN	ENSG00000104450.13	ENSG00000105298.14	chr8:100233537:+	chr19:3612413:-	2	0	2	0	0.0266
ROC2-0479	ROC2-036-T	SPAG1::CACTIN	ENSG00000104450.13	ENSG00000105298.14	chr8:100231288:+	chr19:3612413:-	1	0	1	0	0.0133
ROC2-0479	ROC2-036-T	SPINT2::ZNF578	ENSG00000167642.13	ENSG00000258405.11	chr19:38290575:+	chr19:52501827:+	1	2	1	0.25	0.0166
ROC2-0479	ROC2-036-T	SPINT2::ZNF578	ENSG00000167642.13	ENSG00000258405.11	chr19:38290575:+	chr19:52491324:+	6	3	6	2.75	0.1162
ROC2-0479	ROC2-036-T	ZNF398::LINC02008	ENSG00000197024.9	ENSG00000239440.6	chr7:149166930:+	chr3:82185352:+	19	7	19	7	0.3451
ROC2-0479	ROC2-037-T	CORIN::OCIAD2	ENSG00000145244.12	ENSG00000145247.12	chr4:47744402:-	chr4:48904611:-	9	6	9	6	0.1775
ROC2-0479	ROC2-037-T	DCAF10::NTM	ENSG00000122741.16	ENSG00000182667.14	chr9:37819401:+	chr11:132146282:+	12	3	12	3	0.1775
ROC2-0479	ROC2-037-T	DNAJB6::LMBR1	ENSG00000105993.15	ENSG00000105983.22	chr7:157337144:+	chr7:156826744:-	1	6	1	0.23	0.0145
ROC2-0479	ROC2-037-T	DNAJB6::LMBR1	ENSG00000105993.15	ENSG00000105983.22	chr7:157337144:+	chr7:156796492:-	1	2	1	0.06	0.0125
ROC2-0479	ROC2-037-T	DNAJB6::LMBR1	ENSG00000105993.15	ENSG00000105983.22	chr7:157337144:+	chr7:156836885:-	17	14	17	13.71	0.3634
ROC2-0479	ROC2-037-T	HIPK3::TCP11L1	ENSG00000110422.12	ENSG00000176148.16	chr11:33287511:+	chr11:33105586:+	5	7	5	7	0.142
ROC2-0479	ROC2-037-T	MACF1::AMZ1	ENSG00000127603.30	ENSG00000174945.13	chr1:39388658:+	chr7:2708588:+	2	1	2	0.07	0.0245
ROC2-0479	ROC2-037-T	MACF1::AMZ1	ENSG00000127603.30	ENSG00000174945.13	chr1:39388658:+	chr7:2700234:+	18	8	18	7.93	0.3068
ROC2-0479	ROC2-037-T	PARD3::DKK3	ENSG00000148498.16	ENSG00000050165.18	chr10:34814876:-	chr11:11968487:-	86	23	86	23	1.2897
ROC2-0479	ROC2-037-T	PHF13::IGSF21	ENSG00000116273.6	ENSG00000117154.12	chr1:6616858:+	chr1:18227898:+	10	3	10	3	0.1538
ROC2-0479	ROC2-037-T	SCMH1::FNDC7	ENSG00000010803.16	ENSG00000143107.10	chr1:41186121:-	chr1:108717777:+	5	5	5	3.35	0.0988
ROC2-0479	ROC2-037-T	SCMH1::FNDC7	ENSG00000010803.16	ENSG00000143107.10	chr1:41186121:-	chr1:108718789:+	5	1	5	0.31	0.0629
ROC2-0479	ROC2-037-T	SCMH1::FNDC7	ENSG00000010803.16	ENSG00000143107.10	chr1:41186121:-	chr1:108713511:+	2	5	2	1.34	0.0396
ROC2-0479	ROC2-037-T	SGCD::SAP30L	ENSG00000170624.14	ENSG00000164576.12	chr5:155870424:+	chr5:154451091:+	9	0	9	0	0.1065
ROC2-0479	ROC2-037-T	SNRPF::LINC02410	ENSG00000139343.10	ENSG00000258292.1	chr12:95861293:+	chr12:95823089:+	420	206	420	206	7.4071
ROC2-0479	ROC2-037-T	SPAG1::CACTIN	ENSG00000104450.13	ENSG00000105298.14	chr8:100239404:+	chr19:3612413:-	25	14	25	14	0.4615
ROC2-0479	ROC2-037-T	SPINT2::ZNF578	ENSG00000167642.13	ENSG00000258405.11	chr19:38290575:+	chr19:52491324:+	19	7	19	7	0.3076
ROC2-0479	ROC2-037-T	SPINT2::ZNF578	ENSG00000167642.13	ENSG00000258405.11	chr19:38290575:+	chr19:52501827:+	1	0	1	0	0.0118
ROC2-0479	ROC2-037-T	ZNF398::LINC02008	ENSG00000197024.9	ENSG00000239440.6	chr7:149166930:+	chr3:82185352:+	25	4	25	4	0.3431
ROC2-0479	ROC2-038-T	CORIN::OCIAD2	ENSG00000145244.12	ENSG00000145247.12	chr4:47744402:-	chr4:48904611:-	3	1	3	1	0.0501
ROC2-0479	ROC2-038-T	DCAF10::NTM	ENSG00000122741.16	ENSG00000182667.14	chr9:37819401:+	chr11:132146282:+	5	1	5	1	0.0751
ROC2-0479	ROC2-038-T	DNAJB6::LMBR1	ENSG00000105993.15	ENSG00000105983.22	chr7:157337144:+	chr7:156826744:-	1	2	1	0.13	0.0141
ROC2-0479	ROC2-038-T	DNAJB6::LMBR1	ENSG00000105993.15	ENSG00000105983.22	chr7:157337144:+	chr7:156836885:-	7	8	7	7.65	0.1835
ROC2-0479	ROC2-038-T	DNAJB6::LMBR1	ENSG00000105993.15	ENSG00000105983.22	chr7:157337811:+	chr7:156796492:-	1	0	1	0	0.0125
ROC2-0479	ROC2-038-T	DNAJB6::LMBR1	ENSG00000105993.15	ENSG00000105983.22	chr7:157337144:+	chr7:156834575:-	1	3	1	0.22	0.0153
ROC2-0479	ROC2-038-T	HIPK3::TCP11L1	ENSG00000110422.12	ENSG00000176148.16	chr11:33287511:+	chr11:33105586:+	10	1	10	1	0.1377
ROC2-0479	ROC2-038-T	MACF1::AMZ1	ENSG00000127603.30	ENSG00000174945.13	chr1:39388658:+	chr7:2700234:+	14	8	14	8	0.2755
ROC2-0479	ROC2-038-T	MACF1::AMZ1	ENSG00000127603.30	ENSG00000174945.13	chr1:39388658:+	chr7:2708588:+	2	0	2	0	0.025
ROC2-0479	ROC2-038-T	PARD3::DKK3	ENSG00000148498.16	ENSG00000050165.18	chr10:34814876:-	chr11:11968487:-	107	17	107	17	1.553
ROC2-0479	ROC2-038-T	PHF13::IGSF21	ENSG00000116273.6	ENSG00000117154.12	chr1:6616858:+	chr1:18227898:+	18	3	18	2.91	0.2618
ROC2-0479	ROC2-038-T	PHF13::IGSF21	ENSG00000116273.6	ENSG00000117154.12	chr1:6614105:+	chr1:18227898:+	2	1	2	0.09	0.0261
ROC2-0479	ROC2-038-T	SCMH1::FNDC7	ENSG00000010803.16	ENSG00000143107.10	chr1:41186121:-	chr1:108718789:+	1	0	1	0	0.0125
ROC2-0479	ROC2-038-T	SCMH1::FNDC7	ENSG00000010803.16	ENSG00000143107.10	chr1:41186121:-	chr1:108717777:+	11	6	11	6	0.2129
ROC2-0479	ROC2-038-T	SGCD::SAP30L	ENSG00000170624.14	ENSG00000164576.12	chr5:155870424:+	chr5:154451091:+	10	0	10	0	0.1252
ROC2-0479	ROC2-038-T	SNRPF::LINC02410	ENSG00000139343.10	ENSG00000258292.1	chr12:95861293:+	chr12:95823089:+	425	193	425	193	7.7401
ROC2-0479	ROC2-038-T	SPAG1::CACTIN	ENSG00000104450.13	ENSG00000105298.14	chr8:100239404:+	chr19:3612413:-	19	6	19	5.92	0.3121
ROC2-0479	ROC2-038-T	SPAG1::CACTIN	ENSG00000104450.13	ENSG00000105298.14	chr8:100233537:+	chr19:3612413:-	1	2	1	0.08	0.0135
ROC2-0479	ROC2-038-T	SPINT2::ZNF578	ENSG00000167642.13	ENSG00000258405.11	chr19:38290575:+	chr19:52491324:+	24	11	24	10.83	0.4362
ROC2-0479	ROC2-038-T	SPINT2::ZNF578	ENSG00000167642.13	ENSG00000258405.11	chr19:38290575:+	chr19:52501827:+	3	2	3	0.17	0.0397
ROC2-0479	ROC2-038-T	ZNF398::LINC02008	ENSG00000197024.9	ENSG00000239440.6	chr7:149166930:+	chr3:82185352:+	12	6	12	6	0.2254
ROC2-0479	ROC2-039-T	CORIN::OCIAD2	ENSG00000145244.12	ENSG00000145247.12	chr4:47744402:-	chr4:48904611:-	6	1	6	1	0.0869
ROC2-0479	ROC2-039-T	DCAF10::NTM	ENSG00000122741.16	ENSG00000182667.14	chr9:37819401:+	chr11:132146282:+	9	2	9	2	0.1366
ROC2-0479	ROC2-039-T	DNAJB6::LMBR1	ENSG00000105993.15	ENSG00000105983.22	chr7:157337144:+	chr7:156836885:-	5	5	5	4.78	0.1215
ROC2-0479	ROC2-039-T	DNAJB6::LMBR1	ENSG00000105993.15	ENSG00000105983.22	chr7:157337144:+	chr7:156826744:-	1	2	1	0.22	0.0151
ROC2-0479	ROC2-039-T	HIPK3::TCP11L1	ENSG00000110422.12	ENSG00000176148.16	chr11:33287511:+	chr11:33105586:+	16	7	16	7	0.2856
ROC2-0479	ROC2-039-T	MACF1::AMZ1	ENSG00000127603.30	ENSG00000174945.13	chr1:39388658:+	chr7:2708588:+	2	0	2	0	0.0248
ROC2-0479	ROC2-039-T	MACF1::AMZ1	ENSG00000127603.30	ENSG00000174945.13	chr1:39388658:+	chr7:2702722:+	2	0	2	0	0.0248
ROC2-0479	ROC2-039-T	MACF1::AMZ1	ENSG00000127603.30	ENSG00000174945.13	chr1:39388658:+	chr7:2700234:+	10	3	10	3	0.1615
ROC2-0479	ROC2-039-T	PARD3::DKK3	ENSG00000148498.16	ENSG00000050165.18	chr10:34814876:-	chr11:11968487:-	77	8	77	8	1.0558
ROC2-0479	ROC2-039-T	PHF13::IGSF21	ENSG00000116273.6	ENSG00000117154.12	chr1:6616858:+	chr1:18227898:+	2	1	2	1	0.0372
ROC2-0479	ROC2-039-T	PHF13::IGSF21	ENSG00000116273.6	ENSG00000117154.12	chr1:6614105:+	chr1:18227898:+	1	0	1	0	0.0124
ROC2-0479	ROC2-039-T	SCMH1::FNDC7	ENSG00000010803.16	ENSG00000143107.10	chr1:41186121:-	chr1:108717777:+	3	0	3	0	0.0373
ROC2-0479	ROC2-039-T	SCMH1::FNDC7	ENSG00000010803.16	ENSG00000143107.10	chr1:41186121:-	chr1:108718789:+	2	0	2	0	0.0248
ROC2-0479	ROC2-039-T	SGCD::SAP30L	ENSG00000170624.14	ENSG00000164576.12	chr5:155870424:+	chr5:154451091:+	2	0	2	0	0.0248
ROC2-0479	ROC2-039-T	SNRPF::LINC02410	ENSG00000139343.10	ENSG00000258292.1	chr12:95861293:+	chr12:95823089:+	365	156	365	156	6.471
ROC2-0479	ROC2-039-T	SPAG1::CACTIN	ENSG00000104450.13	ENSG00000105298.14	chr8:100239404:+	chr19:3610971:-	1	0	1	0	0.0124
ROC2-0479	ROC2-039-T	SPAG1::CACTIN	ENSG00000104450.13	ENSG00000105298.14	chr8:100239404:+	chr19:3612413:-	25	4	25	3.86	0.3584
ROC2-0479	ROC2-039-T	SPAG1::CACTIN	ENSG00000104450.13	ENSG00000105298.14	chr8:100233537:+	chr19:3612413:-	2	2	2	0.14	0.0265
ROC2-0479	ROC2-039-T	SPINT2::ZNF578	ENSG00000167642.13	ENSG00000258405.11	chr19:38290575:+	chr19:52491324:+	9	3	9	3	0.1491
ROC2-0479	ROC2-039-T	SPINT2::ZNF578	ENSG00000167642.13	ENSG00000258405.11	chr19:38290575:+	chr19:52501827:+	1	0	1	0	0.0124
ROC2-0479	ROC2-039-T	ZNF398::LINC02008	ENSG00000197024.9	ENSG00000239440.6	chr7:149166930:+	chr3:82185352:+	11	6	11	6	0.2111
ROC2-0479	ROC2-040-T	CORIN::OCIAD2	ENSG00000145244.12	ENSG00000145247.12	chr4:47744402:-	chr4:48904611:-	7	1	7	1	0.0971
ROC2-0479	ROC2-040-T	DCAF10::NTM	ENSG00000122741.16	ENSG00000182667.14	chr9:37801405:+	chr11:132146282:+	2	0	2	0	0.0243
ROC2-0479	ROC2-040-T	DCAF10::NTM	ENSG00000122741.16	ENSG00000182667.14	chr9:37819401:+	chr11:132146282:+	13	3	13	3	0.1943
ROC2-0479	ROC2-040-T	DNAJB6::LMBR1	ENSG00000105993.15	ENSG00000105983.22	chr7:157337144:+	chr7:156836885:-	6	5	6	5	0.1336
ROC2-0479	ROC2-040-T	HIPK3::TCP11L1	ENSG00000110422.12	ENSG00000176148.16	chr11:33287511:+	chr11:33105586:+	14	2	14	2	0.1944
ROC2-0479	ROC2-040-T	MACF1::AMZ1	ENSG00000127603.30	ENSG00000174945.13	chr1:39388658:+	chr7:2700234:+	11	5	11	4.58	0.1892
ROC2-0479	ROC2-040-T	MACF1::AMZ1	ENSG00000127603.30	ENSG00000174945.13	chr1:39391955:+	chr7:2700234:+	1	5	1	0.42	0.0172
ROC2-0479	ROC2-040-T	PARD3::DKK3	ENSG00000148498.16	ENSG00000050165.18	chr10:34814876:-	chr11:11968487:-	38	7	38	7	0.5467
ROC2-0479	ROC2-040-T	PHF13::IGSF21	ENSG00000116273.6	ENSG00000117154.12	chr1:6616858:+	chr1:18227898:+	4	3	4	3	0.085
ROC2-0479	ROC2-040-T	SCMH1::FNDC7	ENSG00000010803.16	ENSG00000143107.10	chr1:41186121:-	chr1:108717777:+	2	1	2	0.5	0.0304
ROC2-0479	ROC2-040-T	SCMH1::FNDC7	ENSG00000010803.16	ENSG00000143107.10	chr1:41186121:-	chr1:108713511:+	1	1	1	0.25	0.0151
ROC2-0479	ROC2-040-T	SCMH1::FNDC7	ENSG00000010803.16	ENSG00000143107.10	chr1:41186121:-	chr1:108718789:+	1	1	1	0.25	0.0151
ROC2-0479	ROC2-040-T	SGCD::SAP30L	ENSG00000170624.14	ENSG00000164576.12	chr5:155870424:+	chr5:154451091:+	2	0	2	0	0.0243
ROC2-0479	ROC2-040-T	SNRPF::LINC02410	ENSG00000139343.10	ENSG00000258292.1	chr12:95861293:+	chr12:95823089:+	233	102	233	102	4.0702
ROC2-0479	ROC2-040-T	SPAG1::CACTIN	ENSG00000104450.13	ENSG00000105298.14	chr8:100239404:+	chr19:3612413:-	24	7	24	7	0.3766
ROC2-0479	ROC2-040-T	SPINT2::ZNF578	ENSG00000167642.13	ENSG00000258405.11	chr19:38290575:+	chr19:52491324:+	14	6	14	6	0.243
ROC2-0479	ROC2-040-T	ZNF398::LINC02008	ENSG00000197024.9	ENSG00000239440.6	chr7:149166930:+	chr3:82185352:+	21	1	21	1	0.2672
ROC2-0622	ROC2-041-T	DCLK2::SLC2A9	ENSG00000170390.16	ENSG00000109667.12	chr4:150224558:+	chr4:9771369:-	33	20	33	20	0.5565
ROC2-0622	ROC2-041-T	DSTYK::TMCC2	ENSG00000133059.17	ENSG00000133069.17	chr1:205187418:-	chr1:205241505:+	3	8	3	8	0.1155
ROC2-0622	ROC2-041-T	GBA2::B4GALT1	ENSG00000070610.14	ENSG00000086062.13	chr9:35748346:-	chr9:33120606:-	22	6	22	6	0.294
ROC2-0622	ROC2-041-T	RCC1::PRG4	ENSG00000180198.16	ENSG00000116690.13	chr1:28518308:+	chr1:186296846:+	13	0	13	0	0.1365
ROC2-0622	ROC2-041-T	URM1::ZFAS1	ENSG00000167118.11	ENSG00000177410.13	chr9:128371415:+	chr20:49280903:+	8	0	8	0	0.084
ROC2-0622	ROC2-041-T	URM1::ZFAS1	ENSG00000167118.11	ENSG00000177410.13	chr9:128371415:+	chr20:49289045:+	64	0	64	0	0.672
ROC2-0622	ROC2-041-T	USP53::SYNPO2	ENSG00000145390.11	ENSG00000172403.11	chr4:119217673:+	chr4:119023430:+	202	80	202	79.08	2.9515
ROC2-0622	ROC2-041-T	USP53::SYNPO2	ENSG00000145390.11	ENSG00000172403.11	chr4:119212873:+	chr4:119023430:+	19	13	19	0.85	0.2084
ROC2-0622	ROC2-041-T	USP53::SYNPO2	ENSG00000145390.11	ENSG00000172403.11	chr4:119214222:+	chr4:119023430:+	1	17	1	0.06	0.0111
ROC2-0622	ROC2-042-T	AKAP8L::BRD4	ENSG00000011243.19	ENSG00000141867.19	chr19:15410520:-	chr19:15273133:-	14	3	14	3	0.2051
ROC2-0622	ROC2-042-T	DCLK2::SLC2A9	ENSG00000170390.16	ENSG00000109667.12	chr4:150224558:+	chr4:9771369:-	10	6	10	6	0.193
ROC2-0622	ROC2-042-T	DSTYK::TMCC2	ENSG00000133059.17	ENSG00000133069.17	chr1:205187418:-	chr1:205241505:+	5	1	5	1	0.0724
ROC2-0622	ROC2-042-T	DSTYK::TMCC2	ENSG00000133059.17	ENSG00000133069.17	chr1:205211271:-	chr1:205241505:+	1	0	1	0	0.0121
ROC2-0622	ROC2-042-T	GBA2::B4GALT1	ENSG00000070610.14	ENSG00000086062.13	chr9:35748346:-	chr9:33120606:-	23	5	23	5	0.3377
ROC2-0622	ROC2-042-T	RCC1::PRG4	ENSG00000180198.16	ENSG00000116690.13	chr1:28518308:+	chr1:186296846:+	10	0	10	0	0.1206
ROC2-0622	ROC2-042-T	URM1::ZFAS1	ENSG00000167118.11	ENSG00000177410.13	chr9:128371415:+	chr20:49280903:+	4	0	4	0	0.0482
ROC2-0622	ROC2-042-T	URM1::ZFAS1	ENSG00000167118.11	ENSG00000177410.13	chr9:128371415:+	chr20:49289045:+	40	0	40	0	0.4824
ROC2-0622	ROC2-042-T	USP53::SYNPO2	ENSG00000145390.11	ENSG00000172403.11	chr4:119217673:+	chr4:119023430:+	114	35	114	34.83	1.7951
ROC2-0622	ROC2-042-T	USP53::SYNPO2	ENSG00000145390.11	ENSG00000172403.11	chr4:119212873:+	chr4:119023430:+	2	8	2	0.11	0.0254
ROC2-0622	ROC2-042-T	USP53::SYNPO2	ENSG00000145390.11	ENSG00000172403.11	chr4:119213218:+	chr4:119023430:+	1	8	1	0.06	0.0128
ROC2-0622	ROC2-043-T	DCLK2::SLC2A9	ENSG00000170390.16	ENSG00000109667.12	chr4:150224558:+	chr4:9771369:-	6	0	6	0	0.0706
ROC2-0622	ROC2-043-T	DSTYK::TMCC2	ENSG00000133059.17	ENSG00000133069.17	chr1:205187418:-	chr1:205241505:+	1	1	1	1	0.0236
ROC2-0622	ROC2-043-T	GBA2::B4GALT1	ENSG00000070610.14	ENSG00000086062.13	chr9:35748346:-	chr9:33120606:-	2	1	2	1	0.0353
ROC2-0622	ROC2-043-T	RCC1::PRG4	ENSG00000180198.16	ENSG00000116690.13	chr1:28518308:+	chr1:186296846:+	2	0	2	0	0.0235
ROC2-0622	ROC2-043-T	URM1::ZFAS1	ENSG00000167118.11	ENSG00000177410.13	chr9:128371415:+	chr20:49289045:+	6	0	6	0	0.0706
ROC2-0622	ROC2-043-T	USP53::SYNPO2	ENSG00000145390.11	ENSG00000172403.11	chr4:119217673:+	chr4:119023430:+	12	2	12	2	0.1646
ROC2-0812	ROC2-047-T	AFG3L2::LINC01882	ENSG00000141385.10	ENSG00000260302.3	chr18:12358670:-	chr18:12765455:-	9	5	9	5	0.1896
ROC2-0812	ROC2-047-T	AFG3L2::LINC01882	ENSG00000141385.10	ENSG00000260302.3	chr18:12358670:-	chr18:12749533:-	2	0	2	0	0.0271
ROC2-0812	ROC2-047-T	AGO4::S100PBP	ENSG00000134698.11	ENSG00000116497.18	chr1:35822982:+	chr1:32853079:+	3	1	3	0.5	0.0474
ROC2-0812	ROC2-047-T	AGO4::S100PBP	ENSG00000134698.11	ENSG00000116497.18	chr1:35817047:+	chr1:32853079:+	2	1	2	0.33	0.0316
ROC2-0812	ROC2-047-T	AGO4::S100PBP	ENSG00000134698.11	ENSG00000116497.18	chr1:35808435:+	chr1:32853079:+	1	0	1	0	0.0135
ROC2-0812	ROC2-047-T	AGO4::S100PBP	ENSG00000134698.11	ENSG00000116497.18	chr1:35822982:+	chr1:32847672:+	1	1	1	0.17	0.0158
ROC2-0812	ROC2-047-T	ANKHD1::CTNNA1	ENSG00000131503.21	ENSG00000044115.21	chr5:140487060:+	chr5:138761941:+	1	1	1	0.2	0.0162
ROC2-0812	ROC2-047-T	ANKHD1::CTNNA1	ENSG00000131503.21	ENSG00000044115.21	chr5:140487060:+	chr5:138723467:+	1	4	1	3.8	0.065
ROC2-0812	ROC2-047-T	ARPC4::GRM7	ENSG00000241553.13	ENSG00000196277.16	chr3:9804013:+	chr3:7306498:+	9	1	9	1	0.1354
ROC2-0812	ROC2-047-T	CPT2::SCP2	ENSG00000157184.7	ENSG00000116171.19	chr1:53211319:+	chr1:52954740:+	14	2	14	2	0.2168
ROC2-0812	ROC2-047-T	DENND1B::PFDN1	ENSG00000213047.13	ENSG00000113068.10	chr1:197642711:-	chr5:140246057:-	1	0	1	0	0.0135
ROC2-0812	ROC2-047-T	DENND1B::PFDN1	ENSG00000213047.13	ENSG00000113068.10	chr1:197607073:-	chr5:140246057:-	12	4	12	4	0.2168
ROC2-0812	ROC2-047-T	EEF1AKMT2::DHX32	ENSG00000203791.15	ENSG00000089876.12	chr10:124774675:-	chr10:125867183:-	9	0	9	0	0.1219
ROC2-0812	ROC2-047-T	EIF4E::ADH4	ENSG00000151247.13	ENSG00000198099.9	chr4:98929095:-	chr4:99142780:-	11	0	11	0	0.149
ROC2-0812	ROC2-047-T	FAAP100::NPLOC4	ENSG00000185504.17	ENSG00000182446.14	chr17:81544004:-	chr17:81565607:-	16	7	16	7	0.3115
ROC2-0812	ROC2-047-T	FNIP1::P4HA2	ENSG00000217128.12	ENSG00000072682.20	chr5:131718986:-	chr5:132280954:-	1	1	1	0.5	0.0203
ROC2-0812	ROC2-047-T	FNIP1::P4HA2	ENSG00000217128.12	ENSG00000072682.20	chr5:131730904:-	chr5:132277488:-	1	1	1	0.5	0.0203
ROC2-0812	ROC2-047-T	FNIP1::P4HA2	ENSG00000217128.12	ENSG00000072682.20	chr5:131730904:-	chr5:132218644:-	1	0	1	0	0.0135
ROC2-0812	ROC2-047-T	KCNMB2::LINC00578	ENSG00000197584.12	ENSG00000228221.6	chr3:178558984:+	chr3:177539395:+	7	2	7	2	0.1219
ROC2-0812	ROC2-047-T	LRMDA::ADK	ENSG00000148655.15	ENSG00000156110.15	chr10:75438494:+	chr10:74708321:+	11	2	11	1.83	0.1738
ROC2-0812	ROC2-047-T	LRMDA::ADK	ENSG00000148655.15	ENSG00000156110.15	chr10:75647593:+	chr10:74708321:+	1	2	1	0.17	0.0158
ROC2-0812	ROC2-047-T	METTL15::BDNF-AS	ENSG00000169519.21	ENSG00000245573.9	chr11:28110401:+	chr11:27639845:+	4	0	4	0	0.0542
ROC2-0812	ROC2-047-T	NDUFB5::PIK3CA	ENSG00000136521.13	ENSG00000121879.6	chr3:179604939:+	chr3:179218210:+	5	5	5	5	0.1354
ROC2-0812	ROC2-047-T	NEK11::ATP2C1	ENSG00000114670.14	ENSG00000017260.20	chr3:131080588:+	chr3:130941591:+	9	6	9	5.62	0.198
ROC2-0812	ROC2-047-T	NEK11::ATP2C1	ENSG00000114670.14	ENSG00000017260.20	chr3:131029878:+	chr3:130941591:+	3	2	3	0.38	0.0457
ROC2-0812	ROC2-047-T	NPAS3::ARHGAP5	ENSG00000151322.20	ENSG00000100852.13	chr14:33560210:+	chr14:32090502:+	6	2	6	2	0.1084
ROC2-0812	ROC2-047-T	RHBDL2::HIVEP3	ENSG00000158315.11	ENSG00000127124.16	chr1:38941682:-	chr1:41918524:-	4	1	4	1	0.0677
ROC2-0812	ROC2-047-T	SIPA1L3::AC108749.1	ENSG00000105738.11	ENSG00000239572.3	chr19:37907358:+	chr3:87731750:-	2	0	2	0	0.0271
ROC2-0812	ROC2-047-T	SIPA1L3::AC108749.1	ENSG00000105738.11	ENSG00000239572.3	chr19:37932692:+	chr3:87731750:-	1	1	1	1	0.027
ROC2-0812	ROC2-047-T	STK3::VPS13B-DT	ENSG00000104375.17	ENSG00000253948.2	chr8:98706467:-	chr8:98968792:-	7	1	7	1	0.1083
ROC2-0812	ROC2-047-T	TAF3::ITIH2	ENSG00000165632.8	ENSG00000151655.19	chr10:7824560:+	chr10:7729952:+	6	4	6	4	0.1355
ROC2-0812	ROC2-047-T	TBL1XR1::AC117453.1	ENSG00000177565.18	ENSG00000223930.7	chr3:177098466:-	chr3:178278057:-	13	10	13	5.11	0.2453
ROC2-0812	ROC2-047-T	TBL1XR1::AC117453.1	ENSG00000177565.18	ENSG00000223930.7	chr3:177098466:-	chr3:178226188:-	8	9	8	2.35	0.1402
ROC2-0812	ROC2-047-T	TBL1XR1::AC117453.1	ENSG00000177565.18	ENSG00000223930.7	chr3:177098466:-	chr3:178206853:-	9	4	9	0.8	0.1327
ROC2-0812	ROC2-047-T	TBL1XR1::AC117453.1	ENSG00000177565.18	ENSG00000223930.7	chr3:177098466:-	chr3:178224301:-	5	8	5	1.2	0.084
ROC2-0812	ROC2-047-T	TBL1XR1::AC117453.1	ENSG00000177565.18	ENSG00000223930.7	chr3:177098466:-	chr3:178202244:-	4	2	4	0.16	0.0564
ROC2-0812	ROC2-047-T	TBL1XR1::AC117453.1	ENSG00000177565.18	ENSG00000223930.7	chr3:177091151:-	chr3:178226188:-	1	9	1	0.29	0.0174
ROC2-0812	ROC2-047-T	TBL1XR1::AC117453.1	ENSG00000177565.18	ENSG00000223930.7	chr3:177091151:-	chr3:178206853:-	1	4	1	0.09	0.0147
ROC2-0812	ROC2-047-T	TBL1XR1::AC117453.1	ENSG00000177565.18	ENSG00000223930.7	chr3:177098466:-	chr3:178195477:-	2	0	2	0	0.0271
ROC2-0812	ROC2-047-T	TBL1XR1::AC117453.1	ENSG00000177565.18	ENSG00000223930.7	chr3:177098466:-	chr3:178199958:-	2	0	2	0	0.0271
ROC2-0812	ROC2-047-T	TBL1XR1::AC117453.1	ENSG00000177565.18	ENSG00000223930.7	chr3:177197121:-	chr3:178201891:-	1	0	1	0	0.0135
ROC2-0812	ROC2-047-T	UBAC2::CLYBL	ENSG00000134882.16	ENSG00000125246.15	chr13:99200939:+	chr13:99772824:+	11	1	11	0.85	0.1605
ROC2-0812	ROC2-047-T	UBAC2::CLYBL	ENSG00000134882.16	ENSG00000125246.15	chr13:99201567:+	chr13:99772824:+	2	1	2	0.15	0.0291
ROC2-0812	ROC2-047-T	ZDHHC14::ARID1B	ENSG00000175048.17	ENSG00000049618.24	chr6:157382266:+	chr6:156901376:+	4	3	4	3	0.0948
ROC2-0812	ROC2-048-T	AFG3L2::LINC01882	ENSG00000141385.10	ENSG00000260302.3	chr18:12358670:-	chr18:12765455:-	15	5	15	5	0.2048
ROC2-0812	ROC2-048-T	AGO4::S100PBP	ENSG00000134698.11	ENSG00000116497.18	chr1:35822982:+	chr1:32853079:+	2	2	2	2	0.041
ROC2-0812	ROC2-048-T	ANKHD1::CTNNA1	ENSG00000131503.21	ENSG00000044115.21	chr5:140487060:+	chr5:138781923:+	1	2	1	0.11	0.0113
ROC2-0812	ROC2-048-T	ANKHD1::CTNNA1	ENSG00000131503.21	ENSG00000044115.21	chr5:140487060:+	chr5:138723467:+	13	7	13	6.89	0.2037
ROC2-0812	ROC2-048-T	ARPC4::GRM7	ENSG00000241553.13	ENSG00000196277.16	chr3:9804013:+	chr3:7306498:+	10	9	10	9	0.1946
ROC2-0812	ROC2-048-T	CPT2::SCP2	ENSG00000157184.7	ENSG00000116171.19	chr1:53211250:+	chr1:52954740:+	1	2	1	0.13	0.0115
ROC2-0812	ROC2-048-T	CPT2::SCP2	ENSG00000157184.7	ENSG00000116171.19	chr1:53211319:+	chr1:52954740:+	15	2	15	1.87	0.1727
ROC2-0812	ROC2-048-T	DENND1B::PFDN1	ENSG00000213047.13	ENSG00000113068.10	chr1:197607073:-	chr5:140246057:-	19	3	19	3	0.2253
ROC2-0812	ROC2-048-T	EEF1AKMT2::DHX32	ENSG00000203791.15	ENSG00000089876.12	chr10:124774675:-	chr10:125867183:-	13	5	13	5	0.1843
ROC2-0812	ROC2-048-T	EIF4E::ADH4	ENSG00000151247.13	ENSG00000198099.9	chr4:98929095:-	chr4:99142780:-	21	0	21	0	0.2151
ROC2-0812	ROC2-048-T	FAAP100::NPLOC4	ENSG00000185504.17	ENSG00000182446.14	chr17:81544004:-	chr17:81565607:-	13	0	13	0	0.1331
ROC2-0812	ROC2-048-T	FAAP100::NPLOC4	ENSG00000185504.17	ENSG00000182446.14	chr17:81540950:-	chr17:81648430:-	0	5	0	5	0.0512
ROC2-0812	ROC2-048-T	FNIP1::P4HA2	ENSG00000217128.12	ENSG00000072682.20	chr5:131718986:-	chr5:132280954:-	4	5	4	3.27	0.0745
ROC2-0812	ROC2-048-T	FNIP1::P4HA2	ENSG00000217128.12	ENSG00000072682.20	chr5:131718986:-	chr5:132218644:-	1	0	1	0	0.0102
ROC2-0812	ROC2-048-T	FNIP1::P4HA2	ENSG00000217128.12	ENSG00000072682.20	chr5:131730904:-	chr5:132277488:-	3	3	3	0.82	0.0391
ROC2-0812	ROC2-048-T	FNIP1::P4HA2	ENSG00000217128.12	ENSG00000072682.20	chr5:131718986:-	chr5:132277488:-	2	4	2	0.91	0.0298
ROC2-0812	ROC2-048-T	KCNMB2::LINC00578	ENSG00000197584.12	ENSG00000228221.6	chr3:178558984:+	chr3:177629417:+	2	1	2	0.29	0.0235
ROC2-0812	ROC2-048-T	KCNMB2::LINC00578	ENSG00000197584.12	ENSG00000228221.6	chr3:178558984:+	chr3:177539395:+	5	1	5	0.71	0.0585
ROC2-0812	ROC2-048-T	LRMDA::ADK	ENSG00000148655.15	ENSG00000156110.15	chr10:75438494:+	chr10:74708321:+	31	4	31	3.87	0.3571
ROC2-0812	ROC2-048-T	LRMDA::ADK	ENSG00000148655.15	ENSG00000156110.15	chr10:75647593:+	chr10:74708321:+	1	4	1	0.13	0.0115
ROC2-0812	ROC2-048-T	METTL15::BDNF-AS	ENSG00000169519.21	ENSG00000245573.9	chr11:28110401:+	chr11:27639845:+	6	2	6	2	0.0819
ROC2-0812	ROC2-048-T	NDUFB5::PIK3CA	ENSG00000136521.13	ENSG00000121879.6	chr3:179604939:+	chr3:179218210:+	9	5	9	5	0.1434
ROC2-0812	ROC2-048-T	NEK11::ATP2C1	ENSG00000114670.14	ENSG00000017260.20	chr3:131029878:+	chr3:130941591:+	1	3	1	0.1	0.0112
ROC2-0812	ROC2-048-T	NEK11::ATP2C1	ENSG00000114670.14	ENSG00000017260.20	chr3:131080588:+	chr3:130941591:+	22	11	22	10.9	0.3369
ROC2-0812	ROC2-048-T	NPAS3::ARHGAP5	ENSG00000151322.20	ENSG00000100852.13	chr14:33560210:+	chr14:32090502:+	11	5	11	5	0.1638
ROC2-0812	ROC2-048-T	RHBDL2::HIVEP3	ENSG00000158315.11	ENSG00000127124.16	chr1:38941682:-	chr1:41918524:-	6	2	6	2	0.0819
ROC2-0812	ROC2-048-T	SIPA1L3::AC108749.1	ENSG00000105738.11	ENSG00000239572.3	chr19:37932692:+	chr3:87731750:-	3	2	3	2	0.0512
ROC2-0812	ROC2-048-T	STK3::VPS13B-DT	ENSG00000104375.17	ENSG00000253948.2	chr8:98706467:-	chr8:98968792:-	17	2	17	2	0.1946
ROC2-0812	ROC2-048-T	TAF3::ITIH2	ENSG00000165632.8	ENSG00000151655.19	chr10:7824560:+	chr10:7729952:+	22	10	22	10	0.3277
ROC2-0812	ROC2-048-T	TBL1XR1::AC117453.1	ENSG00000177565.18	ENSG00000223930.7	chr3:177098466:-	chr3:178278057:-	22	20	22	10.13	0.329
ROC2-0812	ROC2-048-T	TBL1XR1::AC117453.1	ENSG00000177565.18	ENSG00000223930.7	chr3:177098466:-	chr3:178199961:-	4	3	4	0.12	0.0422
ROC2-0812	ROC2-048-T	TBL1XR1::AC117453.1	ENSG00000177565.18	ENSG00000223930.7	chr3:177098466:-	chr3:178226188:-	15	17	15	4.47	0.1994
ROC2-0812	ROC2-048-T	TBL1XR1::AC117453.1	ENSG00000177565.18	ENSG00000223930.7	chr3:177098466:-	chr3:178224301:-	16	11	16	2.23	0.1867
ROC2-0812	ROC2-048-T	TBL1XR1::AC117453.1	ENSG00000177565.18	ENSG00000223930.7	chr3:177098466:-	chr3:178206853:-	16	8	16	1.42	0.1784
ROC2-0812	ROC2-048-T	TBL1XR1::AC117453.1	ENSG00000177565.18	ENSG00000223930.7	chr3:177098466:-	chr3:178299693:-	1	21	1	1.92	0.0299
ROC2-0812	ROC2-048-T	TBL1XR1::AC117453.1	ENSG00000177565.18	ENSG00000223930.7	chr3:177091151:-	chr3:178226188:-	1	17	1	0.3	0.0133
ROC2-0812	ROC2-048-T	TBL1XR1::AC117453.1	ENSG00000177565.18	ENSG00000223930.7	chr3:177098466:-	chr3:178202244:-	3	6	3	0.19	0.0326
ROC2-0812	ROC2-048-T	TBL1XR1::AC117453.1	ENSG00000177565.18	ENSG00000223930.7	chr3:177098466:-	chr3:178201891:-	3	4	3	0.12	0.0319
ROC2-0812	ROC2-048-T	TBL1XR1::AC117453.1	ENSG00000177565.18	ENSG00000223930.7	chr3:177098466:-	chr3:178199958:-	3	3	3	0.09	0.0316
ROC2-0812	ROC2-048-T	TBL1XR1::AC117453.1	ENSG00000177565.18	ENSG00000223930.7	chr3:177197121:-	chr3:178206853:-	2	0	2	0	0.0205
ROC2-0812	ROC2-048-T	TBL1XR1::AC117453.1	ENSG00000177565.18	ENSG00000223930.7	chr3:177131363:-	chr3:178206853:-	1	1	1	0.01	0.0103
ROC2-0812	ROC2-048-T	TBL1XR1::AC117453.1	ENSG00000177565.18	ENSG00000223930.7	chr3:177098466:-	chr3:178164115:-	1	0	1	0	0.0102
ROC2-0812	ROC2-048-T	UBAC2::CLYBL	ENSG00000134882.16	ENSG00000125246.15	chr13:99200939:+	chr13:99772824:+	19	0	19	0	0.1946
ROC2-0812	ROC2-048-T	UBAC2::CLYBL	ENSG00000134882.16	ENSG00000125246.15	chr13:99201567:+	chr13:99772824:+	1	2	1	2	0.0307
ROC2-0812	ROC2-048-T	ZDHHC14::ARID1B	ENSG00000175048.17	ENSG00000049618.24	chr6:157382266:+	chr6:156901376:+	5	1	5	1	0.0614
ROC2-0812	ROC2-049-T	AFG3L2::LINC01882	ENSG00000141385.10	ENSG00000260302.3	chr18:12358670:-	chr18:12765455:-	10	4	10	4	0.1852
ROC2-0812	ROC2-049-T	AGO4::S100PBP	ENSG00000134698.11	ENSG00000116497.18	chr1:35822982:+	chr1:32853079:+	5	0	5	0	0.0661
ROC2-0812	ROC2-049-T	AGO4::S100PBP	ENSG00000134698.11	ENSG00000116497.18	chr1:35822982:+	chr1:32842783:+	1	0	1	0	0.0132
ROC2-0812	ROC2-049-T	ANKHD1::CTNNA1	ENSG00000131503.21	ENSG00000044115.21	chr5:140487060:+	chr5:138781923:+	4	0	4	0	0.0529
ROC2-0812	ROC2-049-T	ANKHD1::CTNNA1	ENSG00000131503.21	ENSG00000044115.21	chr5:140487060:+	chr5:138723467:+	9	3	9	3	0.1588
ROC2-0812	ROC2-049-T	ARPC4::GRM7	ENSG00000241553.13	ENSG00000196277.16	chr3:9804013:+	chr3:7306498:+	12	3	12	3	0.1985
ROC2-0812	ROC2-049-T	CPT2::SCP2	ENSG00000157184.7	ENSG00000116171.19	chr1:53211319:+	chr1:52954740:+	8	0	8	0	0.1058
ROC2-0812	ROC2-049-T	DENND1B::PFDN1	ENSG00000213047.13	ENSG00000113068.10	chr1:197607073:-	chr5:140246057:-	7	1	7	1	0.1058
ROC2-0812	ROC2-049-T	EEF1AKMT2::DHX32	ENSG00000203791.15	ENSG00000089876.12	chr10:124774675:-	chr10:125867183:-	12	0	12	0	0.1588
ROC2-0812	ROC2-049-T	EIF4E::ADH4	ENSG00000151247.13	ENSG00000198099.9	chr4:98929095:-	chr4:99142780:-	16	0	16	0	0.2117
ROC2-0812	ROC2-049-T	FAAP100::NPLOC4	ENSG00000185504.17	ENSG00000182446.14	chr17:81544004:-	chr17:81565607:-	12	1	12	1	0.172
ROC2-0812	ROC2-049-T	FNIP1::P4HA2	ENSG00000217128.12	ENSG00000072682.20	chr5:131718986:-	chr5:132280954:-	1	0	1	0	0.0132
ROC2-0812	ROC2-049-T	FNIP1::P4HA2	ENSG00000217128.12	ENSG00000072682.20	chr5:131718986:-	chr5:132277488:-	8	0	8	0	0.1058
ROC2-0812	ROC2-049-T	FNIP1::P4HA2	ENSG00000217128.12	ENSG00000072682.20	chr5:131730904:-	chr5:132277488:-	2	0	2	0	0.0265
ROC2-0812	ROC2-049-T	FNIP1::P4HA2	ENSG00000217128.12	ENSG00000072682.20	chr5:131730904:-	chr5:132218644:-	1	0	1	0	0.0132
ROC2-0812	ROC2-049-T	KCNMB2::LINC00578	ENSG00000197584.12	ENSG00000228221.6	chr3:178558984:+	chr3:177539395:+	11	4	11	4	0.1984
ROC2-0812	ROC2-049-T	LRMDA::ADK	ENSG00000148655.15	ENSG00000156110.15	chr10:75438494:+	chr10:74708321:+	16	1	16	0.94	0.2241
ROC2-0812	ROC2-049-T	LRMDA::ADK	ENSG00000148655.15	ENSG00000156110.15	chr10:75438494:+	chr10:74394141:+	1	1	1	0.06	0.014
ROC2-0812	ROC2-049-T	METTL15::BDNF-AS	ENSG00000169519.21	ENSG00000245573.9	chr11:28110401:+	chr11:27639845:+	6	1	6	1	0.0926
ROC2-0812	ROC2-049-T	NDUFB5::PIK3CA	ENSG00000136521.13	ENSG00000121879.6	chr3:179604939:+	chr3:179218210:+	7	6	7	6	0.172
ROC2-0812	ROC2-049-T	NEK11::ATP2C1	ENSG00000114670.14	ENSG00000017260.20	chr3:131080588:+	chr3:130941591:+	9	1	9	1	0.1323
ROC2-0812	ROC2-049-T	NEK11::ATP2C1	ENSG00000114670.14	ENSG00000017260.20	chr3:131029878:+	chr3:130941591:+	2	0	2	0	0.0265
ROC2-0812	ROC2-049-T	NPAS3::ARHGAP5	ENSG00000151322.20	ENSG00000100852.13	chr14:33560210:+	chr14:32117143:+	1	0	1	0	0.0132
ROC2-0812	ROC2-049-T	NPAS3::ARHGAP5	ENSG00000151322.20	ENSG00000100852.13	chr14:33560210:+	chr14:32090502:+	7	3	7	3	0.1323
ROC2-0812	ROC2-049-T	RHBDL2::HIVEP3	ENSG00000158315.11	ENSG00000127124.16	chr1:38941682:-	chr1:41918524:-	6	0	6	0	0.0794
ROC2-0812	ROC2-049-T	SIPA1L3::AC108749.1	ENSG00000105738.11	ENSG00000239572.3	chr19:37932692:+	chr3:87731750:-	1	1	1	1	0.0264
ROC2-0812	ROC2-049-T	STK3::VPS13B-DT	ENSG00000104375.17	ENSG00000253948.2	chr8:98706467:-	chr8:98968792:-	6	3	6	3	0.1191
ROC2-0812	ROC2-049-T	TAF3::ITIH2	ENSG00000165632.8	ENSG00000151655.19	chr10:7824560:+	chr10:7729952:+	5	1	5	1	0.0793
ROC2-0812	ROC2-049-T	TBL1XR1::AC117453.1	ENSG00000177565.18	ENSG00000223930.7	chr3:177160871:-	chr3:178278057:-	1	0	1	0	0.0132
ROC2-0812	ROC2-049-T	TBL1XR1::AC117453.1	ENSG00000177565.18	ENSG00000223930.7	chr3:177098466:-	chr3:178206853:-	17	2	17	0.69	0.234
ROC2-0812	ROC2-049-T	TBL1XR1::AC117453.1	ENSG00000177565.18	ENSG00000223930.7	chr3:177098466:-	chr3:178226188:-	10	3	10	0.74	0.1421
ROC2-0812	ROC2-049-T	TBL1XR1::AC117453.1	ENSG00000177565.18	ENSG00000223930.7	chr3:177098466:-	chr3:178224301:-	10	3	10	0.74	0.1421
ROC2-0812	ROC2-049-T	TBL1XR1::AC117453.1	ENSG00000177565.18	ENSG00000223930.7	chr3:177098466:-	chr3:178278057:-	8	4	8	1.55	0.1263
ROC2-0812	ROC2-049-T	TBL1XR1::AC117453.1	ENSG00000177565.18	ENSG00000223930.7	chr3:177098466:-	chr3:178199958:-	5	0	5	0	0.0661
ROC2-0812	ROC2-049-T	TBL1XR1::AC117453.1	ENSG00000177565.18	ENSG00000223930.7	chr3:177098466:-	chr3:178164115:-	2	0	2	0	0.0265
ROC2-0812	ROC2-049-T	TBL1XR1::AC117453.1	ENSG00000177565.18	ENSG00000223930.7	chr3:177098466:-	chr3:178201891:-	2	0	2	0	0.0265
ROC2-0812	ROC2-049-T	TBL1XR1::AC117453.1	ENSG00000177565.18	ENSG00000223930.7	chr3:177098466:-	chr3:178299693:-	1	4	1	0.19	0.0157
ROC2-0812	ROC2-049-T	TBL1XR1::AC117453.1	ENSG00000177565.18	ENSG00000223930.7	chr3:177098466:-	chr3:178225689:-	1	3	1	0.07	0.0141
ROC2-0812	ROC2-049-T	TBL1XR1::AC117453.1	ENSG00000177565.18	ENSG00000223930.7	chr3:177091151:-	chr3:178201891:-	1	0	1	0	0.0132
ROC2-0812	ROC2-049-T	TBL1XR1::AC117453.1	ENSG00000177565.18	ENSG00000223930.7	chr3:177098466:-	chr3:178202244:-	1	0	1	0	0.0132
ROC2-0812	ROC2-049-T	TBL1XR1::AC117453.1	ENSG00000177565.18	ENSG00000223930.7	chr3:177131363:-	chr3:178202244:-	1	0	1	0	0.0132
ROC2-0812	ROC2-049-T	UBAC2::CLYBL	ENSG00000134882.16	ENSG00000125246.15	chr13:99200939:+	chr13:99772824:+	12	1	12	0.92	0.171
ROC2-0812	ROC2-049-T	UBAC2::CLYBL	ENSG00000134882.16	ENSG00000125246.15	chr13:99201567:+	chr13:99772824:+	1	1	1	0.08	0.0143
ROC2-0812	ROC2-049-T	ZDHHC14::ARID1B	ENSG00000175048.17	ENSG00000049618.24	chr6:157382266:+	chr6:156901376:+	2	0	2	0	0.0265
ROC2-0812	ROC2-050-T	AFG3L2::LINC01882	ENSG00000141385.10	ENSG00000260302.3	chr18:12358670:-	chr18:12765455:-	9	2	9	1.77	0.1101
ROC2-0812	ROC2-050-T	AFG3L2::LINC01882	ENSG00000141385.10	ENSG00000260302.3	chr18:12358670:-	chr18:12749533:-	3	1	3	0.23	0.0331
ROC2-0812	ROC2-050-T	AGO4::S100PBP	ENSG00000134698.11	ENSG00000116497.18	chr1:35822982:+	chr1:32853079:+	3	0	3	0	0.0307
ROC2-0812	ROC2-050-T	AGO4::S100PBP	ENSG00000134698.11	ENSG00000116497.18	chr1:35822982:+	chr1:32847672:+	2	0	2	0	0.0204
ROC2-0812	ROC2-050-T	AGO4::S100PBP	ENSG00000134698.11	ENSG00000116497.18	chr1:35808435:+	chr1:32853079:+	1	0	1	0	0.0102
ROC2-0812	ROC2-050-T	ANKHD1::CTNNA1	ENSG00000131503.21	ENSG00000044115.21	chr5:140487060:+	chr5:138781923:+	2	0	2	0	0.0204
ROC2-0812	ROC2-050-T	ANKHD1::CTNNA1	ENSG00000131503.21	ENSG00000044115.21	chr5:140487060:+	chr5:138723467:+	14	3	14	3	0.1738
ROC2-0812	ROC2-050-T	ARPC4::GRM7	ENSG00000241553.13	ENSG00000196277.16	chr3:9804013:+	chr3:7306498:+	20	5	20	5	0.2555
ROC2-0812	ROC2-050-T	CPT2::SCP2	ENSG00000157184.7	ENSG00000116171.19	chr1:53212816:+	chr1:52954740:+	1	4	1	2.29	0.0336
ROC2-0812	ROC2-050-T	CPT2::SCP2	ENSG00000157184.7	ENSG00000116171.19	chr1:53211319:+	chr1:52954740:+	18	2	18	1.71	0.2015
ROC2-0812	ROC2-050-T	DENND1B::PFDN1	ENSG00000213047.13	ENSG00000113068.10	chr1:197607073:-	chr5:140246057:-	17	1	17	1	0.184
ROC2-0812	ROC2-050-T	EEF1AKMT2::DHX32	ENSG00000203791.15	ENSG00000089876.12	chr10:124774675:-	chr10:125867183:-	14	3	14	3	0.1738
ROC2-0812	ROC2-050-T	EIF4E::ADH4	ENSG00000151247.13	ENSG00000198099.9	chr4:98929095:-	chr4:99142780:-	14	0	14	0	0.1431
ROC2-0812	ROC2-050-T	FAAP100::NPLOC4	ENSG00000185504.17	ENSG00000182446.14	chr17:81544004:-	chr17:81565607:-	14	1	14	1	0.1533
ROC2-0812	ROC2-050-T	FNIP1::P4HA2	ENSG00000217128.12	ENSG00000072682.20	chr5:131719317:-	chr5:132280954:-	1	4	1	0.55	0.0158
ROC2-0812	ROC2-050-T	FNIP1::P4HA2	ENSG00000217128.12	ENSG00000072682.20	chr5:131718986:-	chr5:132280954:-	1	4	1	0.55	0.0158
ROC2-0812	ROC2-050-T	FNIP1::P4HA2	ENSG00000217128.12	ENSG00000072682.20	chr5:131718986:-	chr5:132277488:-	1	4	1	0.55	0.0158
ROC2-0812	ROC2-050-T	FNIP1::P4HA2	ENSG00000217128.12	ENSG00000072682.20	chr5:131730904:-	chr5:132277488:-	4	4	4	2.19	0.0633
ROC2-0812	ROC2-050-T	FNIP1::P4HA2	ENSG00000217128.12	ENSG00000072682.20	chr5:131730904:-	chr5:132218644:-	2	1	2	0.17	0.0221
ROC2-0812	ROC2-050-T	KCNMB2::LINC00578	ENSG00000197584.12	ENSG00000228221.6	chr3:178558984:+	chr3:177539395:+	18	4	18	4	0.2249
ROC2-0812	ROC2-050-T	KCNMB2::LINC00578	ENSG00000197584.12	ENSG00000228221.6	chr3:178558984:+	chr3:177629417:+	1	0	1	0	0.0102
ROC2-0812	ROC2-050-T	LRMDA::ADK	ENSG00000148655.15	ENSG00000156110.15	chr10:75438494:+	chr10:74708321:+	25	6	25	5.77	0.3146
ROC2-0812	ROC2-050-T	LRMDA::ADK	ENSG00000148655.15	ENSG00000156110.15	chr10:75438494:+	chr10:74224538:+	1	6	1	0.23	0.0126
ROC2-0812	ROC2-050-T	METTL15::BDNF-AS	ENSG00000169519.21	ENSG00000245573.9	chr11:28110401:+	chr11:27639845:+	1	2	1	2	0.0306
ROC2-0812	ROC2-050-T	NDUFB5::PIK3CA	ENSG00000136521.13	ENSG00000121879.6	chr3:179604939:+	chr3:179218210:+	10	4	10	4	0.1431
ROC2-0812	ROC2-050-T	NEK11::ATP2C1	ENSG00000114670.14	ENSG00000017260.20	chr3:131080588:+	chr3:130941591:+	14	4	14	4	0.184
ROC2-0812	ROC2-050-T	NPAS3::ARHGAP5	ENSG00000151322.20	ENSG00000100852.13	chr14:33560210:+	chr14:32090502:+	14	1	14	1	0.1533
ROC2-0812	ROC2-050-T	RHBDL2::HIVEP3	ENSG00000158315.11	ENSG00000127124.16	chr1:38941682:-	chr1:41918524:-	12	6	12	5.88	0.1828
ROC2-0812	ROC2-050-T	RHBDL2::HIVEP3	ENSG00000158315.11	ENSG00000127124.16	chr1:38941682:-	chr1:41849089:-	1	2	1	0.12	0.0114
ROC2-0812	ROC2-050-T	SIPA1L3::AC108749.1	ENSG00000105738.11	ENSG00000239572.3	chr19:37932692:+	chr3:87731750:-	3	0	3	0	0.0307
ROC2-0812	ROC2-050-T	SIPA1L3::AC108749.1	ENSG00000105738.11	ENSG00000239572.3	chr19:37907358:+	chr3:87731750:-	3	0	3	0	0.0307
ROC2-0812	ROC2-050-T	STK3::VPS13B-DT	ENSG00000104375.17	ENSG00000253948.2	chr8:98706467:-	chr8:98968792:-	11	3	11	3	0.1431
ROC2-0812	ROC2-050-T	TAF3::ITIH2	ENSG00000165632.8	ENSG00000151655.19	chr10:7824560:+	chr10:7729952:+	14	3	14	3	0.1738
ROC2-0812	ROC2-050-T	TBL1XR1::AC117453.1	ENSG00000177565.18	ENSG00000223930.7	chr3:177098466:-	chr3:178278057:-	14	13	14	6.27	0.2072
ROC2-0812	ROC2-050-T	TBL1XR1::AC117453.1	ENSG00000177565.18	ENSG00000223930.7	chr3:177160871:-	chr3:178278057:-	1	0	1	0	0.0102
ROC2-0812	ROC2-050-T	TBL1XR1::AC117453.1	ENSG00000177565.18	ENSG00000223930.7	chr3:177098466:-	chr3:178199961:-	3	3	3	0.14	0.0321
ROC2-0812	ROC2-050-T	TBL1XR1::AC117453.1	ENSG00000177565.18	ENSG00000223930.7	chr3:177196340:-	chr3:178202244:-	1	0	1	0	0.0102
ROC2-0812	ROC2-050-T	TBL1XR1::AC117453.1	ENSG00000177565.18	ENSG00000223930.7	chr3:177197121:-	chr3:178206853:-	1	0	1	0	0.0102
ROC2-0812	ROC2-050-T	TBL1XR1::AC117453.1	ENSG00000177565.18	ENSG00000223930.7	chr3:177098466:-	chr3:178206853:-	10	7	10	1.26	0.1151
ROC2-0812	ROC2-050-T	TBL1XR1::AC117453.1	ENSG00000177565.18	ENSG00000223930.7	chr3:177098466:-	chr3:178224301:-	9	10	9	1.98	0.1122
ROC2-0812	ROC2-050-T	TBL1XR1::AC117453.1	ENSG00000177565.18	ENSG00000223930.7	chr3:177098466:-	chr3:178226188:-	7	10	7	1.54	0.0873
ROC2-0812	ROC2-050-T	TBL1XR1::AC117453.1	ENSG00000177565.18	ENSG00000223930.7	chr3:177098466:-	chr3:178202244:-	5	6	5	0.52	0.0564
ROC2-0812	ROC2-050-T	TBL1XR1::AC117453.1	ENSG00000177565.18	ENSG00000223930.7	chr3:177098466:-	chr3:178299693:-	1	14	1	1.9	0.0296
ROC2-0812	ROC2-050-T	TBL1XR1::AC117453.1	ENSG00000177565.18	ENSG00000223930.7	chr3:177091151:-	chr3:178226188:-	1	10	1	0.22	0.0124
ROC2-0812	ROC2-050-T	TBL1XR1::AC117453.1	ENSG00000177565.18	ENSG00000223930.7	chr3:177098466:-	chr3:178201891:-	2	3	2	0.09	0.0213
ROC2-0812	ROC2-050-T	TBL1XR1::AC117453.1	ENSG00000177565.18	ENSG00000223930.7	chr3:177098466:-	chr3:178199958:-	2	3	2	0.09	0.0213
ROC2-0812	ROC2-050-T	TBL1XR1::AC117453.1	ENSG00000177565.18	ENSG00000223930.7	chr3:177197121:-	chr3:178226188:-	1	0	1	0	0.0102
ROC2-0812	ROC2-050-T	UBAC2::CLYBL	ENSG00000134882.16	ENSG00000125246.15	chr13:99200939:+	chr13:99772824:+	15	0	15	0	0.1533
ROC2-0812	ROC2-050-T	UBAC2::CLYBL	ENSG00000134882.16	ENSG00000125246.15	chr13:99201567:+	chr13:99772824:+	1	0	1	0	0.0102
ROC2-0812	ROC2-050-T	ZDHHC14::ARID1B	ENSG00000175048.17	ENSG00000049618.24	chr6:157382266:+	chr6:156901376:+	4	2	4	2	0.0613
ROC2-0870	ROC2-051-T	CCDC167::VARS1	ENSG00000198937.9	ENSG00000204394.13	chr6:37499822:-	chr6:31785733:-	17	0	17	0	0.2212
ROC2-0870	ROC2-051-T	PARVA::MICAL2	ENSG00000197702.14	ENSG00000133816.17	chr11:12377783:+	chr11:12138390:+	5	3	5	2.14	0.0929
ROC2-0870	ROC2-051-T	PARVA::MICAL2	ENSG00000197702.14	ENSG00000133816.17	chr11:12377783:+	chr11:12162079:+	2	3	2	0.86	0.0372
ROC2-0870	ROC2-051-T	SNRNP40::BTNL8	ENSG00000060688.13	ENSG00000113303.12	chr1:31296611:-	chr5:180908586:+	9	1	9	1	0.1301
ROC2-0870	ROC2-051-T	SNRNP40::BTNL8	ENSG00000060688.13	ENSG00000113303.12	chr1:31296611:-	chr5:180911339:+	5	0	5	0	0.0651
ROC2-0870	ROC2-051-T	SNRNP40::BTNL8	ENSG00000060688.13	ENSG00000113303.12	chr1:31296611:-	chr5:180947512:+	4	0	4	0	0.0521
ROC2-0870	ROC2-052-T	CCDC167::VARS1	ENSG00000198937.9	ENSG00000204394.13	chr6:37499822:-	chr6:31785733:-	9	0	9	0	0.0884
ROC2-0870	ROC2-052-T	PARVA::MICAL2	ENSG00000197702.14	ENSG00000133816.17	chr11:12377783:+	chr11:12138390:+	9	5	9	4.33	0.131
ROC2-0870	ROC2-052-T	PARVA::MICAL2	ENSG00000197702.14	ENSG00000133816.17	chr11:12377783:+	chr11:12162079:+	2	4	2	0.67	0.0263
ROC2-0870	ROC2-052-T	PARVA::MICAL2	ENSG00000197702.14	ENSG00000133816.17	chr11:12377783:+	chr11:12239436:+	1	0	1	0	0.0098
ROC2-0870	ROC2-052-T	SNRNP40::BTNL8	ENSG00000060688.13	ENSG00000113303.12	chr1:31296611:-	chr5:180911339:+	6	4	6	2.18	0.0804
ROC2-0870	ROC2-052-T	SNRNP40::BTNL8	ENSG00000060688.13	ENSG00000113303.12	chr1:31296611:-	chr5:180908586:+	1	8	1	5.82	0.067
ROC2-0870	ROC2-052-T	SNRNP40::BTNL8	ENSG00000060688.13	ENSG00000113303.12	chr1:31296611:-	chr5:180947512:+	2	0	2	0	0.0197
ROC2-0870	ROC2-053-T	CCDC167::VARS1	ENSG00000198937.9	ENSG00000204394.13	chr6:37499822:-	chr6:31785733:-	14	0	14	0	0.23
ROC2-0870	ROC2-053-T	PARVA::MICAL2	ENSG00000197702.14	ENSG00000133816.17	chr11:12377783:+	chr11:12138390:+	6	1	6	1	0.115
ROC2-0870	ROC2-053-T	PARVA::MICAL2	ENSG00000197702.14	ENSG00000133816.17	chr11:12377783:+	chr11:12162079:+	3	0	3	0	0.0493
ROC2-0870	ROC2-053-T	SNRNP40::BTNL8	ENSG00000060688.13	ENSG00000113303.12	chr1:31296611:-	chr5:180908586:+	5	6	5	4.85	0.1618
ROC2-0870	ROC2-053-T	SNRNP40::BTNL8	ENSG00000060688.13	ENSG00000113303.12	chr1:31296611:-	chr5:180911339:+	5	3	5	1.15	0.101
ROC2-0870	ROC2-053-T	SNRNP40::BTNL8	ENSG00000060688.13	ENSG00000113303.12	chr1:31296611:-	chr5:180947512:+	1	0	1	0	0.0164
ROC2-0870	ROC2-053-T	SNRNP40::BTNL8	ENSG00000060688.13	ENSG00000113303.12	chr1:31296611:-	chr5:180948355:+	1	0	1	0	0.0164
ROC2-0870	ROC2-054-T	CCDC167::VARS1	ENSG00000198937.9	ENSG00000204394.13	chr6:37499822:-	chr6:31785733:-	22	0	22	0	0.2422
ROC2-0870	ROC2-054-T	PARVA::MICAL2	ENSG00000197702.14	ENSG00000133816.17	chr11:12377783:+	chr11:12138390:+	4	3	4	2.25	0.0688
ROC2-0870	ROC2-054-T	PARVA::MICAL2	ENSG00000197702.14	ENSG00000133816.17	chr11:12377783:+	chr11:12162079:+	3	2	3	0.75	0.0413
ROC2-0870	ROC2-054-T	SNRNP40::BTNL8	ENSG00000060688.13	ENSG00000113303.12	chr1:31296611:-	chr5:180908586:+	6	3	6	3	0.0991
ROC2-0870	ROC2-054-T	SNRNP40::BTNL8	ENSG00000060688.13	ENSG00000113303.12	chr1:31296611:-	chr5:180911339:+	1	0	1	0	0.011
ROC2-0870	ROC2-054-T	SNRNP40::BTNL8	ENSG00000060688.13	ENSG00000113303.12	chr1:31296611:-	chr5:180947512:+	3	0	3	0	0.033
ROC2-0870	ROC2-055-T	CCDC167::VARS1	ENSG00000198937.9	ENSG00000204394.13	chr6:37499822:-	chr6:31785733:-	5	0	5	0	0.0638
ROC2-0870	ROC2-055-T	PARVA::MICAL2	ENSG00000197702.14	ENSG00000133816.17	chr11:12377783:+	chr11:12162079:+	2	0	2	0	0.0255
ROC2-0870	ROC2-055-T	SNRNP40::BTNL8	ENSG00000060688.13	ENSG00000113303.12	chr1:31296611:-	chr5:180908586:+	3	3	3	3	0.0766
ROC2-0870	ROC2-055-T	SNRNP40::BTNL8	ENSG00000060688.13	ENSG00000113303.12	chr1:31296611:-	chr5:180911339:+	4	0	4	0	0.051
ROC2-1009	ROC2-056-T	ARHGAP10::PRMT9	ENSG00000071205.12	ENSG00000164169.13	chr4:147732455:+	chr4:147680471:-	1	1	1	1	0.0196
ROC2-1009	ROC2-056-T	ARHGAP10::PRMT9	ENSG00000071205.12	ENSG00000164169.13	chr4:147732455:+	chr4:147673874:-	1	0	1	0	0.0098
ROC2-1009	ROC2-056-T	CDC27::LINC02717	ENSG00000004897.12	ENSG00000285735.2	chr17:47169917:-	chr11:135003862:-	9	1	9	1	0.0981
ROC2-1009	ROC2-056-T	CDC27::LINC02717	ENSG00000004897.12	ENSG00000285735.2	chr17:47181562:-	chr11:135003862:-	1	0	1	0	0.0098
ROC2-1009	ROC2-056-T	CELF2::AGBL3	ENSG00000048740.18	ENSG00000146856.14	chr10:11018163:+	chr7:135017052:+	3	0	3	0	0.0294
ROC2-1009	ROC2-056-T	CSRNP3::CCDC149	ENSG00000178662.16	ENSG00000181982.19	chr2:165517961:+	chr4:24831650:-	4	1	4	1	0.049
ROC2-1009	ROC2-056-T	HNRNPK::KIF27	ENSG00000165119.21	ENSG00000165115.15	chr9:83978195:-	chr9:83850297:-	35	8	35	8	0.4219
ROC2-1009	ROC2-056-T	MYO5A::CASC15	ENSG00000197535.15	ENSG00000272168.8	chr15:52528780:-	chr6:22110747:+	4	0	4	0	0.0392
ROC2-1009	ROC2-056-T	NF1::CNTD1	ENSG00000196712.18	ENSG00000176563.10	chr17:31201485:+	chr17:42805722:+	13	3	13	3	0.1569
ROC2-1009	ROC2-056-T	SCYL1::PAAF1	ENSG00000142186.17	ENSG00000175575.13	chr11:65527117:+	chr11:73899146:+	1	2	1	2	0.0294
ROC2-1009	ROC2-056-T	UBQLN1::FRMD3	ENSG00000135018.14	ENSG00000172159.16	chr9:83707500:-	chr9:83389708:-	17	1	17	1	0.1766
ROC2-1009	ROC2-057-T	ARHGAP10::PRMT9	ENSG00000071205.12	ENSG00000164169.13	chr4:147732455:+	chr4:147680471:-	3	1	3	0.5	0.0532
ROC2-1009	ROC2-057-T	ARHGAP10::PRMT9	ENSG00000071205.12	ENSG00000164169.13	chr4:147732455:+	chr4:147673874:-	2	1	2	0.33	0.0354
ROC2-1009	ROC2-057-T	ARHGAP10::PRMT9	ENSG00000071205.12	ENSG00000164169.13	chr4:147732455:+	chr4:147668645:-	1	1	1	0.17	0.0178
ROC2-1009	ROC2-057-T	CDC27::LINC02717	ENSG00000004897.12	ENSG00000285735.2	chr17:47169917:-	chr11:135003862:-	11	0	11	0	0.1671
ROC2-1009	ROC2-057-T	CDC27::LINC02717	ENSG00000004897.12	ENSG00000285735.2	chr17:47181562:-	chr11:135003862:-	3	0	3	0	0.0456
ROC2-1009	ROC2-057-T	CELF2::AGBL3	ENSG00000048740.18	ENSG00000146856.14	chr10:11018163:+	chr7:135017052:+	6	0	6	0	0.0911
ROC2-1009	ROC2-057-T	CSRNP3::CCDC149	ENSG00000178662.16	ENSG00000181982.19	chr2:165517961:+	chr4:24831650:-	11	0	11	0	0.1671
ROC2-1009	ROC2-057-T	HNRNPK::KIF27	ENSG00000165119.21	ENSG00000165115.15	chr9:83978195:-	chr9:83850297:-	42	5	42	5	0.7138
ROC2-1009	ROC2-057-T	MYO5A::CASC15	ENSG00000197535.15	ENSG00000272168.8	chr15:52528780:-	chr6:22110747:+	10	0	10	0	0.1519
ROC2-1009	ROC2-057-T	MYO5A::CASC15	ENSG00000197535.15	ENSG00000272168.8	chr15:52528780:-	chr6:22063020:+	1	0	1	0	0.0152
ROC2-1009	ROC2-057-T	MYO5A::CASC15	ENSG00000197535.15	ENSG00000272168.8	chr15:52528780:-	chr6:22056546:+	1	0	1	0	0.0152
ROC2-1009	ROC2-057-T	NF1::CNTD1	ENSG00000196712.18	ENSG00000176563.10	chr17:31201485:+	chr17:42805722:+	5	0	5	0	0.0759
ROC2-1009	ROC2-057-T	SCYL1::PAAF1	ENSG00000142186.17	ENSG00000175575.13	chr11:65527117:+	chr11:73899146:+	8	1	8	1	0.1367
ROC2-1009	ROC2-057-T	UBQLN1::FRMD3	ENSG00000135018.14	ENSG00000172159.16	chr9:83707500:-	chr9:83389708:-	37	1	37	0.97	0.5766
ROC2-1009	ROC2-057-T	UBQLN1::FRMD3	ENSG00000135018.14	ENSG00000172159.16	chr9:83707500:-	chr9:83372955:-	1	1	1	0.03	0.0157
ROC2-1009	ROC2-058-T	ARHGAP10::PRMT9	ENSG00000071205.12	ENSG00000164169.13	chr4:147732455:+	chr4:147680471:-	2	1	2	1	0.0382
ROC2-1009	ROC2-058-T	CDC27::LINC02717	ENSG00000004897.12	ENSG00000285735.2	chr17:47169917:-	chr11:135003862:-	15	4	15	3.78	0.2394
ROC2-1009	ROC2-058-T	CDC27::LINC02717	ENSG00000004897.12	ENSG00000285735.2	chr17:47181562:-	chr11:135003862:-	5	1	5	0.22	0.0665
ROC2-1009	ROC2-058-T	CELF2::AGBL3	ENSG00000048740.18	ENSG00000146856.14	chr10:11018163:+	chr7:135017052:+	5	0	5	0	0.0637
ROC2-1009	ROC2-058-T	CSRNP3::CCDC149	ENSG00000178662.16	ENSG00000181982.19	chr2:165517961:+	chr4:24831650:-	8	2	8	2	0.1275
ROC2-1009	ROC2-058-T	HNRNPK::KIF27	ENSG00000165119.21	ENSG00000165115.15	chr9:83978195:-	chr9:83850297:-	56	15	56	15	0.905
ROC2-1009	ROC2-058-T	MYO5A::CASC15	ENSG00000197535.15	ENSG00000272168.8	chr15:52528780:-	chr6:22110747:+	3	0	3	0	0.0382
ROC2-1009	ROC2-058-T	MYO5A::CASC15	ENSG00000197535.15	ENSG00000272168.8	chr15:52528780:-	chr6:22056546:+	2	0	2	0	0.0255
ROC2-1009	ROC2-058-T	MYO5A::CASC15	ENSG00000197535.15	ENSG00000272168.8	chr15:52528780:-	chr6:22063020:+	1	0	1	0	0.0127
ROC2-1009	ROC2-058-T	NF1::CNTD1	ENSG00000196712.18	ENSG00000176563.10	chr17:31201485:+	chr17:42805722:+	4	0	4	0	0.051
ROC2-1009	ROC2-058-T	SCYL1::PAAF1	ENSG00000142186.17	ENSG00000175575.13	chr11:65527117:+	chr11:73899146:+	5	1	5	1	0.0764
ROC2-1009	ROC2-058-T	UBQLN1::FRMD3	ENSG00000135018.14	ENSG00000172159.16	chr9:83707500:-	chr9:83389708:-	25	2	25	1.96	0.3437
ROC2-1009	ROC2-058-T	UBQLN1::FRMD3	ENSG00000135018.14	ENSG00000172159.16	chr9:83707500:-	chr9:83372955:-	1	1	1	0.04	0.0132
ROC2-1009	ROC2-059-T	ARHGAP10::PRMT9	ENSG00000071205.12	ENSG00000164169.13	chr4:147732455:+	chr4:147668645:-	2	1	2	0.2	0.021
ROC2-1009	ROC2-059-T	ARHGAP10::PRMT9	ENSG00000071205.12	ENSG00000164169.13	chr4:147732455:+	chr4:147673126:-	1	1	1	0.1	0.0105
ROC2-1009	ROC2-059-T	ARHGAP10::PRMT9	ENSG00000071205.12	ENSG00000164169.13	chr4:147732455:+	chr4:147673874:-	4	1	4	0.4	0.042
ROC2-1009	ROC2-059-T	ARHGAP10::PRMT9	ENSG00000071205.12	ENSG00000164169.13	chr4:147732455:+	chr4:147680471:-	3	1	3	0.3	0.0315
ROC2-1009	ROC2-059-T	CDC27::LINC02717	ENSG00000004897.12	ENSG00000285735.2	chr17:47169917:-	chr11:135003862:-	37	8	37	7.27	0.4224
ROC2-1009	ROC2-059-T	CDC27::LINC02717	ENSG00000004897.12	ENSG00000285735.2	chr17:47181562:-	chr11:135003862:-	8	1	8	0.15	0.0777
ROC2-1009	ROC2-059-T	CDC27::LINC02717	ENSG00000004897.12	ENSG00000285735.2	chr17:47169917:-	chr11:135003858:-	3	8	3	0.59	0.0342
ROC2-1009	ROC2-059-T	CELF2::AGBL3	ENSG00000048740.18	ENSG00000146856.14	chr10:11018163:+	chr7:135017052:+	9	0	9	0	0.0859
ROC2-1009	ROC2-059-T	CELF2::AGBL3	ENSG00000048740.18	ENSG00000146856.14	chr10:11005440:+	chr7:135017052:+	1	0	1	0	0.0095
ROC2-1009	ROC2-059-T	CSRNP3::CCDC149	ENSG00000178662.16	ENSG00000181982.19	chr2:165517961:+	chr4:24831650:-	14	3	14	3	0.1622
ROC2-1009	ROC2-059-T	HNRNPK::KIF27	ENSG00000165119.21	ENSG00000165115.15	chr9:83978195:-	chr9:83850297:-	95	18	95	18	1.0781
ROC2-1009	ROC2-059-T	MYO5A::CASC15	ENSG00000197535.15	ENSG00000272168.8	chr15:52528780:-	chr6:22056546:+	1	0	1	0	0.0095
ROC2-1009	ROC2-059-T	MYO5A::CASC15	ENSG00000197535.15	ENSG00000272168.8	chr15:52528780:-	chr6:22110747:+	6	0	6	0	0.0572
ROC2-1009	ROC2-059-T	NF1::CNTD1	ENSG00000196712.18	ENSG00000176563.10	chr17:31201485:+	chr17:42805722:+	4	0	4	0	0.0382
ROC2-1009	ROC2-059-T	SCYL1::PAAF1	ENSG00000142186.17	ENSG00000175575.13	chr11:65527117:+	chr11:73899146:+	10	4	10	4	0.1336
ROC2-1009	ROC2-059-T	UBQLN1::FRMD3	ENSG00000135018.14	ENSG00000172159.16	chr9:83707500:-	chr9:83389708:-	52	12	52	12	0.6106
ROC2-1009	ROC2-060-T	ARHGAP10::PRMT9	ENSG00000071205.12	ENSG00000164169.13	chr4:147732455:+	chr4:147668645:-	3	1	3	0.75	0.0661
ROC2-1009	ROC2-060-T	ARHGAP10::PRMT9	ENSG00000071205.12	ENSG00000164169.13	chr4:147732455:+	chr4:147673874:-	1	1	1	0.25	0.022
ROC2-1009	ROC2-060-T	CDC27::LINC02717	ENSG00000004897.12	ENSG00000285735.2	chr17:47169917:-	chr11:135003862:-	15	4	15	2.97	0.3169
ROC2-1009	ROC2-060-T	CDC27::LINC02717	ENSG00000004897.12	ENSG00000285735.2	chr17:47169917:-	chr11:135003858:-	5	4	5	0.99	0.1057
ROC2-1009	ROC2-060-T	CDC27::LINC02717	ENSG00000004897.12	ENSG00000285735.2	chr17:47181562:-	chr11:135003862:-	1	1	1	0.04	0.0183
ROC2-1009	ROC2-060-T	CELF2::AGBL3	ENSG00000048740.18	ENSG00000146856.14	chr10:11018163:+	chr7:135017052:+	5	0	5	0	0.0882
ROC2-1009	ROC2-060-T	CSRNP3::CCDC149	ENSG00000178662.16	ENSG00000181982.19	chr2:165517961:+	chr4:24831650:-	16	2	16	2	0.3175
ROC2-1009	ROC2-060-T	HNRNPK::KIF27	ENSG00000165119.21	ENSG00000165115.15	chr9:83978195:-	chr9:83850297:-	28	10	28	10	0.6702
ROC2-1009	ROC2-060-T	MYO5A::CASC15	ENSG00000197535.15	ENSG00000272168.8	chr15:52528780:-	chr6:22056546:+	3	0	3	0	0.0529
ROC2-1009	ROC2-060-T	MYO5A::CASC15	ENSG00000197535.15	ENSG00000272168.8	chr15:52528780:-	chr6:22110747:+	2	0	2	0	0.0353
ROC2-1009	ROC2-060-T	NF1::CNTD1	ENSG00000196712.18	ENSG00000176563.10	chr17:31201485:+	chr17:42805722:+	12	0	12	0	0.2116
ROC2-1009	ROC2-060-T	SCYL1::PAAF1	ENSG00000142186.17	ENSG00000175575.13	chr11:65527117:+	chr11:73899146:+	2	0	2	0	0.0353
ROC2-1009	ROC2-060-T	UBQLN1::FRMD3	ENSG00000135018.14	ENSG00000172159.16	chr9:83707500:-	chr9:83389708:-	32	10	32	9.95	0.7398
ROC2-1009	ROC2-060-T	UBQLN1::FRMD3	ENSG00000135018.14	ENSG00000172159.16	chr9:83707500:-	chr9:83372955:-	2	1	2	0.05	0.0362
ROC2-1009	ROC2-061-T	ARHGAP10::PRMT9	ENSG00000071205.12	ENSG00000164169.13	chr4:147732455:+	chr4:147668645:-	1	0	1	0	0.0121
ROC2-1009	ROC2-061-T	ARHGAP10::PRMT9	ENSG00000071205.12	ENSG00000164169.13	chr4:147732455:+	chr4:147680471:-	1	1	1	1	0.0242
ROC2-1009	ROC2-061-T	ARHGAP10::PRMT9	ENSG00000071205.12	ENSG00000164169.13	chr4:147732455:+	chr4:147673874:-	1	0	1	0	0.0121
ROC2-1009	ROC2-061-T	CDC27::LINC02717	ENSG00000004897.12	ENSG00000285735.2	chr17:47169917:-	chr11:135003862:-	20	9	20	7.5	0.3337
ROC2-1009	ROC2-061-T	CDC27::LINC02717	ENSG00000004897.12	ENSG00000285735.2	chr17:47181562:-	chr11:135003862:-	7	2	7	0.38	0.0895
ROC2-1009	ROC2-061-T	CDC27::LINC02717	ENSG00000004897.12	ENSG00000285735.2	chr17:47169917:-	chr11:135003858:-	3	9	3	1.12	0.05
ROC2-1009	ROC2-061-T	CELF2::AGBL3	ENSG00000048740.18	ENSG00000146856.14	chr10:11018163:+	chr7:135017052:+	6	0	6	0	0.0728
ROC2-1009	ROC2-061-T	CELF2::AGBL3	ENSG00000048740.18	ENSG00000146856.14	chr10:10919999:+	chr7:135017052:+	1	0	1	0	0.0121
ROC2-1009	ROC2-061-T	CSRNP3::CCDC149	ENSG00000178662.16	ENSG00000181982.19	chr2:165517961:+	chr4:24831650:-	6	11	6	10.71	0.2027
ROC2-1009	ROC2-061-T	CSRNP3::CCDC149	ENSG00000178662.16	ENSG00000181982.19	chr2:165517961:+	chr4:24822573:-	1	4	1	0.29	0.0156
ROC2-1009	ROC2-061-T	HNRNPK::KIF27	ENSG00000165119.21	ENSG00000165115.15	chr9:83978195:-	chr9:83850297:-	39	14	39	14	0.6431
ROC2-1009	ROC2-061-T	MYO5A::CASC15	ENSG00000197535.15	ENSG00000272168.8	chr15:52528780:-	chr6:22056546:+	1	1	1	1	0.0242
ROC2-1009	ROC2-061-T	NF1::CNTD1	ENSG00000196712.18	ENSG00000176563.10	chr17:31201485:+	chr17:42805722:+	23	7	23	7	0.3639
ROC2-1009	ROC2-061-T	SCYL1::PAAF1	ENSG00000142186.17	ENSG00000175575.13	chr11:65527117:+	chr11:73899146:+	3	2	3	2	0.0607
ROC2-1009	ROC2-061-T	UBQLN1::FRMD3	ENSG00000135018.14	ENSG00000172159.16	chr9:83707500:-	chr9:83389708:-	41	16	41	15.93	0.6907
ROC2-1009	ROC2-061-T	UBQLN1::FRMD3	ENSG00000135018.14	ENSG00000172159.16	chr9:83707500:-	chr9:83372955:-	2	2	2	0.07	0.0251
ROC2-1078	ROC2-062-T	AHNAK::GANAB	ENSG00000124942.14	ENSG00000089597.18	chr11:62556188:-	chr11:62639731:-	1	0	1	0	0.0094
ROC2-1078	ROC2-062-T	AHNAK::GANAB	ENSG00000124942.14	ENSG00000089597.18	chr11:62546660:-	chr11:62639731:-	59	9	59	8.56	0.6361
ROC2-1078	ROC2-062-T	AHNAK::GANAB	ENSG00000124942.14	ENSG00000089597.18	chr11:62433891:-	chr11:62646562:-	0	12	0	12	0.113
ROC2-1078	ROC2-062-T	AHNAK::GANAB	ENSG00000124942.14	ENSG00000089597.18	chr11:62545566:-	chr11:62639731:-	3	9	3	0.44	0.0323
ROC2-1078	ROC2-062-T	AHNAK::INTS5	ENSG00000124942.14	ENSG00000185085.2	chr11:62546660:-	chr11:62649999:-	75	16	75	14.46	0.8422
ROC2-1078	ROC2-062-T	AHNAK::INTS5	ENSG00000124942.14	ENSG00000185085.2	chr11:62556188:-	chr11:62649999:-	1	0	1	0	0.0094
ROC2-1078	ROC2-062-T	AHNAK::INTS5	ENSG00000124942.14	ENSG00000185085.2	chr11:62545566:-	chr11:62649999:-	7	17	7	2.54	0.0898
ROC2-1078	ROC2-062-T	CBR4::LINC01360	ENSG00000145439.12	ENSG00000233973.7	chr4:169002071:-	chr1:73348134:+	6	2	6	2	0.0753
ROC2-1078	ROC2-062-T	PIGU::EIF6	ENSG00000101464.11	ENSG00000242372.9	chr20:34616042:-	chr20:35280118:-	9	11	9	11	0.1883
ROC2-1078	ROC2-062-T	POLR3H::PMM1	ENSG00000100413.17	ENSG00000100417.12	chr22:41540699:-	chr22:41586193:-	4	2	4	2	0.0565
ROC2-1078	ROC2-062-T	PSKH1::MKX	ENSG00000159792.10	ENSG00000150051.14	chr16:67909706:+	chr10:27675554:-	127	45	127	45	1.6194
ROC2-1078	ROC2-062-T	RASSF8::LINC01339	ENSG00000123094.15	ENSG00000248555.7	chr12:25995130:+	chr5:90290018:-	18	1	18	1	0.1789
ROC2-1078	ROC2-062-T	RASSF8::LINC01339	ENSG00000123094.15	ENSG00000248555.7	chr12:25995130:+	chr5:90200528:-	2	0	2	0	0.0188
ROC2-1078	ROC2-062-T	RASSF8::LINC01339	ENSG00000123094.15	ENSG00000248555.7	chr12:25995130:+	chr5:90153344:-	1	0	1	0	0.0094
ROC2-1078	ROC2-062-T	SAMD8::SEC24C	ENSG00000156671.15	ENSG00000176986.16	chr10:75111722:+	chr10:73765451:+	3	0	3	0	0.0282
ROC2-1078	ROC2-062-T	SAMD8::SEC24C	ENSG00000156671.15	ENSG00000176986.16	chr10:75111722:+	chr10:73763856:+	42	1	42	0.74	0.4024
ROC2-1078	ROC2-062-T	SAMD8::SEC24C	ENSG00000156671.15	ENSG00000176986.16	chr10:75111778:+	chr10:73763856:+	13	3	13	2.26	0.1437
ROC2-1078	ROC2-062-T	TALDO1::PKP3	ENSG00000177156.11	ENSG00000184363.10	chr11:756002:+	chr11:403618:+	10	10	10	10	0.1882
ROC2-1078	ROC2-063-T	AHNAK::GANAB	ENSG00000124942.14	ENSG00000089597.18	chr11:62546660:-	chr11:62639731:-	41	4	41	3.64	0.4821
ROC2-1078	ROC2-063-T	AHNAK::GANAB	ENSG00000124942.14	ENSG00000089597.18	chr11:62545566:-	chr11:62639731:-	4	4	4	0.36	0.0471
ROC2-1078	ROC2-063-T	AHNAK::GANAB	ENSG00000124942.14	ENSG00000089597.18	chr11:62546660:-	chr11:62639110:-	1	0	1	0	0.0108
ROC2-1078	ROC2-063-T	AHNAK::INTS5	ENSG00000124942.14	ENSG00000185085.2	chr11:62546660:-	chr11:62649999:-	57	5	57	4.07	0.6596
ROC2-1078	ROC2-063-T	AHNAK::INTS5	ENSG00000124942.14	ENSG00000185085.2	chr11:62556188:-	chr11:62649999:-	1	0	1	0	0.0108
ROC2-1078	ROC2-063-T	AHNAK::INTS5	ENSG00000124942.14	ENSG00000185085.2	chr11:62545566:-	chr11:62649999:-	13	5	13	0.93	0.1504
ROC2-1078	ROC2-063-T	CBR4::LINC01360	ENSG00000145439.12	ENSG00000233973.7	chr4:169002071:-	chr1:73348134:+	6	3	6	2.57	0.0926
ROC2-1078	ROC2-063-T	CBR4::LINC01360	ENSG00000145439.12	ENSG00000233973.7	chr4:169002071:-	chr1:73335446:+	1	3	1	0.43	0.0154
ROC2-1078	ROC2-063-T	LINC01339::RASSF8	ENSG00000248555.7	ENSG00000123094.15	chr5:90289896:-	chr12:25995037:+	11	0	11	0	0.1188
ROC2-1078	ROC2-063-T	PIGU::EIF6	ENSG00000101464.11	ENSG00000242372.9	chr20:34616042:-	chr20:35280118:-	15	5	15	4.69	0.2127
ROC2-1078	ROC2-063-T	PIGU::EIF6	ENSG00000101464.11	ENSG00000242372.9	chr20:34616042:-	chr20:35280829:-	1	5	1	0.31	0.0141
ROC2-1078	ROC2-063-T	POLR3H::PMM1	ENSG00000100413.17	ENSG00000100417.12	chr22:41540699:-	chr22:41586193:-	1	0	1	0	0.0108
ROC2-1078	ROC2-063-T	POLR3H::PMM1	ENSG00000100413.17	ENSG00000100417.12	chr22:41540699:-	chr22:41589807:-	4	3	4	3	0.0756
ROC2-1078	ROC2-063-T	PSKH1::MKX	ENSG00000159792.10	ENSG00000150051.14	chr16:67909706:+	chr10:27675415:-	1	23	1	0.16	0.0125
ROC2-1078	ROC2-063-T	PSKH1::MKX	ENSG00000159792.10	ENSG00000150051.14	chr16:67909706:+	chr10:27675554:-	126	42	126	41.84	1.8128
ROC2-1078	ROC2-063-T	RASSF8::LINC01339	ENSG00000123094.15	ENSG00000248555.7	chr12:25995130:+	chr5:90290018:-	10	0	10	0	0.108
ROC2-1078	ROC2-063-T	RASSF8::LINC01339	ENSG00000123094.15	ENSG00000248555.7	chr12:25995130:+	chr5:90200528:-	1	0	1	0	0.0108
ROC2-1078	ROC2-063-T	RASSF8::LINC01339	ENSG00000123094.15	ENSG00000248555.7	chr12:25995130:+	chr5:90261719:-	1	0	1	0	0.0108
ROC2-1078	ROC2-063-T	SAMD8::SEC24C	ENSG00000156671.15	ENSG00000176986.16	chr10:75111778:+	chr10:73763856:+	13	2	13	0.47	0.1455
ROC2-1078	ROC2-063-T	SAMD8::SEC24C	ENSG00000156671.15	ENSG00000176986.16	chr10:75111722:+	chr10:73763856:+	42	2	42	1.53	0.4701
ROC2-1078	ROC2-063-T	TALDO1::PKP3	ENSG00000177156.11	ENSG00000184363.10	chr11:756002:+	chr11:403618:+	5	5	5	5	0.108
ROC2-1078	ROC2-064-T	AHNAK::GANAB	ENSG00000124942.14	ENSG00000089597.18	chr11:62433891:-	chr11:62646562:-	0	6	0	6	0.0674
ROC2-1078	ROC2-064-T	AHNAK::GANAB	ENSG00000124942.14	ENSG00000089597.18	chr11:62546660:-	chr11:62639731:-	37	2	37	2	0.438
ROC2-1078	ROC2-064-T	AHNAK::GANAB	ENSG00000124942.14	ENSG00000089597.18	chr11:62546660:-	chr11:62635000:-	1	0	1	0	0.0112
ROC2-1078	ROC2-064-T	AHNAK::INTS5	ENSG00000124942.14	ENSG00000185085.2	chr11:62546660:-	chr11:62649999:-	58	8	58	6.27	0.7217
ROC2-1078	ROC2-064-T	AHNAK::INTS5	ENSG00000124942.14	ENSG00000185085.2	chr11:62545566:-	chr11:62649999:-	14	10	14	3.73	0.1991
ROC2-1078	ROC2-064-T	CBR4::LINC01360	ENSG00000145439.12	ENSG00000233973.7	chr4:169002071:-	chr1:73348134:+	6	1	6	1	0.0786
ROC2-1078	ROC2-064-T	LINC01339::RASSF8	ENSG00000248555.7	ENSG00000123094.15	chr5:90260546:-	chr12:25995037:+	1	0	1	0	0.0112
ROC2-1078	ROC2-064-T	LINC01339::RASSF8	ENSG00000248555.7	ENSG00000123094.15	chr5:90261668:-	chr12:25995037:+	1	0	1	0	0.0112
ROC2-1078	ROC2-064-T	LINC01339::RASSF8	ENSG00000248555.7	ENSG00000123094.15	chr5:90289896:-	chr12:25995037:+	7	0	7	0	0.0786
ROC2-1078	ROC2-064-T	PIGU::EIF6	ENSG00000101464.11	ENSG00000242372.9	chr20:34616042:-	chr20:35280118:-	8	1	8	1	0.101
ROC2-1078	ROC2-064-T	PIGU::EIF6	ENSG00000101464.11	ENSG00000242372.9	chr20:34634615:-	chr20:35280829:-	1	0	1	0	0.0112
ROC2-1078	ROC2-064-T	POLR3H::PMM1	ENSG00000100413.17	ENSG00000100417.12	chr22:41540699:-	chr22:41586193:-	1	2	1	0.33	0.0149
ROC2-1078	ROC2-064-T	POLR3H::PMM1	ENSG00000100413.17	ENSG00000100417.12	chr22:41540699:-	chr22:41584603:-	1	0	1	0	0.0112
ROC2-1078	ROC2-064-T	POLR3H::PMM1	ENSG00000100413.17	ENSG00000100417.12	chr22:41540699:-	chr22:41589807:-	3	4	3	3.67	0.0749
ROC2-1078	ROC2-064-T	PSKH1::MKX	ENSG00000159792.10	ENSG00000150051.14	chr16:67909706:+	chr10:27675554:-	110	33	110	33	1.6057
ROC2-1078	ROC2-064-T	RASSF8::LINC01339	ENSG00000123094.15	ENSG00000248555.7	chr12:25995130:+	chr5:90290018:-	15	2	15	1.89	0.1896
ROC2-1078	ROC2-064-T	RASSF8::LINC01339	ENSG00000123094.15	ENSG00000248555.7	chr12:25995130:+	chr5:90200528:-	2	1	2	0.11	0.0237
ROC2-1078	ROC2-064-T	SAMD8::SEC24C	ENSG00000156671.15	ENSG00000176986.16	chr10:75111778:+	chr10:73763856:+	10	1	10	1	0.1235
ROC2-1078	ROC2-064-T	SAMD8::SEC24C	ENSG00000156671.15	ENSG00000176986.16	chr10:75111722:+	chr10:73763856:+	30	0	30	0	0.3369
ROC2-1078	ROC2-064-T	TALDO1::PKP3	ENSG00000177156.11	ENSG00000184363.10	chr11:756002:+	chr11:403618:+	5	2	5	2	0.0786
ROC2-1078	ROC2-065-T	AHNAK::GANAB	ENSG00000124942.14	ENSG00000089597.18	chr11:62546660:-	chr11:62639731:-	13	0	13	0	0.1513
ROC2-1078	ROC2-065-T	AHNAK::INTS5	ENSG00000124942.14	ENSG00000185085.2	chr11:62546660:-	chr11:62649999:-	22	2	22	1.83	0.2773
ROC2-1078	ROC2-065-T	AHNAK::INTS5	ENSG00000124942.14	ENSG00000185085.2	chr11:62545566:-	chr11:62649999:-	2	2	2	0.17	0.0253
ROC2-1078	ROC2-065-T	CBR4::LINC01360	ENSG00000145439.12	ENSG00000233973.7	chr4:169002071:-	chr1:73355073:+	1	0	1	0	0.0116
ROC2-1078	ROC2-065-T	CBR4::LINC01360	ENSG00000145439.12	ENSG00000233973.7	chr4:169002071:-	chr1:73348137:+	1	2	1	0.18	0.0137
ROC2-1078	ROC2-065-T	CBR4::LINC01360	ENSG00000145439.12	ENSG00000233973.7	chr4:169002071:-	chr1:73348134:+	8	3	8	2.5	0.1222
ROC2-1078	ROC2-065-T	CBR4::LINC01360	ENSG00000145439.12	ENSG00000233973.7	chr4:169002071:-	chr1:73307168:+	1	3	1	0.31	0.0152
ROC2-1078	ROC2-065-T	LINC01339::RASSF8	ENSG00000248555.7	ENSG00000123094.15	chr5:90200467:-	chr12:25995037:+	1	0	1	0	0.0116
ROC2-1078	ROC2-065-T	PIGU::EIF6	ENSG00000101464.11	ENSG00000242372.9	chr20:34616042:-	chr20:35280118:-	12	4	12	4	0.1861
ROC2-1078	ROC2-065-T	POLR3H::PMM1	ENSG00000100413.17	ENSG00000100417.12	chr22:41540699:-	chr22:41586193:-	1	0	1	0	0.0116
ROC2-1078	ROC2-065-T	POLR3H::PMM1	ENSG00000100413.17	ENSG00000100417.12	chr22:41540699:-	chr22:41589807:-	4	1	4	1	0.0581
ROC2-1078	ROC2-065-T	PSKH1::MKX	ENSG00000159792.10	ENSG00000150051.14	chr16:67909706:+	chr10:27675554:-	58	9	58	9	0.7797
ROC2-1078	ROC2-065-T	RASSF8::LINC01339	ENSG00000123094.15	ENSG00000248555.7	chr12:25995130:+	chr5:90290018:-	4	0	4	0	0.0465
ROC2-1078	ROC2-065-T	SAMD8::SEC24C	ENSG00000156671.15	ENSG00000176986.16	chr10:75111778:+	chr10:73763856:+	7	2	7	1.26	0.0962
ROC2-1078	ROC2-065-T	SAMD8::SEC24C	ENSG00000156671.15	ENSG00000176986.16	chr10:75111722:+	chr10:73763856:+	23	1	23	0.74	0.2763
ROC2-1078	ROC2-065-T	TALDO1::PKP3	ENSG00000177156.11	ENSG00000184363.10	chr11:756002:+	chr11:403618:+	8	1	8	1	0.1047
ROC2-1078	ROC2-066-T	AHNAK::GANAB	ENSG00000124942.14	ENSG00000089597.18	chr11:62546660:-	chr11:62639731:-	33	4	33	3.88	0.4561
ROC2-1078	ROC2-066-T	AHNAK::GANAB	ENSG00000124942.14	ENSG00000089597.18	chr11:62545566:-	chr11:62639731:-	1	4	1	0.12	0.0139
ROC2-1078	ROC2-066-T	AHNAK::INTS5	ENSG00000124942.14	ENSG00000185085.2	chr11:62546660:-	chr11:62649999:-	34	8	34	6.18	0.4969
ROC2-1078	ROC2-066-T	AHNAK::INTS5	ENSG00000124942.14	ENSG00000185085.2	chr11:62545545:-	chr11:62649999:-	3	8	3	0.55	0.0439
ROC2-1078	ROC2-066-T	AHNAK::INTS5	ENSG00000124942.14	ENSG00000185085.2	chr11:62545566:-	chr11:62649999:-	7	8	7	1.27	0.1023
ROC2-1078	ROC2-066-T	CBR4::LINC01360	ENSG00000145439.12	ENSG00000233973.7	chr4:169002071:-	chr1:73348134:+	7	1	7	1	0.099
ROC2-1078	ROC2-066-T	PIGU::EIF6	ENSG00000101464.11	ENSG00000242372.9	chr20:34616042:-	chr20:35280118:-	11	5	11	5	0.1978
ROC2-1078	ROC2-066-T	POLR3H::PMM1	ENSG00000100413.17	ENSG00000100417.12	chr22:41540699:-	chr22:41584603:-	2	0	2	0	0.0247
ROC2-1078	ROC2-066-T	POLR3H::PMM1	ENSG00000100413.17	ENSG00000100417.12	chr22:41540699:-	chr22:41589807:-	6	0	6	0	0.0742
ROC2-1078	ROC2-066-T	PSKH1::MKX	ENSG00000159792.10	ENSG00000150051.14	chr16:67909706:+	chr10:27675554:-	59	15	59	15	0.9152
ROC2-1078	ROC2-066-T	RASSF8::LINC01339	ENSG00000123094.15	ENSG00000248555.7	chr12:25995130:+	chr5:90290018:-	5	0	5	0	0.0618
ROC2-1078	ROC2-066-T	SAMD8::SEC24C	ENSG00000156671.15	ENSG00000176986.16	chr10:75111722:+	chr10:73765451:+	1	0	1	0	0.0124
ROC2-1078	ROC2-066-T	SAMD8::SEC24C	ENSG00000156671.15	ENSG00000176986.16	chr10:75111778:+	chr10:73763856:+	5	3	5	2.27	0.0899
ROC2-1078	ROC2-066-T	SAMD8::SEC24C	ENSG00000156671.15	ENSG00000176986.16	chr10:75111722:+	chr10:73763856:+	19	1	19	0.73	0.244
ROC2-1078	ROC2-066-T	TALDO1::PKP3	ENSG00000177156.11	ENSG00000184363.10	chr11:756002:+	chr11:403618:+	9	0	9	0	0.1113
ROC2-1144	ROC2-067-T	DNMT3B::REM1	ENSG00000088305.18	ENSG00000088320.4	chr20:32802470:+	chr20:31482287:+	12	1	12	1	0.1192
ROC2-1144	ROC2-067-T	DNMT3B::REM1	ENSG00000088305.18	ENSG00000088320.4	chr20:32802470:+	chr20:31484159:+	1	0	1	0	0.0092
ROC2-1144	ROC2-067-T	MKLN1::LINC00513	ENSG00000128585.18	ENSG00000233559.2	chr7:131387262:+	chr7:130914962:+	6	1	6	0.6	0.0605
ROC2-1144	ROC2-067-T	MKLN1::LINC00513	ENSG00000128585.18	ENSG00000233559.2	chr7:131375493:+	chr7:130915900:+	2	1	2	0.2	0.0201
ROC2-1144	ROC2-067-T	MKLN1::LINC00513	ENSG00000128585.18	ENSG00000233559.2	chr7:131387262:+	chr7:130915900:+	1	1	1	0.1	0.0101
ROC2-1144	ROC2-067-T	MKLN1::LINC00513	ENSG00000128585.18	ENSG00000233559.2	chr7:131387262:+	chr7:130914872:+	1	1	1	0.1	0.0101
ROC2-1144	ROC2-067-T	NBAS::AC093912.1	ENSG00000151779.13	ENSG00000285876.1	chr2:15308216:-	chr2:13182007:+	3	1	3	1	0.0367
ROC2-1144	ROC2-067-T	NBAS::AC093912.1	ENSG00000151779.13	ENSG00000285876.1	chr2:15308216:-	chr2:13270879:+	5	0	5	0	0.0458
ROC2-1144	ROC2-067-T	SCMH1::EDN2	ENSG00000010803.16	ENSG00000127129.10	chr1:41186121:-	chr1:41481193:-	1	5	1	1.38	0.0219
ROC2-1144	ROC2-067-T	SCMH1::EDN2	ENSG00000010803.16	ENSG00000127129.10	chr1:41186121:-	chr1:41479502:-	19	4	19	3.62	0.2074
ROC2-1144	ROC2-067-T	SCMH1::EDN2	ENSG00000010803.16	ENSG00000127129.10	chr1:41242059:-	chr1:41479502:-	1	0	1	0	0.0092
ROC2-1144	ROC2-067-T	SEMA6A::SLC12A2	ENSG00000092421.17	ENSG00000064651.14	chr5:116467583:-	chr5:128131067:+	6	3	6	3	0.0825
ROC2-1144	ROC2-067-T	UMAD1::C1GALT1	ENSG00000219545.11	ENSG00000106392.11	chr7:7801743:+	chr7:7238255:+	12	7	12	7	0.1742
ROC2-1144	ROC2-068-T	DNMT3B::REM1	ENSG00000088305.18	ENSG00000088320.4	chr20:32802470:+	chr20:31484159:+	1	0	1	0	0.0104
ROC2-1144	ROC2-068-T	DNMT3B::REM1	ENSG00000088305.18	ENSG00000088320.4	chr20:32802470:+	chr20:31482287:+	4	1	4	1	0.0518
ROC2-1144	ROC2-068-T	MKLN1::LINC00513	ENSG00000128585.18	ENSG00000233559.2	chr7:131387262:+	chr7:130914962:+	2	1	2	0.67	0.0276
ROC2-1144	ROC2-068-T	MKLN1::LINC00513	ENSG00000128585.18	ENSG00000233559.2	chr7:131387262:+	chr7:130915900:+	2	0	2	0	0.0207
ROC2-1144	ROC2-068-T	MKLN1::LINC00513	ENSG00000128585.18	ENSG00000233559.2	chr7:131387262:+	chr7:130914872:+	1	1	1	0.33	0.0138
ROC2-1144	ROC2-068-T	NBAS::AC093912.1	ENSG00000151779.13	ENSG00000285876.1	chr2:15308216:-	chr2:13284831:+	1	0	1	0	0.0104
ROC2-1144	ROC2-068-T	NBAS::AC093912.1	ENSG00000151779.13	ENSG00000285876.1	chr2:15308216:-	chr2:13270879:+	2	0	2	0	0.0207
ROC2-1144	ROC2-068-T	SCMH1::EDN2	ENSG00000010803.16	ENSG00000127129.10	chr1:41186121:-	chr1:41479502:-	3	2	3	2	0.0518
ROC2-1144	ROC2-068-T	SEMA6A::SLC12A2	ENSG00000092421.17	ENSG00000064651.14	chr5:116467583:-	chr5:128131067:+	2	1	2	1	0.0311
ROC2-1144	ROC2-068-T	UMAD1::C1GALT1	ENSG00000219545.11	ENSG00000106392.11	chr7:7801743:+	chr7:7238255:+	8	2	8	2	0.1035
ROC2-1144	ROC2-069-T	DNMT3B::REM1	ENSG00000088305.18	ENSG00000088320.4	chr20:32802470:+	chr20:31482287:+	51	8	51	8	0.4949
ROC2-1144	ROC2-069-T	DNMT3B::REM1	ENSG00000088305.18	ENSG00000088320.4	chr20:32802470:+	chr20:31484159:+	1	0	1	0	0.0084
ROC2-1144	ROC2-069-T	MKLN1::LINC00513	ENSG00000128585.18	ENSG00000233559.2	chr7:131387262:+	chr7:130914962:+	8	1	8	1	0.0755
ROC2-1144	ROC2-069-T	NBAS::AC093912.1	ENSG00000151779.13	ENSG00000285876.1	chr2:15308216:-	chr2:13270879:+	5	0	5	0	0.0419
ROC2-1144	ROC2-069-T	NBAS::AC093912.1	ENSG00000151779.13	ENSG00000285876.1	chr2:15308216:-	chr2:13182007:+	3	0	3	0	0.0252
ROC2-1144	ROC2-069-T	SCMH1::EDN2	ENSG00000010803.16	ENSG00000127129.10	chr1:41186121:-	chr1:41481193:-	2	17	2	3.28	0.0443
ROC2-1144	ROC2-069-T	SCMH1::EDN2	ENSG00000010803.16	ENSG00000127129.10	chr1:41186121:-	chr1:41479502:-	18	16	18	13.69	0.2658
ROC2-1144	ROC2-069-T	SCMH1::EDN2	ENSG00000010803.16	ENSG00000127129.10	chr1:41242059:-	chr1:41479502:-	1	1	1	0.03	0.0087
ROC2-1144	ROC2-069-T	SEMA6A::SLC12A2	ENSG00000092421.17	ENSG00000064651.14	chr5:116467583:-	chr5:128131067:+	11	3	11	3	0.1175
ROC2-1144	ROC2-069-T	UMAD1::C1GALT1	ENSG00000219545.11	ENSG00000106392.11	chr7:7801743:+	chr7:7238255:+	14	10	14	10	0.2013
ROC2-1144	ROC2-070-T	DNMT3B::REM1	ENSG00000088305.18	ENSG00000088320.4	chr20:32802470:+	chr20:31482287:+	10	0	10	0	0.1028
ROC2-1144	ROC2-070-T	MKLN1::LINC00513	ENSG00000128585.18	ENSG00000233559.2	chr7:131387262:+	chr7:130914962:+	5	2	5	2	0.072
ROC2-1144	ROC2-070-T	NBAS::AC093912.1	ENSG00000151779.13	ENSG00000285876.1	chr2:15308216:-	chr2:13270879:+	9	0	9	0	0.0925
ROC2-1144	ROC2-070-T	NBAS::AC093912.1	ENSG00000151779.13	ENSG00000285876.1	chr2:15308216:-	chr2:13182007:+	5	0	5	0	0.0514
ROC2-1144	ROC2-070-T	SCMH1::EDN2	ENSG00000010803.16	ENSG00000127129.10	chr1:41186121:-	chr1:41479502:-	6	6	6	4.5	0.108
ROC2-1144	ROC2-070-T	SCMH1::EDN2	ENSG00000010803.16	ENSG00000127129.10	chr1:41186121:-	chr1:41481193:-	2	6	2	1.5	0.036
ROC2-1144	ROC2-070-T	SCMH1::EDN2	ENSG00000010803.16	ENSG00000127129.10	chr1:41242059:-	chr1:41479502:-	1	0	1	0	0.0103
ROC2-1144	ROC2-070-T	SEMA6A::SLC12A2	ENSG00000092421.17	ENSG00000064651.14	chr5:116467583:-	chr5:128131067:+	10	2	10	2	0.1234
ROC2-1144	ROC2-070-T	UMAD1::C1GALT1	ENSG00000219545.11	ENSG00000106392.11	chr7:7801743:+	chr7:7238255:+	7	3	7	3	0.1028
ROC2-1144	ROC2-071-T	DNMT3B::REM1	ENSG00000088305.18	ENSG00000088320.4	chr20:32802470:+	chr20:31482287:+	4	1	4	1	0.0602
ROC2-1144	ROC2-071-T	MKLN1::LINC00513	ENSG00000128585.18	ENSG00000233559.2	chr7:131387262:+	chr7:130914962:+	6	4	6	3.78	0.1178
ROC2-1144	ROC2-071-T	MKLN1::LINC00513	ENSG00000128585.18	ENSG00000233559.2	chr7:131387262:+	chr7:130915900:+	1	2	1	0.22	0.0146
ROC2-1144	ROC2-071-T	MKLN1::LINC00513	ENSG00000128585.18	ENSG00000233559.2	chr7:131387262:+	chr7:130927562:+	1	0	1	0	0.012
ROC2-1144	ROC2-071-T	NBAS::AC093912.1	ENSG00000151779.13	ENSG00000285876.1	chr2:15308216:-	chr2:13182007:+	2	0	2	0	0.0241
ROC2-1144	ROC2-071-T	SCMH1::EDN2	ENSG00000010803.16	ENSG00000127129.10	chr1:41186121:-	chr1:41479502:-	5	1	5	0.71	0.0688
ROC2-1144	ROC2-071-T	SCMH1::EDN2	ENSG00000010803.16	ENSG00000127129.10	chr1:41186121:-	chr1:41481193:-	2	1	2	0.29	0.0276
ROC2-1144	ROC2-071-T	SEMA6A::SLC12A2	ENSG00000092421.17	ENSG00000064651.14	chr5:116467583:-	chr5:128131067:+	16	3	16	3	0.2288
ROC2-1144	ROC2-071-T	UMAD1::C1GALT1	ENSG00000219545.11	ENSG00000106392.11	chr7:7673453:+	chr7:7238255:+	2	0	2	0	0.0241
ROC2-1144	ROC2-071-T	UMAD1::C1GALT1	ENSG00000219545.11	ENSG00000106392.11	chr7:7801743:+	chr7:7238255:+	12	5	12	5	0.2047
ROC2-1206	ROC2-072-T	FLNB::SLMAP	ENSG00000136068.15	ENSG00000163681.16	chr3:58081776:+	chr3:57896511:+	1	8	1	0.18	0.012
ROC2-1206	ROC2-072-T	FLNB::SLMAP	ENSG00000136068.15	ENSG00000163681.16	chr3:58081776:+	chr3:57890041:+	34	17	34	16.82	0.5176
ROC2-1206	ROC2-072-T	MPP5::CCDC196	ENSG00000072415.10	ENSG00000196553.15	chr14:67292719:+	chr14:66486657:+	5	4	5	2.5	0.0764
ROC2-1206	ROC2-072-T	MPP5::CCDC196	ENSG00000072415.10	ENSG00000196553.15	chr14:67292719:+	chr14:66486622:+	3	4	3	1.5	0.0459
ROC2-1206	ROC2-072-T	MYO3A::AL157385.2	ENSG00000095777.17	ENSG00000285750.1	chr10:25997258:+	chr10:24822363:+	13	1	13	1	0.1426
ROC2-1206	ROC2-073-T	FLNB::SLMAP	ENSG00000136068.15	ENSG00000163681.16	chr3:58081776:+	chr3:57890046:+	3	11	3	0.79	0.0489
ROC2-1206	ROC2-073-T	FLNB::SLMAP	ENSG00000136068.15	ENSG00000163681.16	chr3:58081776:+	chr3:57890041:+	39	11	39	10.21	0.6353
ROC2-1206	ROC2-073-T	MPP5::CCDC196	ENSG00000072415.10	ENSG00000196553.15	chr14:67292719:+	chr14:66486657:+	8	5	8	2.11	0.1305
ROC2-1206	ROC2-073-T	MPP5::CCDC196	ENSG00000072415.10	ENSG00000196553.15	chr14:67292719:+	chr14:66486622:+	6	5	6	1.58	0.0979
ROC2-1206	ROC2-073-T	MPP5::CCDC196	ENSG00000072415.10	ENSG00000196553.15	chr14:67292719:+	chr14:66486488:+	5	5	5	1.32	0.0816
ROC2-1206	ROC2-073-T	MYO3A::AL157385.2	ENSG00000095777.17	ENSG00000285750.1	chr10:25997258:+	chr10:24822363:+	10	4	10	4	0.1807
ROC2-1206	ROC2-074-T	FLNB::SLMAP	ENSG00000136068.15	ENSG00000163681.16	chr3:58081776:+	chr3:57896511:+	2	8	2	0.48	0.0296
ROC2-1206	ROC2-074-T	FLNB::SLMAP	ENSG00000136068.15	ENSG00000163681.16	chr3:58081776:+	chr3:57890041:+	26	13	26	12.52	0.4596
ROC2-1206	ROC2-074-T	MPP5::CCDC196	ENSG00000072415.10	ENSG00000196553.15	chr14:67292719:+	chr14:66486622:+	6	6	6	4.69	0.1276
ROC2-1206	ROC2-074-T	MPP5::CCDC196	ENSG00000072415.10	ENSG00000196553.15	chr14:67292719:+	chr14:66486657:+	7	3	7	1.31	0.0991
ROC2-1206	ROC2-074-T	MYO3A::AL157385.2	ENSG00000095777.17	ENSG00000285750.1	chr10:25997258:+	chr10:24822363:+	7	1	7	1	0.0954
ROC2-1206	ROC2-075-T	FLNB::SLMAP	ENSG00000136068.15	ENSG00000163681.16	chr3:58081776:+	chr3:57896511:+	1	4	1	0.1	0.0126
ROC2-1206	ROC2-075-T	FLNB::SLMAP	ENSG00000136068.15	ENSG00000163681.16	chr3:58081776:+	chr3:57890041:+	35	7	35	6.9	0.4805
ROC2-1206	ROC2-075-T	MPP5::CCDC196	ENSG00000072415.10	ENSG00000196553.15	chr14:67292719:+	chr14:66486657:+	3	5	3	1.25	0.0487
ROC2-1206	ROC2-075-T	MPP5::CCDC196	ENSG00000072415.10	ENSG00000196553.15	chr14:67292719:+	chr14:66486622:+	4	6	4	2.37	0.0731
ROC2-1206	ROC2-075-T	MPP5::CCDC196	ENSG00000072415.10	ENSG00000196553.15	chr14:67292719:+	chr14:66486488:+	3	7	3	3.37	0.073
ROC2-1206	ROC2-075-T	MYO3A::AL157385.2	ENSG00000095777.17	ENSG00000285750.1	chr10:25997258:+	chr10:24822363:+	7	0	7	0	0.0803
ROC2-1277	ROC2-076-T	ARHGAP35::OR6C75	ENSG00000160007.19	ENSG00000187857.4	chr19:46937408:+	chr12:55363793:+	14	1	14	1	0.1756
ROC2-1277	ROC2-076-T	CBY1::IFI6	ENSG00000100211.10	ENSG00000126709.16	chr22:38670989:+	chr1:27669346:-	15	2	15	2	0.1991
ROC2-1277	ROC2-076-T	CBY1::IFI6	ENSG00000100211.10	ENSG00000126709.16	chr22:38656750:+	chr1:27669346:-	2	0	2	0	0.0234
ROC2-1277	ROC2-076-T	NAA50::ZBTB20	ENSG00000121579.13	ENSG00000181722.17	chr3:113745942:-	chr3:114500391:-	25	5	25	4.93	0.3505
ROC2-1277	ROC2-076-T	NAA50::ZBTB20	ENSG00000121579.13	ENSG00000181722.17	chr3:113745942:-	chr3:114389105:-	1	2	1	0.07	0.0125
ROC2-1277	ROC2-076-T	NAA50::ZBTB20	ENSG00000121579.13	ENSG00000181722.17	chr3:113745942:-	chr3:114380404:-	1	0	1	0	0.0117
ROC2-1277	ROC2-076-T	SAP30BP::KCNMA1	ENSG00000161526.15	ENSG00000156113.24	chr17:75702571:+	chr10:77404023:-	25	6	25	6	0.3631
ROC2-1277	ROC2-076-T	SMARCAD1::BOD1L1	ENSG00000163104.18	ENSG00000038219.13	chr4:94270818:+	chr4:13611100:-	18	7	18	7	0.2928
ROC2-1277	ROC2-076-T	TOMM40::IGSF23	ENSG00000130204.13	ENSG00000216588.9	chr19:44894066:+	chr19:44623703:+	15	3	15	3	0.2108
ROC2-1277	ROC2-077-T	ARHGAP35::OR6C75	ENSG00000160007.19	ENSG00000187857.4	chr19:46937408:+	chr12:55363793:+	19	8	19	8	0.2811
ROC2-1277	ROC2-077-T	CBY1::IFI6	ENSG00000100211.10	ENSG00000126709.16	chr22:38668132:+	chr1:27669346:-	2	2	2	0.1	0.0218
ROC2-1277	ROC2-077-T	CBY1::IFI6	ENSG00000100211.10	ENSG00000126709.16	chr22:38670989:+	chr1:27669346:-	32	8	32	7.44	0.4106
ROC2-1277	ROC2-077-T	CBY1::IFI6	ENSG00000100211.10	ENSG00000126709.16	chr22:38671188:+	chr1:27669346:-	1	9	1	1.46	0.0256
ROC2-1277	ROC2-077-T	NAA50::ZBTB20	ENSG00000121579.13	ENSG00000181722.17	chr3:113745942:-	chr3:114500391:-	50	9	50	9	0.6142
ROC2-1277	ROC2-077-T	SAP30BP::KCNMA1	ENSG00000161526.15	ENSG00000156113.24	chr17:75702571:+	chr10:77404023:-	33	7	33	7	0.4165
ROC2-1277	ROC2-077-T	SMARCAD1::BOD1L1	ENSG00000163104.18	ENSG00000038219.13	chr4:94270818:+	chr4:13611100:-	22	12	22	12	0.3539
ROC2-1277	ROC2-077-T	TOMM40::IGSF23	ENSG00000130204.13	ENSG00000216588.9	chr19:44894066:+	chr19:44623703:+	1	2	1	1	0.0208
ROC2-1277	ROC2-077-T	TOMM40::IGSF23	ENSG00000130204.13	ENSG00000216588.9	chr19:44894066:+	chr19:44623707:+	1	2	1	1	0.0208
ROC2-1277	ROC2-077-T	TOMM40::IGSF23	ENSG00000130204.13	ENSG00000216588.9	chr19:44894066:+	chr19:44627420:+	1	0	1	0	0.0104
ROC2-1277	ROC2-078-T	ARHGAP35::OR6C75	ENSG00000160007.19	ENSG00000187857.4	chr19:46937408:+	chr12:55363793:+	12	3	12	2.82	0.1865
ROC2-1277	ROC2-078-T	ARHGAP35::OR6C75	ENSG00000160007.19	ENSG00000187857.4	chr19:46937408:+	chr12:55367136:+	3	1	3	0.18	0.04
ROC2-1277	ROC2-078-T	CBY1::IFI6	ENSG00000100211.10	ENSG00000126709.16	chr22:38670989:+	chr1:27669346:-	7	2	7	2	0.1133
ROC2-1277	ROC2-078-T	NAA50::ZBTB20	ENSG00000121579.13	ENSG00000181722.17	chr3:113745942:-	chr3:114500391:-	20	1	20	1	0.2643
ROC2-1277	ROC2-078-T	SAP30BP::KCNMA1	ENSG00000161526.15	ENSG00000156113.24	chr17:75702571:+	chr10:77404023:-	34	7	34	7	0.5159
ROC2-1277	ROC2-078-T	SMARCAD1::BOD1L1	ENSG00000163104.18	ENSG00000038219.13	chr4:94270818:+	chr4:13611100:-	39	8	39	8	0.5914
ROC2-1277	ROC2-078-T	TOMM40::IGSF23	ENSG00000130204.13	ENSG00000216588.9	chr19:44894066:+	chr19:44635401:+	2	0	2	0	0.0252
ROC2-1277	ROC2-080-T	ARHGAP35::OR6C75	ENSG00000160007.19	ENSG00000187857.4	chr19:46937408:+	chr12:55363793:+	28	13	28	12.73	0.4136
ROC2-1277	ROC2-080-T	ARHGAP35::OR6C75	ENSG00000160007.19	ENSG00000187857.4	chr19:46937408:+	chr12:55367136:+	6	2	6	0.27	0.0636
ROC2-1277	ROC2-080-T	CBY1::IFI6	ENSG00000100211.10	ENSG00000126709.16	chr22:38670989:+	chr1:27669346:-	26	7	26	6.94	0.3345
ROC2-1277	ROC2-080-T	CBY1::IFI6	ENSG00000100211.10	ENSG00000126709.16	chr22:38656750:+	chr1:27669346:-	2	1	2	0.06	0.0209
ROC2-1277	ROC2-080-T	NAA50::ZBTB20	ENSG00000121579.13	ENSG00000181722.17	chr3:113745942:-	chr3:114500391:-	42	6	42	6	0.4874
ROC2-1277	ROC2-080-T	SAP30BP::KCNMA1	ENSG00000161526.15	ENSG00000156113.24	chr17:75702571:+	chr10:77404023:-	20	3	20	3	0.2336
ROC2-1277	ROC2-080-T	SMARCAD1::BOD1L1	ENSG00000163104.18	ENSG00000038219.13	chr4:94270818:+	chr4:13611100:-	16	9	16	9	0.2539
ROC2-1277	ROC2-080-T	TOMM40::IGSF23	ENSG00000130204.13	ENSG00000216588.9	chr19:44894066:+	chr19:44623703:+	2	1	2	1	0.0305
ROC2-1277	ROC2-081-T	ARHGAP35::OR6C75	ENSG00000160007.19	ENSG00000187857.4	chr19:46937408:+	chr12:55363793:+	25	4	25	3.93	0.3337
ROC2-1277	ROC2-081-T	ARHGAP35::OR6C75	ENSG00000160007.19	ENSG00000187857.4	chr19:46937408:+	chr12:55367136:+	2	1	2	0.07	0.0239
ROC2-1277	ROC2-081-T	CBY1::IFI6	ENSG00000100211.10	ENSG00000126709.16	chr22:38670989:+	chr1:27669346:-	16	3	16	2.95	0.2186
ROC2-1277	ROC2-081-T	CBY1::IFI6	ENSG00000100211.10	ENSG00000126709.16	chr22:38668132:+	chr1:27669346:-	1	1	1	0.05	0.0121
ROC2-1277	ROC2-081-T	CBY1::IFI6	ENSG00000100211.10	ENSG00000126709.16	chr22:38656750:+	chr1:27669346:-	1	0	1	0	0.0115
ROC2-1277	ROC2-081-T	CBY1::IFI6	ENSG00000100211.10	ENSG00000126709.16	chr22:38670989:+	chr1:27666475:-	1	0	1	0	0.0115
ROC2-1277	ROC2-081-T	NAA50::ZBTB20	ENSG00000121579.13	ENSG00000181722.17	chr3:113745942:-	chr3:114389105:-	2	4	2	0.21	0.0255
ROC2-1277	ROC2-081-T	NAA50::ZBTB20	ENSG00000121579.13	ENSG00000181722.17	chr3:113745942:-	chr3:114500391:-	34	6	34	5.63	0.4571
ROC2-1277	ROC2-081-T	NAA50::ZBTB20	ENSG00000121579.13	ENSG00000181722.17	chr3:113745942:-	chr3:114502864:-	1	6	1	0.17	0.0135
ROC2-1277	ROC2-081-T	SAP30BP::KCNMA1	ENSG00000161526.15	ENSG00000156113.24	chr17:75702571:+	chr10:77404023:-	23	6	23	5.89	0.3332
ROC2-1277	ROC2-081-T	SAP30BP::KCNMA1	ENSG00000161526.15	ENSG00000156113.24	chr17:75699871:+	chr10:77404023:-	1	3	1	0.11	0.0128
ROC2-1277	ROC2-081-T	SMARCAD1::BOD1L1	ENSG00000163104.18	ENSG00000038219.13	chr4:94270818:+	chr4:13611100:-	28	1	28	1	0.3345
ROC2-1277	ROC2-081-T	TOMM40::IGSF23	ENSG00000130204.13	ENSG00000216588.9	chr19:44894066:+	chr19:44623703:+	3	0	3	0	0.0346
ROC2-1277	ROC2-082-T	ARHGAP35::OR6C75	ENSG00000160007.19	ENSG00000187857.4	chr19:46937408:+	chr12:55367136:+	1	2	1	0.05	0.0115
ROC2-1277	ROC2-082-T	ARHGAP35::OR6C75	ENSG00000160007.19	ENSG00000187857.4	chr19:46937408:+	chr12:55363793:+	29	11	29	10.95	0.4388
ROC2-1277	ROC2-082-T	CBY1::IFI6	ENSG00000100211.10	ENSG00000126709.16	chr22:38670989:+	chr1:27669346:-	22	2	22	2	0.2636
ROC2-1277	ROC2-082-T	CBY1::IFI6	ENSG00000100211.10	ENSG00000126709.16	chr22:38668132:+	chr1:27669346:-	2	0	2	0	0.022
ROC2-1277	ROC2-082-T	CBY1::IFI6	ENSG00000100211.10	ENSG00000126709.16	chr22:38656750:+	chr1:27669346:-	1	0	1	0	0.011
ROC2-1277	ROC2-082-T	CBY1::IFI6	ENSG00000100211.10	ENSG00000126709.16	chr22:38670989:+	chr1:27666475:-	1	0	1	0	0.011
ROC2-1277	ROC2-082-T	NAA50::ZBTB20	ENSG00000121579.13	ENSG00000181722.17	chr3:113745942:-	chr3:114500391:-	32	13	32	13	0.4943
ROC2-1277	ROC2-082-T	SAP30BP::KCNMA1	ENSG00000161526.15	ENSG00000156113.24	chr17:75702571:+	chr10:77404023:-	29	16	29	15.82	0.4923
ROC2-1277	ROC2-082-T	SAP30BP::KCNMA1	ENSG00000161526.15	ENSG00000156113.24	chr17:75699871:+	chr10:77404023:-	1	7	1	0.18	0.013
ROC2-1277	ROC2-082-T	SMARCAD1::BOD1L1	ENSG00000163104.18	ENSG00000038219.13	chr4:94270818:+	chr4:13611100:-	20	12	20	12	0.3515
ROC2-1277	ROC2-082-T	TOMM40::IGSF23	ENSG00000130204.13	ENSG00000216588.9	chr19:44894066:+	chr19:44623703:+	2	0	2	0	0.022
ROC2-1354	ROC2-083-T	AKAP8L::BRD4	ENSG00000011243.19	ENSG00000141867.19	chr19:15418911:-	chr19:15273133:-	10	0	10	0	0.1303
ROC2-1354	ROC2-083-T	HNRNPF::CGGBP1	ENSG00000169813.16	ENSG00000163320.12	chr10:43409131:-	chr3:88058223:-	43	0	43	0	0.5602
ROC2-1354	ROC2-083-T	HNRNPF::CGGBP1	ENSG00000169813.16	ENSG00000163320.12	chr10:43407717:-	chr3:88058223:-	24	2	24	1.68	0.3346
ROC2-1354	ROC2-083-T	HNRNPF::CGGBP1	ENSG00000169813.16	ENSG00000163320.12	chr10:43408727:-	chr3:88058223:-	12	1	6	0.16	0.0803
ROC2-1354	ROC2-083-T	HNRNPF::CGGBP1	ENSG00000169813.16	ENSG00000163320.12	chr10:43409090:-	chr3:88058223:-	9	0	4	0	0.0586
ROC2-1354	ROC2-083-T	TBC1D22A::CDH23	ENSG00000054611.14	ENSG00000107736.22	chr22:46912188:+	chr10:71777680:+	9	3	9	3	0.1564
ROC2-1354	ROC2-083-T	WNK2::C9orf43	ENSG00000165238.16	ENSG00000157653.12	chr9:93185610:+	chr9:113419108:+	3	3	3	1.17	0.0543
ROC2-1354	ROC2-083-T	WNK2::C9orf43	ENSG00000165238.16	ENSG00000157653.12	chr9:93185610:+	chr9:113413445:+	1	3	1	0.39	0.0181
ROC2-1354	ROC2-083-T	WNK2::C9orf43	ENSG00000165238.16	ENSG00000157653.12	chr9:93185610:+	chr9:113421103:+	13	2	13	1.44	0.1882
ROC2-1354	ROC2-084-T	AKAP8L::BRD4	ENSG00000011243.19	ENSG00000141867.19	chr19:15418911:-	chr19:15273133:-	18	1	18	1	0.2257
ROC2-1354	ROC2-084-T	HNRNPF::CGGBP1	ENSG00000169813.16	ENSG00000163320.12	chr10:43409131:-	chr3:88058223:-	70	0	70	0	0.8316
ROC2-1354	ROC2-084-T	HNRNPF::CGGBP1	ENSG00000169813.16	ENSG00000163320.12	chr10:43407717:-	chr3:88058223:-	39	5	39	3	0.4989
ROC2-1354	ROC2-084-T	HNRNPF::CGGBP1	ENSG00000169813.16	ENSG00000163320.12	chr10:43408727:-	chr3:88058223:-	26	5	26	2	0.3327
ROC2-1354	ROC2-084-T	HNRNPF::CGGBP1	ENSG00000169813.16	ENSG00000163320.12	chr10:43409090:-	chr3:88058223:-	18	0	18	0	0.2138
ROC2-1354	ROC2-084-T	TBC1D22A::CDH23	ENSG00000054611.14	ENSG00000107736.22	chr22:46912188:+	chr10:71777680:+	23	7	23	7	0.3564
ROC2-1354	ROC2-084-T	WNK2::C9orf43	ENSG00000165238.16	ENSG00000157653.12	chr9:93185610:+	chr9:113413445:+	7	6	7	1.83	0.1049
ROC2-1354	ROC2-084-T	WNK2::C9orf43	ENSG00000165238.16	ENSG00000157653.12	chr9:93185610:+	chr9:113421103:+	23	5	23	3.38	0.3134
ROC2-1354	ROC2-084-T	WNK2::C9orf43	ENSG00000165238.16	ENSG00000157653.12	chr9:93185610:+	chr9:113419108:+	3	6	3	0.79	0.045
ROC2-1354	ROC2-085-T	AKAP8L::BRD4	ENSG00000011243.19	ENSG00000141867.19	chr19:15418911:-	chr19:15273133:-	20	2	20	2	0.2454
ROC2-1354	ROC2-085-T	HNRNPF::CGGBP1	ENSG00000169813.16	ENSG00000163320.12	chr10:43409131:-	chr3:88058223:-	69	0	69	0	0.7695
ROC2-1354	ROC2-085-T	HNRNPF::CGGBP1	ENSG00000169813.16	ENSG00000163320.12	chr10:43407717:-	chr3:88058223:-	40	5	40	4.26	0.4936
ROC2-1354	ROC2-085-T	HNRNPF::CGGBP1	ENSG00000169813.16	ENSG00000163320.12	chr10:43408727:-	chr3:88058223:-	7	5	7	0.74	0.0864
ROC2-1354	ROC2-085-T	HNRNPF::CGGBP1	ENSG00000169813.16	ENSG00000163320.12	chr10:43409090:-	chr3:88058223:-	19	0	19	0	0.2119
ROC2-1354	ROC2-085-T	TBC1D22A::CDH23	ENSG00000054611.14	ENSG00000107736.22	chr22:46912188:+	chr10:71777680:+	27	10	27	10	0.4126
ROC2-1354	ROC2-085-T	WNK2::C9orf43	ENSG00000165238.16	ENSG00000157653.12	chr9:93185610:+	chr9:113413445:+	5	7	5	2.38	0.0823
ROC2-1354	ROC2-085-T	WNK2::C9orf43	ENSG00000165238.16	ENSG00000157653.12	chr9:93185610:+	chr9:113421103:+	16	6	16	3.69	0.2196
ROC2-1354	ROC2-085-T	WNK2::C9orf43	ENSG00000165238.16	ENSG00000157653.12	chr9:93185610:+	chr9:113419108:+	4	6	4	0.92	0.0549
ROC2-1354	ROC2-086-T	AKAP8L::BRD4	ENSG00000011243.19	ENSG00000141867.19	chr19:15418911:-	chr19:15273133:-	11	1	11	1	0.1235
ROC2-1354	ROC2-086-T	HNRNPF::CGGBP1	ENSG00000169813.16	ENSG00000163320.12	chr10:43408727:-	chr3:88058223:-	7	6	7	0.84	0.0807
ROC2-1354	ROC2-086-T	HNRNPF::CGGBP1	ENSG00000169813.16	ENSG00000163320.12	chr10:43409131:-	chr3:88058223:-	57	1	57	0.49	0.5918
ROC2-1354	ROC2-086-T	HNRNPF::CGGBP1	ENSG00000169813.16	ENSG00000163320.12	chr10:43407717:-	chr3:88058223:-	38	6	38	4.59	0.4384
ROC2-1354	ROC2-086-T	HNRNPF::CGGBP1	ENSG00000169813.16	ENSG00000163320.12	chr10:43409090:-	chr3:88058223:-	9	1	9	0.08	0.0934
ROC2-1354	ROC2-086-T	TBC1D22A::CDH23	ENSG00000054611.14	ENSG00000107736.22	chr22:46912188:+	chr10:71777680:+	25	7	25	7	0.3295
ROC2-1354	ROC2-086-T	WNK2::C9orf43	ENSG00000165238.16	ENSG00000157653.12	chr9:93185610:+	chr9:113413445:+	4	2	4	1.23	0.0539
ROC2-1354	ROC2-086-T	WNK2::C9orf43	ENSG00000165238.16	ENSG00000157653.12	chr9:93185610:+	chr9:113421103:+	13	1	13	0.59	0.1399
ROC2-1354	ROC2-086-T	WNK2::C9orf43	ENSG00000165238.16	ENSG00000157653.12	chr9:93185610:+	chr9:113419108:+	4	1	4	0.18	0.0431
ROC2-1730A	ROC2-087-T	ANKRD13D::KDM2A	ENSG00000172932.16	ENSG00000173120.15	chr11:67292180:+	chr11:67257484:+	23	6	23	6	0.2734
ROC2-1730A	ROC2-087-T	ATXN10::FBLN1	ENSG00000130638.17	ENSG00000077942.19	chr22:45702847:+	chr22:45600307:+	1	0	1	0	0.0094
ROC2-1730A	ROC2-087-T	ATXN10::FBLN1	ENSG00000130638.17	ENSG00000077942.19	chr22:45702847:+	chr22:45574511:+	46	16	46	16	0.5845
ROC2-1730A	ROC2-087-T	CASZ1::CD46	ENSG00000130940.15	ENSG00000117335.20	chr1:10760701:-	chr1:207757014:+	52	14	52	14	0.6223
ROC2-1730A	ROC2-087-T	CLINT1::SLC25A21	ENSG00000113282.14	ENSG00000183032.12	chr5:157858930:-	chr14:36875004:-	59	15	59	14.58	0.6938
ROC2-1730A	ROC2-087-T	CLINT1::SLC25A21	ENSG00000113282.14	ENSG00000183032.12	chr5:157859040:-	chr14:36875004:-	1	0	1	0	0.0094
ROC2-1730A	ROC2-087-T	CLINT1::SLC25A21	ENSG00000113282.14	ENSG00000183032.12	chr5:157858953:-	chr14:36875004:-	1	11	1	0.17	0.011
ROC2-1730A	ROC2-087-T	CLINT1::SLC25A21	ENSG00000113282.14	ENSG00000183032.12	chr5:157858930:-	chr14:36814001:-	3	6	3	0.25	0.0307
ROC2-1730A	ROC2-087-T	DEGS2::OR5AU1	ENSG00000168350.8	ENSG00000169327.5	chr14:100159506:-	chr14:21155886:-	2	0	2	0	0.0189
ROC2-1730A	ROC2-087-T	DEGS2::OR5AU1	ENSG00000168350.8	ENSG00000169327.5	chr14:100148968:-	chr14:21155886:-	2	0	2	0	0.0189
ROC2-1730A	ROC2-087-T	NCAPH2::UQCC1	ENSG00000025770.19	ENSG00000101019.22	chr22:50508445:+	chr20:35314707:-	26	2	26	2	0.264
ROC2-1730A	ROC2-087-T	PIK3R3::MTOR	ENSG00000117461.15	ENSG00000198793.13	chr1:46131847:-	chr1:11128951:-	16	5	16	5	0.1979
ROC2-1730A	ROC2-087-T	PSKH1::NUTF2	ENSG00000159792.10	ENSG00000102898.12	chr16:67893371:+	chr16:67865102:+	11	0	11	0	0.1037
ROC2-1730A	ROC2-087-T	RAD54L::PLXNA2	ENSG00000085999.13	ENSG00000076356.7	chr1:46250119:+	chr1:208060837:-	4	3	4	3	0.066
ROC2-1730A	ROC2-087-T	SETD3::CCDC85C	ENSG00000183576.13	ENSG00000205476.9	chr14:99480728:-	chr14:99536088:-	20	1	20	1	0.198
ROC2-1730A	ROC2-087-T	TMEM91::PPP1R9A	ENSG00000142046.15	ENSG00000158528.12	chr19:41364095:+	chr7:95161867:+	8	6	8	6	0.132
ROC2-1730A	ROC2-087-T	TMEM91::PPP1R9A	ENSG00000142046.15	ENSG00000158528.12	chr19:41354315:+	chr7:95161867:+	1	0	1	0	0.0094
ROC2-1730A	ROC2-087-T	UQCC1::NCAPH2	ENSG00000101019.22	ENSG00000025770.19	chr20:35306687:-	chr22:50516447:+	20	1	20	0.44	0.1927
ROC2-1730A	ROC2-087-T	UQCC1::NCAPH2	ENSG00000101019.22	ENSG00000025770.19	chr20:35306682:-	chr22:50516447:+	14	2	14	0.91	0.1406
ROC2-1730A	ROC2-087-T	UQCC1::NCAPH2	ENSG00000101019.22	ENSG00000025770.19	chr20:35306678:-	chr22:50516447:+	10	2	10	0.65	0.1004
ROC2-1730A	ROC2-088-T	ANKRD13D::KDM2A	ENSG00000172932.16	ENSG00000173120.15	chr11:67292180:+	chr11:67257484:+	16	0	16	0	0.1705
ROC2-1730A	ROC2-088-T	ATXN10::FBLN1	ENSG00000130638.17	ENSG00000077942.19	chr22:45702847:+	chr22:45576977:+	1	0	1	0	0.0107
ROC2-1730A	ROC2-088-T	ATXN10::FBLN1	ENSG00000130638.17	ENSG00000077942.19	chr22:45702847:+	chr22:45574511:+	29	5	29	5	0.3624
ROC2-1730A	ROC2-088-T	CASZ1::CD46	ENSG00000130940.15	ENSG00000117335.20	chr1:10760701:-	chr1:207757014:+	33	9	33	9	0.4476
ROC2-1730A	ROC2-088-T	CLINT1::SLC25A21	ENSG00000113282.14	ENSG00000183032.12	chr5:157858930:-	chr14:36814001:-	1	4	1	0.07	0.0114
ROC2-1730A	ROC2-088-T	CLINT1::SLC25A21	ENSG00000113282.14	ENSG00000183032.12	chr5:157858930:-	chr14:36875004:-	52	9	52	8.93	0.6494
ROC2-1730A	ROC2-088-T	DEGS2::OR5AU1	ENSG00000168350.8	ENSG00000169327.5	chr14:100148968:-	chr14:21155886:-	3	1	3	1	0.0427
ROC2-1730A	ROC2-088-T	NCAPH2::UQCC1	ENSG00000025770.19	ENSG00000101019.22	chr22:50508445:+	chr20:35314707:-	25	5	25	5	0.3197
ROC2-1730A	ROC2-088-T	PIK3R3::MTOR	ENSG00000117461.15	ENSG00000198793.13	chr1:46131847:-	chr1:11128951:-	14	2	14	2	0.1705
ROC2-1730A	ROC2-088-T	PSKH1::NUTF2	ENSG00000159792.10	ENSG00000102898.12	chr16:67893371:+	chr16:67865102:+	3	0	3	0	0.032
ROC2-1730A	ROC2-088-T	RAD54L::PLXNA2	ENSG00000085999.13	ENSG00000076356.7	chr1:46250119:+	chr1:208060837:-	4	0	4	0	0.0426
ROC2-1730A	ROC2-088-T	SETD3::CCDC85C	ENSG00000183576.13	ENSG00000205476.9	chr14:99480728:-	chr14:99536088:-	9	0	9	0	0.0959
ROC2-1730A	ROC2-088-T	TMEM91::PPP1R9A	ENSG00000142046.15	ENSG00000158528.12	chr19:41364095:+	chr7:95161867:+	6	5	6	5	0.1172
ROC2-1730A	ROC2-088-T	UQCC1::NCAPH2	ENSG00000101019.22	ENSG00000025770.19	chr20:35306687:-	chr22:50516447:+	18	2	18	1.2	0.2046
ROC2-1730A	ROC2-088-T	UQCC1::NCAPH2	ENSG00000101019.22	ENSG00000025770.19	chr20:35306682:-	chr22:50516447:+	7	2	7	0.47	0.0796
ROC2-1730A	ROC2-088-T	UQCC1::NCAPH2	ENSG00000101019.22	ENSG00000025770.19	chr20:35306678:-	chr22:50516447:+	5	2	5	0.33	0.0568
ROC2-1730A	ROC2-089-T	ANKRD13D::KDM2A	ENSG00000172932.16	ENSG00000173120.15	chr11:67292180:+	chr11:67257484:+	19	3	19	3	0.2209
ROC2-1730A	ROC2-089-T	ATXN10::FBLN1	ENSG00000130638.17	ENSG00000077942.19	chr22:45702847:+	chr22:45574511:+	43	14	43	14	0.5725
ROC2-1730A	ROC2-089-T	CASZ1::CD46	ENSG00000130940.15	ENSG00000117335.20	chr1:10760701:-	chr1:207757014:+	48	9	48	9	0.5725
ROC2-1730A	ROC2-089-T	CLINT1::SLC25A21	ENSG00000113282.14	ENSG00000183032.12	chr5:157859040:-	chr14:36875004:-	1	0	1	0	0.01
ROC2-1730A	ROC2-089-T	CLINT1::SLC25A21	ENSG00000113282.14	ENSG00000183032.12	chr5:157858953:-	chr14:36875004:-	1	14	1	0.23	0.0123
ROC2-1730A	ROC2-089-T	CLINT1::SLC25A21	ENSG00000113282.14	ENSG00000183032.12	chr5:157858930:-	chr14:36814001:-	3	7	3	0.31	0.0332
ROC2-1730A	ROC2-089-T	CLINT1::SLC25A21	ENSG00000113282.14	ENSG00000183032.12	chr5:157858930:-	chr14:36875004:-	52	20	52	19.46	0.7178
ROC2-1730A	ROC2-089-T	DEGS2::OR5AU1	ENSG00000168350.8	ENSG00000169327.5	chr14:100159506:-	chr14:21155886:-	3	0	3	0	0.0301
ROC2-1730A	ROC2-089-T	DEGS2::OR5AU1	ENSG00000168350.8	ENSG00000169327.5	chr14:100148968:-	chr14:21155886:-	1	0	1	0	0.01
ROC2-1730A	ROC2-089-T	NCAPH2::UQCC1	ENSG00000025770.19	ENSG00000101019.22	chr22:50508445:+	chr20:35314707:-	35	6	35	6	0.4119
ROC2-1730A	ROC2-089-T	PIK3R3::MTOR	ENSG00000117461.15	ENSG00000198793.13	chr1:46131847:-	chr1:11128951:-	12	4	12	4	0.1607
ROC2-1730A	ROC2-089-T	PSKH1::NUTF2	ENSG00000159792.10	ENSG00000102898.12	chr16:67893371:+	chr16:67865102:+	18	1	18	1	0.1908
ROC2-1730A	ROC2-089-T	RAD54L::PLXNA2	ENSG00000085999.13	ENSG00000076356.7	chr1:46250119:+	chr1:208060837:-	1	3	1	3	0.0401
ROC2-1730A	ROC2-089-T	SETD3::CCDC85C	ENSG00000183576.13	ENSG00000205476.9	chr14:99480728:-	chr14:99536088:-	39	6	39	6	0.452
ROC2-1730A	ROC2-089-T	TMEM91::PPP1R9A	ENSG00000142046.15	ENSG00000158528.12	chr19:41364095:+	chr7:95161867:+	7	3	7	3	0.1004
ROC2-1730A	ROC2-089-T	UQCC1::NCAPH2	ENSG00000101019.22	ENSG00000025770.19	chr20:35306687:-	chr22:50516447:+	18	4	18	2	0.2009
ROC2-1730A	ROC2-089-T	UQCC1::NCAPH2	ENSG00000101019.22	ENSG00000025770.19	chr20:35306682:-	chr22:50516447:+	13	4	13	1.44	0.1451
ROC2-1730A	ROC2-089-T	UQCC1::NCAPH2	ENSG00000101019.22	ENSG00000025770.19	chr20:35306678:-	chr22:50516447:+	5	4	5	0.56	0.0558
ROC2-1730B	ROC2-090-T	AC010883.3::MTA3	ENSG00000287387.1	ENSG00000057935.14	chr2:43220057:+	chr2:42753374:+	3	2	3	2	0.0498
ROC2-1730B	ROC2-090-T	ATP6V0A2::ZNF664	ENSG00000185344.15	ENSG00000179195.16	chr12:123748785:+	chr12:123988043:+	4	4	4	3.14	0.0712
ROC2-1730B	ROC2-090-T	ATP6V0A2::ZNF664	ENSG00000185344.15	ENSG00000179195.16	chr12:123748785:+	chr12:123988046:+	2	3	2	0.86	0.0285
ROC2-1730B	ROC2-090-T	BORCS5::DERA	ENSG00000165714.11	ENSG00000023697.13	chr12:12361349:+	chr12:16032542:+	23	10	23	10	0.329
ROC2-1730B	ROC2-090-T	CDK13::SUGCT	ENSG00000065883.16	ENSG00000175600.16	chr7:40002031:+	chr7:40449287:+	27	13	27	13	0.3988
ROC2-1730B	ROC2-090-T	CDK13::SUGCT	ENSG00000065883.16	ENSG00000175600.16	chr7:39988258:+	chr7:40449287:+	2	0	2	0	0.0199
ROC2-1730B	ROC2-090-T	CDK14::LHFPL3	ENSG00000058091.17	ENSG00000187416.12	chr7:90604249:+	chr7:104906187:+	5	1	5	1	0.0598
ROC2-1730B	ROC2-090-T	DDI2::FHAD1	ENSG00000197312.12	ENSG00000142621.19	chr1:15617808:+	chr1:15329346:+	3	2	3	2	0.0498
ROC2-1730B	ROC2-090-T	DDI2::FHAD1	ENSG00000197312.12	ENSG00000142621.19	chr1:15617808:+	chr1:15341736:+	2	0	2	0	0.0199
ROC2-1730B	ROC2-090-T	DDI2::FHAD1	ENSG00000197312.12	ENSG00000142621.19	chr1:15617808:+	chr1:15339481:+	1	0	1	0	0.01
ROC2-1730B	ROC2-090-T	FDPS::HERPUD2	ENSG00000160752.15	ENSG00000122557.11	chr1:155319688:+	chr7:35695546:-	3	2	3	0.86	0.0385
ROC2-1730B	ROC2-090-T	FDPS::HERPUD2	ENSG00000160752.15	ENSG00000122557.11	chr1:155319928:+	chr7:35695568:-	2	4	2	3.14	0.0512
ROC2-1730B	ROC2-090-T	FDPS::HERPUD2	ENSG00000160752.15	ENSG00000122557.11	chr1:155319928:+	chr7:35694627:-	1	0	1	0	0.01
ROC2-1730B	ROC2-090-T	FLOT1::LINC00243	ENSG00000137312.15	ENSG00000214894.6	chr6:30740158:-	chr6:30798772:-	90	17	90	17	1.0667
ROC2-1730B	ROC2-090-T	GTF2A1::SEL1L	ENSG00000165417.12	ENSG00000071537.14	chr14:81196108:-	chr14:81476178:-	11	2	11	2	0.1296
ROC2-1730B	ROC2-090-T	KATNAL2::LINC01416	ENSG00000167216.17	ENSG00000260930.2	chr18:46946923:+	chr18:55898408:-	4	6	4	0.86	0.0485
ROC2-1730B	ROC2-090-T	KATNAL2::LINC01416	ENSG00000167216.17	ENSG00000260930.2	chr18:46946923:+	chr18:55898427:-	24	6	24	5.14	0.2904
ROC2-1730B	ROC2-090-T	KIAA0319L::TFAP2E-AS1	ENSG00000142687.18	ENSG00000239636.1	chr1:35470863:-	chr1:35569919:-	31	11	31	11	0.4187
ROC2-1730B	ROC2-090-T	KPNA5::DSE	ENSG00000196911.11	ENSG00000111817.19	chr6:116705160:+	chr6:116355680:+	3	0	3	0	0.0299
ROC2-1730B	ROC2-090-T	KPNA5::DSE	ENSG00000196911.11	ENSG00000111817.19	chr6:116705160:+	chr6:116399198:+	1	0	1	0	0.01
ROC2-1730B	ROC2-090-T	LRBA::AC107223.1	ENSG00000198589.14	ENSG00000251600.8	chr4:151014427:-	chr4:143808314:+	1	1	1	0.07	0.0107
ROC2-1730B	ROC2-090-T	LRBA::AC107223.1	ENSG00000198589.14	ENSG00000251600.8	chr4:151014427:-	chr4:143912540:+	7	1	7	0.5	0.0748
ROC2-1730B	ROC2-090-T	LRBA::AC107223.1	ENSG00000198589.14	ENSG00000251600.8	chr4:151014427:-	chr4:143973110:+	3	1	3	0.21	0.032
ROC2-1730B	ROC2-090-T	LRBA::AC107223.1	ENSG00000198589.14	ENSG00000251600.8	chr4:151014427:-	chr4:143937867:+	2	1	2	0.14	0.0213
ROC2-1730B	ROC2-090-T	LRBA::AC107223.1	ENSG00000198589.14	ENSG00000251600.8	chr4:151014427:-	chr4:143967088:+	1	1	1	0.07	0.0107
ROC2-1730B	ROC2-090-T	MGAT5::GALNT13	ENSG00000152127.9	ENSG00000144278.15	chr2:134422919:+	chr2:154242030:+	18	4	18	4	0.2193
ROC2-1730B	ROC2-090-T	MOB1A::M1AP	ENSG00000114978.18	ENSG00000159374.17	chr2:74165218:-	chr2:74562423:-	7	8	7	8	0.1495
ROC2-1730B	ROC2-090-T	MOB1A::M1AP	ENSG00000114978.18	ENSG00000159374.17	chr2:74165218:-	chr2:74560291:-	4	0	4	0	0.0399
ROC2-1730B	ROC2-090-T	NFE2L2::SPAG16	ENSG00000116044.16	ENSG00000144451.19	chr2:177233250:-	chr2:213317219:+	1	1	1	0.01	0.0101
ROC2-1730B	ROC2-090-T	NFE2L2::SPAG16	ENSG00000116044.16	ENSG00000144451.19	chr2:177263403:-	chr2:213317219:+	1	0	1	0	0.01
ROC2-1730B	ROC2-090-T	NFE2L2::SPAG16	ENSG00000116044.16	ENSG00000144451.19	chr2:177233250:-	chr2:213310059:+	2	8	2	0.13	0.0212
ROC2-1730B	ROC2-090-T	NFE2L2::SPAG16	ENSG00000116044.16	ENSG00000144451.19	chr2:177233250:-	chr2:213296040:+	7	38	7	7.88	0.1484
ROC2-1730B	ROC2-090-T	NFE2L2::SPAG16	ENSG00000116044.16	ENSG00000144451.19	chr2:177233250:-	chr2:213297262:+	85	34	85	29.98	1.1462
ROC2-1730B	ROC2-090-T	NOP56::TGDS	ENSG00000101361.17	ENSG00000088451.11	chr20:2658319:+	chr13:94577429:-	4	0	4	0	0.0399
ROC2-1730B	ROC2-090-T	PUM1::AL731575.1	ENSG00000134644.16	ENSG00000224500.1	chr1:30936643:-	chr10:77315456:+	15	8	15	8	0.2292
ROC2-1730B	ROC2-090-T	S100A16::DENND4B	ENSG00000188643.11	ENSG00000198837.10	chr1:153612952:-	chr1:153939804:-	7	0	7	0	0.0698
ROC2-1730B	ROC2-090-T	SLC2A11::SECISBP2	ENSG00000133460.19	ENSG00000187742.15	chr22:23862202:+	chr9:89319652:+	18	3	18	3	0.2093
ROC2-1730B	ROC2-090-T	SLC2A11::SECISBP2	ENSG00000133460.19	ENSG00000187742.15	chr22:23862202:+	chr9:89325427:+	1	0	1	0	0.01
ROC2-1730B	ROC2-090-T	SPAG16::ERBB4	ENSG00000144451.19	ENSG00000178568.15	chr2:213297357:+	chr2:211947616:-	1	0	1	0	0.01
ROC2-1730B	ROC2-090-T	SPAG16::ERBB4	ENSG00000144451.19	ENSG00000178568.15	chr2:213317356:+	chr2:212124903:-	5	1	5	1	0.0598
ROC2-1730B	ROC2-090-T	SPAG16::ERBB4	ENSG00000144451.19	ENSG00000178568.15	chr2:213297357:+	chr2:212124903:-	3	0	3	0	0.0299
ROC2-1730B	ROC2-090-T	SPAG16::NFE2L2	ENSG00000144451.19	ENSG00000116044.16	chr2:213297357:+	chr2:177234271:-	2	0	2	0	0.0199
ROC2-1730B	ROC2-090-T	SPAG16::NFE2L2	ENSG00000144451.19	ENSG00000116044.16	chr2:213317356:+	chr2:177234271:-	9	2	9	2	0.1096
ROC2-1730B	ROC2-090-T	STARD9::HAUS2	ENSG00000159433.12	ENSG00000137814.12	chr15:42585637:+	chr15:42566607:+	2	0	2	0	0.0199
ROC2-1730B	ROC2-090-T	SUGCT::CDK13	ENSG00000175600.16	ENSG00000065883.16	chr7:40496386:+	chr7:39987599:+	1	2	1	1	0.02
ROC2-1730B	ROC2-090-T	SUGCT::CDK13	ENSG00000175600.16	ENSG00000065883.16	chr7:40459198:+	chr7:39997494:+	1	0	1	0	0.01
ROC2-1730B	ROC2-090-T	SUGCT::CDK13	ENSG00000175600.16	ENSG00000065883.16	chr7:40459198:+	chr7:39987599:+	1	2	1	1	0.02
ROC2-1730B	ROC2-090-T	TAOK1::RPL23A	ENSG00000160551.12	ENSG00000198242.14	chr17:29391024:+	chr17:28723571:+	19	5	19	5	0.2392
ROC2-1730B	ROC2-090-T	UGP2::MAPK4	ENSG00000169764.16	ENSG00000141639.12	chr2:63857936:+	chr18:50663089:+	5	3	5	3	0.0797
ROC2-1730B	ROC2-090-T	VPS50::ANKIB1	ENSG00000004766.17	ENSG00000001629.10	chr7:93350033:+	chr7:92344978:+	6	2	6	2	0.0797
ROC2-1730B	ROC2-090-T	WASL::CDH4	ENSG00000106299.8	ENSG00000179242.16	chr7:123704634:-	chr20:61254826:+	12	3	12	3	0.1495
ROC2-1730B	ROC2-090-T	YY1::STUM	ENSG00000100811.14	ENSG00000203685.10	chr14:100239923:+	chr1:226596802:+	11	1	11	1	0.1197
ROC2-1730B	ROC2-091-T	AC010883.3::MTA3	ENSG00000287387.1	ENSG00000057935.14	chr2:43220057:+	chr2:42753374:+	5	3	5	3	0.0893
ROC2-1730B	ROC2-091-T	ATP6V0A2::ZNF664	ENSG00000185344.15	ENSG00000179195.16	chr12:123748785:+	chr12:123988043:+	7	7	7	4.08	0.1238
ROC2-1730B	ROC2-091-T	ATP6V0A2::ZNF664	ENSG00000185344.15	ENSG00000179195.16	chr12:123748785:+	chr12:123988046:+	5	7	5	2.92	0.0884
ROC2-1730B	ROC2-091-T	BORCS5::DERA	ENSG00000165714.11	ENSG00000023697.13	chr12:12361349:+	chr12:16032542:+	19	6	19	6	0.2792
ROC2-1730B	ROC2-091-T	CDK13::SUGCT	ENSG00000065883.16	ENSG00000175600.16	chr7:40002031:+	chr7:40449287:+	32	11	32	11	0.4801
ROC2-1730B	ROC2-091-T	CDK13::SUGCT	ENSG00000065883.16	ENSG00000175600.16	chr7:39988258:+	chr7:40496284:+	1	0	1	0	0.0112
ROC2-1730B	ROC2-091-T	CDK14::LHFPL3	ENSG00000058091.17	ENSG00000187416.12	chr7:90604249:+	chr7:104906187:+	5	1	5	1	0.067
ROC2-1730B	ROC2-091-T	DDI2::FHAD1	ENSG00000197312.12	ENSG00000142621.19	chr1:15617808:+	chr1:15329346:+	6	3	6	3	0.1005
ROC2-1730B	ROC2-091-T	FDPS::HERPUD2	ENSG00000160752.15	ENSG00000122557.11	chr1:155319928:+	chr7:35695546:-	5	1	5	0.56	0.0621
ROC2-1730B	ROC2-091-T	FDPS::HERPUD2	ENSG00000160752.15	ENSG00000122557.11	chr1:155319928:+	chr7:35695568:-	4	1	4	0.44	0.0496
ROC2-1730B	ROC2-091-T	FDPS::HERPUD2	ENSG00000160752.15	ENSG00000122557.11	chr1:155319688:+	chr7:35695568:-	2	0	2	0	0.0223
ROC2-1730B	ROC2-091-T	FLOT1::LINC00243	ENSG00000137312.15	ENSG00000214894.6	chr6:30740158:-	chr6:30798772:-	98	17	98	17	1.2841
ROC2-1730B	ROC2-091-T	GTF2A1::SEL1L	ENSG00000165417.12	ENSG00000071537.14	chr14:81196108:-	chr14:81476178:-	17	5	17	5	0.2456
ROC2-1730B	ROC2-091-T	KATNAL2::LINC01416	ENSG00000167216.17	ENSG00000260930.2	chr18:46917926:+	chr18:55898427:-	1	0	1	0	0.0112
ROC2-1730B	ROC2-091-T	KATNAL2::LINC01416	ENSG00000167216.17	ENSG00000260930.2	chr18:46946923:+	chr18:55898408:-	5	5	5	0.78	0.0645
ROC2-1730B	ROC2-091-T	KATNAL2::LINC01416	ENSG00000167216.17	ENSG00000260930.2	chr18:46946923:+	chr18:55898427:-	24	8	24	7.22	0.3486
ROC2-1730B	ROC2-091-T	KIAA0319L::TFAP2E-AS1	ENSG00000142687.18	ENSG00000239636.1	chr1:35470863:-	chr1:35569919:-	35	17	35	17	0.5806
ROC2-1730B	ROC2-091-T	KPNA5::DSE	ENSG00000196911.11	ENSG00000111817.19	chr6:116705160:+	chr6:116355680:+	1	3	1	2.33	0.0372
ROC2-1730B	ROC2-091-T	KPNA5::DSE	ENSG00000196911.11	ENSG00000111817.19	chr6:116705160:+	chr6:116367009:+	1	2	1	0.67	0.0187
ROC2-1730B	ROC2-091-T	LRBA::AC107223.1	ENSG00000198589.14	ENSG00000251600.8	chr4:151014427:-	chr4:143912540:+	3	1	3	0.6	0.0402
ROC2-1730B	ROC2-091-T	LRBA::AC107223.1	ENSG00000198589.14	ENSG00000251600.8	chr4:151014427:-	chr4:143937867:+	2	1	2	0.4	0.0268
ROC2-1730B	ROC2-091-T	LRBA::AC107223.1	ENSG00000198589.14	ENSG00000251600.8	chr4:151014427:-	chr4:143973110:+	1	0	1	0	0.0112
ROC2-1730B	ROC2-091-T	MGAT5::GALNT13	ENSG00000152127.9	ENSG00000144278.15	chr2:134422919:+	chr2:154236046:+	3	6	3	0.56	0.0398
ROC2-1730B	ROC2-091-T	MGAT5::GALNT13	ENSG00000152127.9	ENSG00000144278.15	chr2:134413015:+	chr2:154242030:+	1	2	1	0.05	0.0118
ROC2-1730B	ROC2-091-T	MGAT5::GALNT13	ENSG00000152127.9	ENSG00000144278.15	chr2:134422919:+	chr2:154242030:+	29	6	29	5.39	0.384
ROC2-1730B	ROC2-091-T	MOB1A::M1AP	ENSG00000114978.18	ENSG00000159374.17	chr2:74165218:-	chr2:74560291:-	2	1	2	0.09	0.0233
ROC2-1730B	ROC2-091-T	MOB1A::M1AP	ENSG00000114978.18	ENSG00000159374.17	chr2:74165218:-	chr2:74562423:-	13	8	13	7.91	0.2335
ROC2-1730B	ROC2-091-T	NFE2L2::SPAG16	ENSG00000116044.16	ENSG00000144451.19	chr2:177233250:-	chr2:213296040:+	8	44	8	7.11	0.1687
ROC2-1730B	ROC2-091-T	NFE2L2::SPAG16	ENSG00000116044.16	ENSG00000144451.19	chr2:177233250:-	chr2:213310059:+	4	10	4	0.28	0.0478
ROC2-1730B	ROC2-091-T	NFE2L2::SPAG16	ENSG00000116044.16	ENSG00000144451.19	chr2:177233250:-	chr2:213297262:+	98	41	98	36.61	1.5031
ROC2-1730B	ROC2-091-T	NOP56::TGDS	ENSG00000101361.17	ENSG00000088451.11	chr20:2658319:+	chr13:94577429:-	9	1	9	1	0.1117
ROC2-1730B	ROC2-091-T	PUM1::AL731575.1	ENSG00000134644.16	ENSG00000224500.1	chr1:30936643:-	chr10:77315456:+	15	1	15	1	0.1787
ROC2-1730B	ROC2-091-T	S100A16::DENND4B	ENSG00000188643.11	ENSG00000198837.10	chr1:153612952:-	chr1:153939804:-	3	0	3	0	0.0335
ROC2-1730B	ROC2-091-T	SLC2A11::SECISBP2	ENSG00000133460.19	ENSG00000187742.15	chr22:23862202:+	chr9:89325548:+	1	2	1	0.08	0.0121
ROC2-1730B	ROC2-091-T	SLC2A11::SECISBP2	ENSG00000133460.19	ENSG00000187742.15	chr22:23862202:+	chr9:89319652:+	18	8	18	7.92	0.2894
ROC2-1730B	ROC2-091-T	SPAG16::ERBB4	ENSG00000144451.19	ENSG00000178568.15	chr2:213297357:+	chr2:211947616:-	2	0	2	0	0.0223
ROC2-1730B	ROC2-091-T	SPAG16::ERBB4	ENSG00000144451.19	ENSG00000178568.15	chr2:213317356:+	chr2:212124903:-	6	3	6	3	0.1005
ROC2-1730B	ROC2-091-T	SPAG16::NFE2L2	ENSG00000144451.19	ENSG00000116044.16	chr2:213297357:+	chr2:177234271:-	1	0	1	0	0.0112
ROC2-1730B	ROC2-091-T	SPAG16::NFE2L2	ENSG00000144451.19	ENSG00000116044.16	chr2:213317356:+	chr2:177234271:-	18	3	18	3	0.2345
ROC2-1730B	ROC2-091-T	STARD9::HAUS2	ENSG00000159433.12	ENSG00000137814.12	chr15:42585637:+	chr15:42566607:+	3	1	3	0.75	0.0419
ROC2-1730B	ROC2-091-T	STARD9::HAUS2	ENSG00000159433.12	ENSG00000137814.12	chr15:42585634:+	chr15:42566607:+	1	1	1	0.25	0.014
ROC2-1730B	ROC2-091-T	SUGCT::CDK13	ENSG00000175600.16	ENSG00000065883.16	chr7:40496386:+	chr7:39997494:+	2	3	2	1.5	0.0391
ROC2-1730B	ROC2-091-T	SUGCT::CDK13	ENSG00000175600.16	ENSG00000065883.16	chr7:40496386:+	chr7:39987599:+	2	3	2	1.5	0.0391
ROC2-1730B	ROC2-091-T	TAOK1::RPL23A	ENSG00000160551.12	ENSG00000198242.14	chr17:29391024:+	chr17:28723571:+	15	1	15	1	0.1787
ROC2-1730B	ROC2-091-T	UGP2::MAPK4	ENSG00000169764.16	ENSG00000141639.12	chr2:63857936:+	chr18:50663089:+	8	4	8	4	0.134
ROC2-1730B	ROC2-091-T	VPS50::ANKIB1	ENSG00000004766.17	ENSG00000001629.10	chr7:93350033:+	chr7:92344978:+	9	1	9	1	0.1117
ROC2-1730B	ROC2-091-T	WASL::CDH4	ENSG00000106299.8	ENSG00000179242.16	chr7:123704634:-	chr20:61254826:+	14	3	14	3	0.1898
ROC2-1730B	ROC2-091-T	YY1::STUM	ENSG00000100811.14	ENSG00000203685.10	chr14:100239923:+	chr1:226596802:+	6	1	6	1	0.0782
ROC2-1730B	ROC2-092-T	AC010883.3::MTA3	ENSG00000287387.1	ENSG00000057935.14	chr2:43220057:+	chr2:42753374:+	6	0	6	0	0.061
ROC2-1730B	ROC2-092-T	ATP6V0A2::ZNF664	ENSG00000185344.15	ENSG00000179195.16	chr12:123748785:+	chr12:123988043:+	5	6	5	4.28	0.0943
ROC2-1730B	ROC2-092-T	ATP6V0A2::ZNF664	ENSG00000185344.15	ENSG00000179195.16	chr12:123748785:+	chr12:123988046:+	2	6	2	1.72	0.0378
ROC2-1730B	ROC2-092-T	BORCS5::DERA	ENSG00000165714.11	ENSG00000023697.13	chr12:12361349:+	chr12:16032542:+	26	16	26	16	0.4268
ROC2-1730B	ROC2-092-T	CDK13::SUGCT	ENSG00000065883.16	ENSG00000175600.16	chr7:40002031:+	chr7:40449287:+	31	14	31	14	0.4571
ROC2-1730B	ROC2-092-T	CDK14::LHFPL3	ENSG00000058091.17	ENSG00000187416.12	chr7:90604249:+	chr7:104845382:+	1	1	1	0.1	0.0112
ROC2-1730B	ROC2-092-T	CDK14::LHFPL3	ENSG00000058091.17	ENSG00000187416.12	chr7:90604249:+	chr7:104906187:+	9	1	9	0.9	0.1005
ROC2-1730B	ROC2-092-T	DDI2::FHAD1	ENSG00000197312.12	ENSG00000142621.19	chr1:15617808:+	chr1:15329346:+	9	7	9	7	0.1625
ROC2-1730B	ROC2-092-T	FDPS::HERPUD2	ENSG00000160752.15	ENSG00000122557.11	chr1:155319928:+	chr7:35695546:-	6	6	6	1.94	0.0807
ROC2-1730B	ROC2-092-T	FDPS::HERPUD2	ENSG00000160752.15	ENSG00000122557.11	chr1:155319688:+	chr7:35695546:-	5	3	5	0.52	0.0561
ROC2-1730B	ROC2-092-T	FDPS::HERPUD2	ENSG00000160752.15	ENSG00000122557.11	chr1:155319928:+	chr7:35673278:-	1	0	1	0	0.0102
ROC2-1730B	ROC2-092-T	FDPS::HERPUD2	ENSG00000160752.15	ENSG00000122557.11	chr1:155319928:+	chr7:35695568:-	7	8	7	4.92	0.1211
ROC2-1730B	ROC2-092-T	FDPS::HERPUD2	ENSG00000160752.15	ENSG00000122557.11	chr1:155319688:+	chr7:35695568:-	6	3	6	0.62	0.0673
ROC2-1730B	ROC2-092-T	FLOT1::LINC00243	ENSG00000137312.15	ENSG00000214894.6	chr6:30740158:-	chr6:30798772:-	75	23	75	23	0.9957
ROC2-1730B	ROC2-092-T	GTF2A1::SEL1L	ENSG00000165417.12	ENSG00000071537.14	chr14:81196108:-	chr14:81476178:-	13	6	13	4.11	0.1739
ROC2-1730B	ROC2-092-T	GTF2A1::SEL1L	ENSG00000165417.12	ENSG00000071537.14	chr14:81196071:-	chr14:81476601:-	4	8	4	3.89	0.0801
ROC2-1730B	ROC2-092-T	KATNAL2::LINC01416	ENSG00000167216.17	ENSG00000260930.2	chr18:46946923:+	chr18:55898408:-	5	6	5	1.36	0.0646
ROC2-1730B	ROC2-092-T	KATNAL2::LINC01416	ENSG00000167216.17	ENSG00000260930.2	chr18:46946923:+	chr18:55898427:-	17	6	17	4.64	0.2198
ROC2-1730B	ROC2-092-T	KIAA0319L::TFAP2E-AS1	ENSG00000142687.18	ENSG00000239636.1	chr1:35474805:-	chr1:35569919:-	1	3	1	0.09	0.0111
ROC2-1730B	ROC2-092-T	KIAA0319L::TFAP2E-AS1	ENSG00000142687.18	ENSG00000239636.1	chr1:35478966:-	chr1:35569919:-	1	2	1	0.06	0.0108
ROC2-1730B	ROC2-092-T	KIAA0319L::TFAP2E-AS1	ENSG00000142687.18	ENSG00000239636.1	chr1:35470863:-	chr1:35569919:-	24	11	24	10.85	0.354
ROC2-1730B	ROC2-092-T	KPNA5::DSE	ENSG00000196911.11	ENSG00000111817.19	chr6:116705160:+	chr6:116355680:+	3	2	3	1.67	0.0475
ROC2-1730B	ROC2-092-T	KPNA5::DSE	ENSG00000196911.11	ENSG00000111817.19	chr6:116705160:+	chr6:116367009:+	2	1	2	0.33	0.0237
ROC2-1730B	ROC2-092-T	LRBA::AC107223.1	ENSG00000198589.14	ENSG00000251600.8	chr4:151014427:-	chr4:143912540:+	3	2	3	1.57	0.0465
ROC2-1730B	ROC2-092-T	LRBA::AC107223.1	ENSG00000198589.14	ENSG00000251600.8	chr4:151014427:-	chr4:143973110:+	1	1	1	0.14	0.0116
ROC2-1730B	ROC2-092-T	LRBA::AC107223.1	ENSG00000198589.14	ENSG00000251600.8	chr4:151014427:-	chr4:143967088:+	1	1	1	0.14	0.0116
ROC2-1730B	ROC2-092-T	LRBA::AC107223.1	ENSG00000198589.14	ENSG00000251600.8	chr4:151014427:-	chr4:143970425:+	1	1	1	0.14	0.0116
ROC2-1730B	ROC2-092-T	MGAT5::GALNT13	ENSG00000152127.9	ENSG00000144278.15	chr2:134422919:+	chr2:154236046:+	1	4	1	0.29	0.0131
ROC2-1730B	ROC2-092-T	MGAT5::GALNT13	ENSG00000152127.9	ENSG00000144278.15	chr2:134422919:+	chr2:154242030:+	13	4	13	3.71	0.1698
ROC2-1730B	ROC2-092-T	MOB1A::M1AP	ENSG00000114978.18	ENSG00000159374.17	chr2:74165218:-	chr2:74560291:-	6	1	6	0.27	0.0637
ROC2-1730B	ROC2-092-T	MOB1A::M1AP	ENSG00000114978.18	ENSG00000159374.17	chr2:74165218:-	chr2:74562423:-	11	6	11	5.73	0.17
ROC2-1730B	ROC2-092-T	NFE2L2::SPAG16	ENSG00000116044.16	ENSG00000144451.19	chr2:177233250:-	chr2:213310059:+	2	9	2	0.16	0.0219
ROC2-1730B	ROC2-092-T	NFE2L2::SPAG16	ENSG00000116044.16	ENSG00000144451.19	chr2:177233250:-	chr2:213296040:+	8	37	8	3.47	0.1166
ROC2-1730B	ROC2-092-T	NFE2L2::SPAG16	ENSG00000116044.16	ENSG00000144451.19	chr2:177233250:-	chr2:213297022:+	2	37	2	0.87	0.0291
ROC2-1730B	ROC2-092-T	NFE2L2::SPAG16	ENSG00000116044.16	ENSG00000144451.19	chr2:177233250:-	chr2:213297262:+	75	37	75	32.51	1.0923
ROC2-1730B	ROC2-092-T	NOP56::TGDS	ENSG00000101361.17	ENSG00000088451.11	chr20:2658319:+	chr13:94577429:-	4	2	4	2	0.0609
ROC2-1730B	ROC2-092-T	PUM1::AL731575.1	ENSG00000134644.16	ENSG00000224500.1	chr1:30936643:-	chr10:77315456:+	12	7	12	7	0.193
ROC2-1730B	ROC2-092-T	S100A16::DENND4B	ENSG00000188643.11	ENSG00000198837.10	chr1:153612952:-	chr1:153939804:-	4	0	4	0	0.0406
ROC2-1730B	ROC2-092-T	S100A16::DENND4B	ENSG00000188643.11	ENSG00000198837.10	chr1:153612952:-	chr1:153940606:-	2	0	2	0	0.0203
ROC2-1730B	ROC2-092-T	SLC2A11::SECISBP2	ENSG00000133460.19	ENSG00000187742.15	chr22:23862202:+	chr9:89319652:+	8	4	8	4	0.1219
ROC2-1730B	ROC2-092-T	SLC2A11::SECISBP2	ENSG00000133460.19	ENSG00000187742.15	chr22:23862202:+	chr9:89325427:+	1	0	1	0	0.0102
ROC2-1730B	ROC2-092-T	SPAG16::ERBB4	ENSG00000144451.19	ENSG00000178568.15	chr2:213317356:+	chr2:212124903:-	7	1	7	1	0.0813
ROC2-1730B	ROC2-092-T	SPAG16::NFE2L2	ENSG00000144451.19	ENSG00000116044.16	chr2:213297357:+	chr2:177234271:-	2	0	2	0	0.0203
ROC2-1730B	ROC2-092-T	SPAG16::NFE2L2	ENSG00000144451.19	ENSG00000116044.16	chr2:213317356:+	chr2:177234271:-	15	7	15	7	0.2235
ROC2-1730B	ROC2-092-T	STARD9::HAUS2	ENSG00000159433.12	ENSG00000137814.12	chr15:42585637:+	chr15:42566607:+	2	1	2	1	0.0305
ROC2-1730B	ROC2-092-T	SUGCT::CDK13	ENSG00000175600.16	ENSG00000065883.16	chr7:40496386:+	chr7:39997494:+	2	0	2	0	0.0203
ROC2-1730B	ROC2-092-T	SUGCT::CDK13	ENSG00000175600.16	ENSG00000065883.16	chr7:40496386:+	chr7:39987599:+	1	1	1	0.2	0.0122
ROC2-1730B	ROC2-092-T	SUGCT::CDK13	ENSG00000175600.16	ENSG00000065883.16	chr7:40459198:+	chr7:39997494:+	1	0	1	0	0.0102
ROC2-1730B	ROC2-092-T	SUGCT::CDK13	ENSG00000175600.16	ENSG00000065883.16	chr7:40459198:+	chr7:39987599:+	4	1	4	0.8	0.0487
ROC2-1730B	ROC2-092-T	TAOK1::RPL23A	ENSG00000160551.12	ENSG00000198242.14	chr17:29391024:+	chr17:28723571:+	19	1	19	1	0.2032
ROC2-1730B	ROC2-092-T	UGP2::MAPK4	ENSG00000169764.16	ENSG00000141639.12	chr2:63857936:+	chr18:50663089:+	15	5	15	4.69	0.2
ROC2-1730B	ROC2-092-T	UGP2::MAPK4	ENSG00000169764.16	ENSG00000141639.12	chr2:63862928:+	chr18:50663089:+	1	5	1	0.31	0.0133
ROC2-1730B	ROC2-092-T	VPS50::ANKIB1	ENSG00000004766.17	ENSG00000001629.10	chr7:93350033:+	chr7:92344978:+	8	1	8	1	0.0915
ROC2-1730B	ROC2-092-T	WASL::CDH4	ENSG00000106299.8	ENSG00000179242.16	chr7:123704634:-	chr20:61254826:+	8	0	8	0	0.0813
ROC2-1730B	ROC2-092-T	YY1::STUM	ENSG00000100811.14	ENSG00000203685.10	chr14:100239923:+	chr1:226596802:+	4	0	4	0	0.0406
ROC2-1730B	ROC2-093-T	AC010883.3::MTA3	ENSG00000287387.1	ENSG00000057935.14	chr2:43220057:+	chr2:42753374:+	7	2	7	2	0.0981
ROC2-1730B	ROC2-093-T	ATP6V0A2::ZNF664	ENSG00000185344.15	ENSG00000179195.16	chr12:123748785:+	chr12:123988046:+	5	2	5	1.25	0.0681
ROC2-1730B	ROC2-093-T	ATP6V0A2::ZNF664	ENSG00000185344.15	ENSG00000179195.16	chr12:123748785:+	chr12:123988043:+	2	3	2	1.75	0.0409
ROC2-1730B	ROC2-093-T	BORCS5::DERA	ENSG00000165714.11	ENSG00000023697.13	chr12:12361349:+	chr12:16032542:+	21	10	21	10	0.3379
ROC2-1730B	ROC2-093-T	CDK13::SUGCT	ENSG00000065883.16	ENSG00000175600.16	chr7:40002031:+	chr7:40449287:+	22	9	22	8.93	0.3371
ROC2-1730B	ROC2-093-T	CDK13::SUGCT	ENSG00000065883.16	ENSG00000175600.16	chr7:39988258:+	chr7:40496284:+	1	2	1	0.07	0.0117
ROC2-1730B	ROC2-093-T	CDK14::LHFPL3	ENSG00000058091.17	ENSG00000187416.12	chr7:90604249:+	chr7:104906187:+	2	1	2	1	0.0327
ROC2-1730B	ROC2-093-T	DDI2::FHAD1	ENSG00000197312.12	ENSG00000142621.19	chr1:15617808:+	chr1:15341736:+	1	0	1	0	0.0109
ROC2-1730B	ROC2-093-T	DDI2::FHAD1	ENSG00000197312.12	ENSG00000142621.19	chr1:15617808:+	chr1:15329346:+	8	2	8	2	0.109
ROC2-1730B	ROC2-093-T	FDPS::HERPUD2	ENSG00000160752.15	ENSG00000122557.11	chr1:155319928:+	chr7:35695546:-	6	5	6	1.72	0.0841
ROC2-1730B	ROC2-093-T	FDPS::HERPUD2	ENSG00000160752.15	ENSG00000122557.11	chr1:155319928:+	chr7:35673278:-	1	0	1	0	0.0109
ROC2-1730B	ROC2-093-T	FDPS::HERPUD2	ENSG00000160752.15	ENSG00000122557.11	chr1:155319928:+	chr7:35695568:-	8	8	8	5.79	0.1503
ROC2-1730B	ROC2-093-T	FDPS::HERPUD2	ENSG00000160752.15	ENSG00000122557.11	chr1:155319688:+	chr7:35695568:-	5	2	5	0.49	0.0598
ROC2-1730B	ROC2-093-T	FLOT1::LINC00243	ENSG00000137312.15	ENSG00000214894.6	chr6:30740158:-	chr6:30798772:-	54	16	54	16	0.7629
ROC2-1730B	ROC2-093-T	GTF2A1::SEL1L	ENSG00000165417.12	ENSG00000071537.14	chr14:81196108:-	chr14:81476178:-	12	5	12	5	0.1853
ROC2-1730B	ROC2-093-T	KATNAL2::LINC01416	ENSG00000167216.17	ENSG00000260930.2	chr18:46946923:+	chr18:55898408:-	10	9	10	2.81	0.1396
ROC2-1730B	ROC2-093-T	KATNAL2::LINC01416	ENSG00000167216.17	ENSG00000260930.2	chr18:46946923:+	chr18:55898427:-	22	9	22	6.19	0.3073
ROC2-1730B	ROC2-093-T	KIAA0319L::TFAP2E-AS1	ENSG00000142687.18	ENSG00000239636.1	chr1:35470863:-	chr1:35569919:-	29	13	29	13	0.4577
ROC2-1730B	ROC2-093-T	KPNA5::DSE	ENSG00000196911.11	ENSG00000111817.19	chr6:116705160:+	chr6:116426574:+	1	0	1	0	0.0109
ROC2-1730B	ROC2-093-T	KPNA5::DSE	ENSG00000196911.11	ENSG00000111817.19	chr6:116705160:+	chr6:116399198:+	1	0	1	0	0.0109
ROC2-1730B	ROC2-093-T	KPNA5::DSE	ENSG00000196911.11	ENSG00000111817.19	chr6:116705160:+	chr6:116355680:+	3	4	3	4	0.0763
ROC2-1730B	ROC2-093-T	LRBA::AC107223.1	ENSG00000198589.14	ENSG00000251600.8	chr4:151014427:-	chr4:143912540:+	3	4	3	2.91	0.0644
ROC2-1730B	ROC2-093-T	LRBA::AC107223.1	ENSG00000198589.14	ENSG00000251600.8	chr4:151014427:-	chr4:143967088:+	1	2	1	0.18	0.0129
ROC2-1730B	ROC2-093-T	LRBA::AC107223.1	ENSG00000198589.14	ENSG00000251600.8	chr4:151014427:-	chr4:143970425:+	1	2	1	0.18	0.0129
ROC2-1730B	ROC2-093-T	LRBA::AC107223.1	ENSG00000198589.14	ENSG00000251600.8	chr4:151014427:-	chr4:143973110:+	4	2	4	0.73	0.0516
ROC2-1730B	ROC2-093-T	MGAT5::GALNT13	ENSG00000152127.9	ENSG00000144278.15	chr2:134422919:+	chr2:154242030:+	4	1	4	0.67	0.0509
ROC2-1730B	ROC2-093-T	MGAT5::GALNT13	ENSG00000152127.9	ENSG00000144278.15	chr2:134422919:+	chr2:154236046:+	2	1	2	0.33	0.0254
ROC2-1730B	ROC2-093-T	MOB1A::M1AP	ENSG00000114978.18	ENSG00000159374.17	chr2:74165218:-	chr2:74560291:-	3	1	3	0.13	0.0341
ROC2-1730B	ROC2-093-T	MOB1A::M1AP	ENSG00000114978.18	ENSG00000159374.17	chr2:74165218:-	chr2:74562423:-	10	12	10	11.87	0.2384
ROC2-1730B	ROC2-093-T	NFE2L2::SPAG16	ENSG00000116044.16	ENSG00000144451.19	chr2:177233250:-	chr2:213310059:+	1	7	1	0.08	0.0118
ROC2-1730B	ROC2-093-T	NFE2L2::SPAG16	ENSG00000116044.16	ENSG00000144451.19	chr2:177233250:-	chr2:213297022:+	1	26	1	0.52	0.0166
ROC2-1730B	ROC2-093-T	NFE2L2::SPAG16	ENSG00000116044.16	ENSG00000144451.19	chr2:177233250:-	chr2:213296040:+	7	27	7	5.15	0.1324
ROC2-1730B	ROC2-093-T	NFE2L2::SPAG16	ENSG00000116044.16	ENSG00000144451.19	chr2:177233250:-	chr2:213297262:+	58	25	58	21.25	0.8637
ROC2-1730B	ROC2-093-T	PUM1::AL731575.1	ENSG00000134644.16	ENSG00000224500.1	chr1:30936643:-	chr10:77315456:+	9	3	9	3	0.1308
ROC2-1730B	ROC2-093-T	S100A16::DENND4B	ENSG00000188643.11	ENSG00000198837.10	chr1:153612952:-	chr1:153939804:-	3	0	3	0	0.0327
ROC2-1730B	ROC2-093-T	S100A16::DENND4B	ENSG00000188643.11	ENSG00000198837.10	chr1:153612952:-	chr1:153940606:-	2	0	2	0	0.0218
ROC2-1730B	ROC2-093-T	SLC2A11::SECISBP2	ENSG00000133460.19	ENSG00000187742.15	chr22:23862202:+	chr9:89319652:+	18	8	18	8	0.2834
ROC2-1730B	ROC2-093-T	SPAG16::ERBB4	ENSG00000144451.19	ENSG00000178568.15	chr2:213317356:+	chr2:212124903:-	2	4	2	4	0.0654
ROC2-1730B	ROC2-093-T	SPAG16::NFE2L2	ENSG00000144451.19	ENSG00000116044.16	chr2:213317356:+	chr2:177234271:-	3	2	3	2	0.0545
ROC2-1730B	ROC2-093-T	STARD9::HAUS2	ENSG00000159433.12	ENSG00000137814.12	chr15:42585637:+	chr15:42566607:+	3	1	3	1	0.0436
ROC2-1730B	ROC2-093-T	SUGCT::CDK13	ENSG00000175600.16	ENSG00000065883.16	chr7:40459198:+	chr7:39997494:+	2	1	2	0.25	0.0245
ROC2-1730B	ROC2-093-T	SUGCT::CDK13	ENSG00000175600.16	ENSG00000065883.16	chr7:40496386:+	chr7:39997494:+	1	1	1	0.13	0.0123
ROC2-1730B	ROC2-093-T	SUGCT::CDK13	ENSG00000175600.16	ENSG00000065883.16	chr7:40496386:+	chr7:39999361:+	1	0	1	0	0.0109
ROC2-1730B	ROC2-093-T	SUGCT::CDK13	ENSG00000175600.16	ENSG00000065883.16	chr7:40459198:+	chr7:39987599:+	1	5	1	4.62	0.0612
ROC2-1730B	ROC2-093-T	TAOK1::RPL23A	ENSG00000160551.12	ENSG00000198242.14	chr17:29391024:+	chr17:28723571:+	10	1	10	1	0.1199
ROC2-1730B	ROC2-093-T	UGP2::MAPK4	ENSG00000169764.16	ENSG00000141639.12	chr2:63857936:+	chr18:50663089:+	10	7	10	7	0.1853
ROC2-1730B	ROC2-093-T	VPS50::ANKIB1	ENSG00000004766.17	ENSG00000001629.10	chr7:93350033:+	chr7:92344978:+	6	4	6	4	0.109
ROC2-1730B	ROC2-093-T	WASL::CDH4	ENSG00000106299.8	ENSG00000179242.16	chr7:123704634:-	chr20:61254826:+	8	4	8	4	0.1308
ROC2-1730B	ROC2-093-T	YY1::STUM	ENSG00000100811.14	ENSG00000203685.10	chr14:100239923:+	chr1:226596802:+	2	0	2	0	0.0218
ROC2-1801	ROC2-094-T	AC026191.1::EMC3	ENSG00000254485.5	ENSG00000125037.12	chr3:9362840:-	chr3:9964197:-	24	9	24	9	0.4217
ROC2-1801	ROC2-094-T	AKAP8L::BRD4	ENSG00000011243.19	ENSG00000141867.19	chr19:15410520:-	chr19:15269042:-	15	4	15	4	0.2428
ROC2-1801	ROC2-094-T	C1RL-AS1::USP5	ENSG00000205885.7	ENSG00000111667.14	chr12:7108947:+	chr12:6865164:+	2	6	2	6	0.1023
ROC2-1801	ROC2-094-T	EIF4A2::LINC02020	ENSG00000156976.17	ENSG00000234548.7	chr3:186786273:+	chr3:186457024:+	247	68	247	22.88	3.4489
ROC2-1801	ROC2-094-T	EIF4A2::LINC02020	ENSG00000156976.17	ENSG00000234548.7	chr3:186786273:+	chr3:186450408:+	292	235	292	204.78	6.3486
ROC2-1801	ROC2-094-T	EIF4A2::LINC02020	ENSG00000156976.17	ENSG00000234548.7	chr3:186786273:+	chr3:186450421:+	11	170	11	4.31	0.1957
ROC2-1801	ROC2-094-T	EIF4A2::LINC02020	ENSG00000156976.17	ENSG00000234548.7	chr3:186786273:+	chr3:186450427:+	4	156	4	1.36	0.0685
ROC2-1801	ROC2-094-T	EIF4A2::LINC02020	ENSG00000156976.17	ENSG00000234548.7	chr3:186786273:+	chr3:186456421:+	10	83	10	1.27	0.144
ROC2-1801	ROC2-094-T	EIF4A2::LINC02020	ENSG00000156976.17	ENSG00000234548.7	chr3:186786273:+	chr3:186456361:+	3	85	3	0.4	0.0434
ROC2-1801	ROC2-094-T	PACS2::SPATC1	ENSG00000179364.14	ENSG00000186583.12	chr14:105355177:+	chr8:144039909:+	13	2	13	2	0.1917
ROC2-1801	ROC2-094-T	QSOX2::AC046134.2	ENSG00000165661.17	ENSG00000248932.6	chr9:136245476:-	chr3:139781443:+	5	0	5	0	0.0639
ROC2-1801	ROC2-094-T	SLC25A13::ADAM22	ENSG00000004864.14	ENSG00000008277.14	chr7:96234802:-	chr7:87978336:+	6	1	6	1	0.0895
ROC2-1801	ROC2-094-T	SLC25A13::ADAM22	ENSG00000004864.14	ENSG00000008277.14	chr7:96277196:-	chr7:87978336:+	3	0	3	0	0.0383
ROC2-1801	ROC2-095-T	AC026191.1::EMC3	ENSG00000254485.5	ENSG00000125037.12	chr3:9362840:-	chr3:9964197:-	10	8	10	8	0.1894
ROC2-1801	ROC2-095-T	AKAP8L::BRD4	ENSG00000011243.19	ENSG00000141867.19	chr19:15410520:-	chr19:15269042:-	5	0	5	0	0.0526
ROC2-1801	ROC2-095-T	C1RL-AS1::USP5	ENSG00000205885.7	ENSG00000111667.14	chr12:7108947:+	chr12:6865164:+	7	2	7	2	0.0946
ROC2-1801	ROC2-095-T	EIF4A2::LINC02020	ENSG00000156976.17	ENSG00000234548.7	chr3:186786273:+	chr3:186457024:+	42	22	42	8.18	0.528
ROC2-1801	ROC2-095-T	EIF4A2::LINC02020	ENSG00000156976.17	ENSG00000234548.7	chr3:186786273:+	chr3:186450408:+	42	48	42	38.91	0.8513
ROC2-1801	ROC2-095-T	EIF4A2::LINC02020	ENSG00000156976.17	ENSG00000234548.7	chr3:186786273:+	chr3:186456421:+	3	28	3	0.91	0.0412
ROC2-1801	ROC2-095-T	PACS2::SPATC1	ENSG00000179364.14	ENSG00000186583.12	chr14:105355177:+	chr8:144039909:+	27	7	27	7	0.3577
ROC2-1801	ROC2-095-T	QSOX2::AC046134.2	ENSG00000165661.17	ENSG00000248932.6	chr9:136245476:-	chr3:139781443:+	19	3	19	3	0.2315
ROC2-1801	ROC2-095-T	SLC25A13::ADAM22	ENSG00000004864.14	ENSG00000008277.14	chr7:96234802:-	chr7:87978336:+	12	3	12	2.77	0.1553
ROC2-1801	ROC2-095-T	SLC25A13::ADAM22	ENSG00000004864.14	ENSG00000008277.14	chr7:96277196:-	chr7:87978336:+	3	0	3	0	0.0316
ROC2-1801	ROC2-095-T	SLC25A13::ADAM22	ENSG00000004864.14	ENSG00000008277.14	chr7:96234802:-	chr7:87964634:+	1	3	1	0.23	0.0129
ROC2-1801	ROC2-096-T	AC026191.1::EMC3	ENSG00000254485.5	ENSG00000125037.12	chr3:9362840:-	chr3:9964197:-	22	10	22	10	0.3865
ROC2-1801	ROC2-096-T	AKAP8L::BRD4	ENSG00000011243.19	ENSG00000141867.19	chr19:15410520:-	chr19:15269042:-	12	7	12	7	0.2294
ROC2-1801	ROC2-096-T	C1RL-AS1::USP5	ENSG00000205885.7	ENSG00000111667.14	chr12:7108947:+	chr12:6865164:+	9	6	9	6	0.1812
ROC2-1801	ROC2-096-T	EIF4A2::LINC02020	ENSG00000156976.17	ENSG00000234548.7	chr3:186786273:+	chr3:186457024:+	237	116	237	37.87	3.3199
ROC2-1801	ROC2-096-T	EIF4A2::LINC02020	ENSG00000156976.17	ENSG00000234548.7	chr3:186786273:+	chr3:186450408:+	240	303	240	245.29	5.8615
ROC2-1801	ROC2-096-T	EIF4A2::LINC02020	ENSG00000156976.17	ENSG00000234548.7	chr3:186786273:+	chr3:186456421:+	41	146	41	9.66	0.6119
ROC2-1801	ROC2-096-T	EIF4A2::LINC02020	ENSG00000156976.17	ENSG00000234548.7	chr3:186786273:+	chr3:186450421:+	12	252	12	8.01	0.2416
ROC2-1801	ROC2-096-T	EIF4A2::LINC02020	ENSG00000156976.17	ENSG00000234548.7	chr3:186786273:+	chr3:186456361:+	9	148	9	2.17	0.1349
ROC2-1801	ROC2-096-T	PACS2::SPATC1	ENSG00000179364.14	ENSG00000186583.12	chr14:105355177:+	chr8:144039909:+	24	9	24	9	0.3986
ROC2-1801	ROC2-096-T	QSOX2::AC046134.2	ENSG00000165661.17	ENSG00000248932.6	chr9:136245476:-	chr3:139781443:+	9	1	9	1	0.1208
ROC2-1801	ROC2-096-T	SLC25A13::ADAM22	ENSG00000004864.14	ENSG00000008277.14	chr7:96234802:-	chr7:87964634:+	2	1	2	0.25	0.0272
ROC2-1801	ROC2-096-T	SLC25A13::ADAM22	ENSG00000004864.14	ENSG00000008277.14	chr7:96234802:-	chr7:87978336:+	6	1	6	0.75	0.0816
ROC2-1801	ROC2-096-T	SLC25A13::ADAM22	ENSG00000004864.14	ENSG00000008277.14	chr7:96277196:-	chr7:87964634:+	1	0	1	0	0.0121
ROC2-1801	ROC2-097-T	AC026191.1::EMC3	ENSG00000254485.5	ENSG00000125037.12	chr3:9362840:-	chr3:9964197:-	19	6	19	6	0.3171
ROC2-1801	ROC2-097-T	C1RL-AS1::USP5	ENSG00000205885.7	ENSG00000111667.14	chr12:7108947:+	chr12:6865164:+	8	0	8	0	0.1015
ROC2-1801	ROC2-097-T	C1RL-AS1::USP5	ENSG00000205885.7	ENSG00000111667.14	chr12:7108481:+	chr12:6865164:+	1	0	1	0	0.0127
ROC2-1801	ROC2-097-T	EIF4A2::LINC02020	ENSG00000156976.17	ENSG00000234548.7	chr3:186786273:+	chr3:186457024:+	2	1	2	1	0.0381
ROC2-1801	ROC2-097-T	PACS2::SPATC1	ENSG00000179364.14	ENSG00000186583.12	chr14:105355177:+	chr8:144039909:+	24	6	24	6	0.3806
ROC2-1801	ROC2-097-T	QSOX2::AC046134.2	ENSG00000165661.17	ENSG00000248932.6	chr9:136245476:-	chr3:139781443:+	9	3	9	3	0.1523
ROC2-1801	ROC2-097-T	SLC25A13::ADAM22	ENSG00000004864.14	ENSG00000008277.14	chr7:96234802:-	chr7:87978336:+	8	3	8	2.57	0.1341
ROC2-1801	ROC2-097-T	SLC25A13::ADAM22	ENSG00000004864.14	ENSG00000008277.14	chr7:96277196:-	chr7:87978336:+	2	2	2	0.35	0.0298
ROC2-1801	ROC2-097-T	SLC25A13::ADAM22	ENSG00000004864.14	ENSG00000008277.14	chr7:96277196:-	chr7:88108176:+	1	1	1	0.08	0.0137
ROC2-1801	ROC2-098-T	AC026191.1::EMC3	ENSG00000254485.5	ENSG00000125037.12	chr3:9362840:-	chr3:9964197:-	12	0	12	0	0.1391
ROC2-1801	ROC2-098-T	AKAP8L::BRD4	ENSG00000011243.19	ENSG00000141867.19	chr19:15410520:-	chr19:15269042:-	7	3	7	3	0.116
ROC2-1801	ROC2-098-T	C1RL-AS1::USP5	ENSG00000205885.7	ENSG00000111667.14	chr12:7108947:+	chr12:6865164:+	7	0	7	0	0.0812
ROC2-1801	ROC2-098-T	C1RL-AS1::USP5	ENSG00000205885.7	ENSG00000111667.14	chr12:7108481:+	chr12:6865164:+	1	0	1	0	0.0116
ROC2-1801	ROC2-098-T	EIF4A2::LINC02020	ENSG00000156976.17	ENSG00000234548.7	chr3:186786273:+	chr3:186457024:+	221	56	221	22.14	2.819
ROC2-1801	ROC2-098-T	EIF4A2::LINC02020	ENSG00000156976.17	ENSG00000234548.7	chr3:186786273:+	chr3:186450408:+	194	159	194	126.25	3.7131
ROC2-1801	ROC2-098-T	EIF4A2::LINC02020	ENSG00000156976.17	ENSG00000234548.7	chr3:186786273:+	chr3:186450421:+	13	129	13	5.59	0.2155
ROC2-1801	ROC2-098-T	EIF4A2::LINC02020	ENSG00000156976.17	ENSG00000234548.7	chr3:186786273:+	chr3:186456421:+	22	69	22	3.17	0.2919
ROC2-1801	ROC2-098-T	EIF4A2::LINC02020	ENSG00000156976.17	ENSG00000234548.7	chr3:186786273:+	chr3:186450427:+	4	122	4	1.56	0.0645
ROC2-1801	ROC2-098-T	EIF4A2::LINC02020	ENSG00000156976.17	ENSG00000234548.7	chr3:186786273:+	chr3:186456361:+	2	70	2	0.3	0.0267
ROC2-1801	ROC2-098-T	PACS2::SPATC1	ENSG00000179364.14	ENSG00000186583.12	chr14:105355177:+	chr8:144039909:+	3	0	3	0	0.0348
ROC2-1801	ROC2-098-T	QSOX2::AC046134.2	ENSG00000165661.17	ENSG00000248932.6	chr9:136245476:-	chr3:139781443:+	2	0	2	0	0.0232
ROC2-1801	ROC2-098-T	SLC25A13::ADAM22	ENSG00000004864.14	ENSG00000008277.14	chr7:96277196:-	chr7:87978336:+	1	1	1	0.17	0.0136
ROC2-1801	ROC2-098-T	SLC25A13::ADAM22	ENSG00000004864.14	ENSG00000008277.14	chr7:96234802:-	chr7:87964634:+	2	1	2	0.33	0.027
ROC2-1801	ROC2-098-T	SLC25A13::ADAM22	ENSG00000004864.14	ENSG00000008277.14	chr7:96277196:-	chr7:87964634:+	1	1	1	0.17	0.0136
ROC2-1801	ROC2-098-T	SLC25A13::ADAM22	ENSG00000004864.14	ENSG00000008277.14	chr7:96234802:-	chr7:87978336:+	2	1	2	0.33	0.027
ROC2-1801	ROC2-099-T	AC026191.1::EMC3	ENSG00000254485.5	ENSG00000125037.12	chr3:9362840:-	chr3:9964197:-	8	1	8	1	0.1077
ROC2-1801	ROC2-099-T	AKAP8L::BRD4	ENSG00000011243.19	ENSG00000141867.19	chr19:15410520:-	chr19:15269042:-	12	3	12	3	0.1794
ROC2-1801	ROC2-099-T	C1RL-AS1::USP5	ENSG00000205885.7	ENSG00000111667.14	chr12:7108947:+	chr12:6865164:+	7	3	7	3	0.1196
ROC2-1801	ROC2-099-T	EIF4A2::LINC02020	ENSG00000156976.17	ENSG00000234548.7	chr3:186786273:+	chr3:186450408:+	165	213	165	158.78	3.8714
ROC2-1801	ROC2-099-T	EIF4A2::LINC02020	ENSG00000156976.17	ENSG00000234548.7	chr3:186786273:+	chr3:186457024:+	254	101	254	46.31	3.5907
ROC2-1801	ROC2-099-T	EIF4A2::LINC02020	ENSG00000156976.17	ENSG00000234548.7	chr3:186786273:+	chr3:186450421:+	4	181	4	2.58	0.0786
ROC2-1801	ROC2-099-T	EIF4A2::LINC02020	ENSG00000156976.17	ENSG00000234548.7	chr3:186786273:+	chr3:186450427:+	3	174	3	1.77	0.0571
ROC2-1801	ROC2-099-T	EIF4A2::LINC02020	ENSG00000156976.17	ENSG00000234548.7	chr3:186786273:+	chr3:186456421:+	9	113	9	2.09	0.1326
ROC2-1801	ROC2-099-T	EIF4A2::LINC02020	ENSG00000156976.17	ENSG00000234548.7	chr3:186786273:+	chr3:186456898:+	3	102	3	0.56	0.0426
ROC2-1801	ROC2-099-T	EIF4A2::LINC02020	ENSG00000156976.17	ENSG00000234548.7	chr3:186786273:+	chr3:186456361:+	4	113	4	0.93	0.0589
ROC2-1801	ROC2-099-T	PACS2::SPATC1	ENSG00000179364.14	ENSG00000186583.12	chr14:105355177:+	chr8:144039909:+	6	1	6	1	0.0837
ROC2-1801	ROC2-099-T	QSOX2::AC046134.2	ENSG00000165661.17	ENSG00000248932.6	chr9:136245476:-	chr3:139781443:+	3	0	3	0	0.0359
ROC2-1801	ROC2-099-T	SLC25A13::ADAM22	ENSG00000004864.14	ENSG00000008277.14	chr7:96234802:-	chr7:87978336:+	5	2	5	1.48	0.0775
ROC2-1801	ROC2-099-T	SLC25A13::ADAM22	ENSG00000004864.14	ENSG00000008277.14	chr7:96234802:-	chr7:88075626:+	1	1	1	0.11	0.0133
ROC2-1801	ROC2-099-T	SLC25A13::ADAM22	ENSG00000004864.14	ENSG00000008277.14	chr7:96277196:-	chr7:87978336:+	1	1	1	0.11	0.0133
ROC2-1801	ROC2-099-T	SLC25A13::ADAM22	ENSG00000004864.14	ENSG00000008277.14	chr7:96234802:-	chr7:87964634:+	1	2	1	0.3	0.0156
ROC2-1801	ROC2-100-T	AC026191.1::EMC3	ENSG00000254485.5	ENSG00000125037.12	chr3:9362840:-	chr3:9964197:-	21	2	21	2	0.3465
ROC2-1801	ROC2-100-T	AKAP8L::BRD4	ENSG00000011243.19	ENSG00000141867.19	chr19:15410520:-	chr19:15269042:-	24	4	24	4	0.4219
ROC2-1801	ROC2-100-T	C1RL-AS1::USP5	ENSG00000205885.7	ENSG00000111667.14	chr12:7108481:+	chr12:6865164:+	1	0	1	0	0.0151
ROC2-1801	ROC2-100-T	C1RL-AS1::USP5	ENSG00000205885.7	ENSG00000111667.14	chr12:7108947:+	chr12:6865164:+	8	1	8	1	0.1356
ROC2-1801	ROC2-100-T	EIF4A2::LINC02020	ENSG00000156976.17	ENSG00000234548.7	chr3:186786273:+	chr3:186457024:+	321	109	321	45.92	5.5286
ROC2-1801	ROC2-100-T	EIF4A2::LINC02020	ENSG00000156976.17	ENSG00000234548.7	chr3:186786273:+	chr3:186450408:+	257	262	257	208.69	7.0169
ROC2-1801	ROC2-100-T	EIF4A2::LINC02020	ENSG00000156976.17	ENSG00000234548.7	chr3:186786273:+	chr3:186450421:+	6	206	6	2.93	0.1345
ROC2-1801	ROC2-100-T	EIF4A2::LINC02020	ENSG00000156976.17	ENSG00000234548.7	chr3:186786273:+	chr3:186456421:+	22	122	22	3.91	0.3904
ROC2-1801	ROC2-100-T	EIF4A2::LINC02020	ENSG00000156976.17	ENSG00000234548.7	chr3:186786273:+	chr3:186456361:+	3	125	3	0.56	0.0536
ROC2-1801	ROC2-100-T	PACS2::SPATC1	ENSG00000179364.14	ENSG00000186583.12	chr14:105355177:+	chr8:144039909:+	13	2	13	2	0.226
ROC2-1801	ROC2-100-T	QSOX2::AC046134.2	ENSG00000165661.17	ENSG00000248932.6	chr9:136245476:-	chr3:139781443:+	2	0	2	0	0.0301
ROC2-1801	ROC2-100-T	SLC25A13::ADAM22	ENSG00000004864.14	ENSG00000008277.14	chr7:96234802:-	chr7:87978336:+	6	3	6	2.57	0.1291
ROC2-1801	ROC2-100-T	SLC25A13::ADAM22	ENSG00000004864.14	ENSG00000008277.14	chr7:96234802:-	chr7:87964634:+	1	3	1	0.43	0.0216
ROC2-1914	ROC2-101-T	PPP1CC::ARID2	ENSG00000186298.12	ENSG00000189079.17	chr12:110742653:-	chr12:45730044:+	11	1	11	1	0.1285
ROC2-1914	ROC2-102-T	PPP1CC::ARID2	ENSG00000186298.12	ENSG00000189079.17	chr12:110742653:-	chr12:45730044:+	12	0	12	0	0.1295
ROC2-1914	ROC2-103-T	PPP1CC::ARID2	ENSG00000186298.12	ENSG00000189079.17	chr12:110742653:-	chr12:45730044:+	12	4	12	4	0.1865
ROC2-1914	ROC2-104-T	PPP1CC::ARID2	ENSG00000186298.12	ENSG00000189079.17	chr12:110742653:-	chr12:45730044:+	6	0	6	0	0.0621
ROC2-1914	ROC2-104-T	PPP1CC::ARID2	ENSG00000186298.12	ENSG00000189079.17	chr12:110742653:-	chr12:45731217:+	1	0	1	0	0.0104
ROC2-1914	ROC2-105-T	PPP1CC::ARID2	ENSG00000186298.12	ENSG00000189079.17	chr12:110742653:-	chr12:45730044:+	10	0	10	0	0.0955
ROC2-2037	ROC2-106-T	ADCK2::FOXP2	ENSG00000133597.11	ENSG00000128573.26	chr7:140674757:+	chr7:114288019:+	8	1	8	1	0.076
ROC2-2037	ROC2-106-T	CEP72::ADCY2	ENSG00000112877.8	ENSG00000078295.17	chr5:620261:+	chr5:7520738:+	2	1	2	0.17	0.0183
ROC2-2037	ROC2-106-T	CEP72::ADCY2	ENSG00000112877.8	ENSG00000078295.17	chr5:612443:+	chr5:7520738:+	1	0	1	0	0.0084
ROC2-2037	ROC2-106-T	CEP72::ADCY2	ENSG00000112877.8	ENSG00000078295.17	chr5:624579:+	chr5:7520738:+	9	2	9	1.83	0.0915
ROC2-2037	ROC2-106-T	DIP2B::DSN1	ENSG00000066084.13	ENSG00000149636.16	chr12:50505240:+	chr20:36768042:-	27	4	27	4	0.2618
ROC2-2037	ROC2-106-T	FAM200B::CNTNAP2	ENSG00000237765.8	ENSG00000174469.23	chr4:15681901:+	chr7:147639106:+	7	0	7	0	0.0591
ROC2-2037	ROC2-106-T	FAM200B::CNTNAP2	ENSG00000237765.8	ENSG00000174469.23	chr4:15681784:+	chr7:147639106:+	3	0	3	0	0.0253
ROC2-2037	ROC2-106-T	FAM200B::CNTNAP2	ENSG00000237765.8	ENSG00000174469.23	chr4:15681968:+	chr7:147639106:+	2	0	2	0	0.0169
ROC2-2037	ROC2-106-T	GRID2::AC108199.1	ENSG00000152208.13	ENSG00000249219.1	chr4:92304744:+	chr4:9922814:+	11	5	11	5	0.1351
ROC2-2037	ROC2-106-T	LINC01006::GALNT11	ENSG00000182648.13	ENSG00000178234.13	chr7:156441230:-	chr7:152094190:+	6	0	6	0	0.0507
ROC2-2037	ROC2-106-T	LINC01006::GALNT11	ENSG00000182648.13	ENSG00000178234.13	chr7:156441230:-	chr7:152079287:+	1	0	1	0	0.0084
ROC2-2037	ROC2-106-T	OSBPL3::AC018695.8	ENSG00000070882.13	ENSG00000286510.1	chr7:24861613:-	chr16:85847677:+	47	2	47	2	0.4138
ROC2-2037	ROC2-106-T	PPM1G::B3GNT2	ENSG00000115241.11	ENSG00000170340.11	chr2:27409303:-	chr2:62222212:+	15	2	15	2	0.1436
ROC2-2037	ROC2-106-T	RBMS1::B4GALT6	ENSG00000153250.20	ENSG00000118276.11	chr2:160407464:-	chr18:31666372:-	4	2	4	0.89	0.0413
ROC2-2037	ROC2-106-T	RBMS1::B4GALT6	ENSG00000153250.20	ENSG00000118276.11	chr2:160493289:-	chr18:31666372:-	5	2	5	1.11	0.0516
ROC2-2037	ROC2-106-T	SLC4A2::DENND11	ENSG00000164889.15	ENSG00000257093.7	chr7:151068054:+	chr7:141674220:-	21	10	21	10	0.2618
ROC2-2037	ROC2-106-T	SRD5A1::ADCY2	ENSG00000145545.12	ENSG00000078295.17	chr5:6662966:+	chr5:7520738:+	19	3	19	3	0.1858
ROC2-2037	ROC2-106-T	SRD5A1::LINC02196	ENSG00000145545.12	ENSG00000250974.4	chr5:6656179:+	chr5:7217785:+	18	8	18	8	0.2196
ROC2-2037	ROC2-106-T	STRN3::PRKD1	ENSG00000196792.12	ENSG00000184304.16	chr14:31025904:-	chr14:29725674:-	47	13	47	13	0.5067
ROC2-2037	ROC2-106-T	TES::COPS4	ENSG00000135269.18	ENSG00000138663.9	chr7:116258783:+	chr4:83034447:+	0	5	0	5	0.0422
ROC2-2037	ROC2-106-T	TES::COPS4	ENSG00000135269.18	ENSG00000138663.9	chr7:116210734:+	chr4:83045626:+	14	12	14	1.11	0.1276
ROC2-2037	ROC2-106-T	TES::COPS4	ENSG00000135269.18	ENSG00000138663.9	chr7:116234619:+	chr4:83045626:+	112	37	112	35.89	1.2489
ROC2-2037	ROC2-106-T	TMEM168::PTPN13	ENSG00000146802.13	ENSG00000163629.13	chr7:112790160:-	chr4:86635252:+	30	11	30	10.98	0.3461
ROC2-2037	ROC2-106-T	TMEM168::PTPN13	ENSG00000146802.13	ENSG00000163629.13	chr7:112783698:-	chr4:86686710:+	1	1	1	0.02	0.0086
ROC2-2037	ROC2-106-T	ZNF141::LINC01006	ENSG00000131127.14	ENSG00000182648.13	chr4:337986:+	chr7:156441380:-	64	20	64	20	0.7094
ROC2-2037	ROC2-107-T	ADCK2::FOXP2	ENSG00000133597.11	ENSG00000128573.26	chr7:140674757:+	chr7:114288019:+	2	1	2	1	0.0342
ROC2-2037	ROC2-107-T	CEP72::ADCY2	ENSG00000112877.8	ENSG00000078295.17	chr5:624579:+	chr5:7520738:+	3	3	3	2.62	0.064
ROC2-2037	ROC2-107-T	CEP72::ADCY2	ENSG00000112877.8	ENSG00000078295.17	chr5:620261:+	chr5:7520738:+	3	1	3	0.38	0.0385
ROC2-2037	ROC2-107-T	DIP2B::DSN1	ENSG00000066084.13	ENSG00000149636.16	chr12:50505240:+	chr20:36768042:-	15	1	15	1	0.1823
ROC2-2037	ROC2-107-T	FAM200B::CNTNAP2	ENSG00000237765.8	ENSG00000174469.23	chr4:15681968:+	chr7:147639106:+	2	4	2	0.96	0.0337
ROC2-2037	ROC2-107-T	FAM200B::CNTNAP2	ENSG00000237765.8	ENSG00000174469.23	chr4:15681784:+	chr7:147639106:+	2	1	2	0.15	0.0245
ROC2-2037	ROC2-107-T	FAM200B::CNTNAP2	ENSG00000237765.8	ENSG00000174469.23	chr4:15681901:+	chr7:147639106:+	6	4	6	2.88	0.1012
ROC2-2037	ROC2-107-T	GRID2::AC108199.1	ENSG00000152208.13	ENSG00000249219.1	chr4:92304744:+	chr4:9922814:+	5	4	5	4	0.1026
ROC2-2037	ROC2-107-T	LINC01006::GALNT11	ENSG00000182648.13	ENSG00000178234.13	chr7:156441230:-	chr7:152094190:+	3	0	3	0	0.0342
ROC2-2037	ROC2-107-T	OSBPL3::AC018695.8	ENSG00000070882.13	ENSG00000286510.1	chr7:24861613:-	chr16:85847677:+	48	8	48	8	0.6379
ROC2-2037	ROC2-107-T	PPM1G::B3GNT2	ENSG00000115241.11	ENSG00000170340.11	chr2:27409303:-	chr2:62222212:+	13	0	13	0	0.1481
ROC2-2037	ROC2-107-T	RBMS1::B4GALT6	ENSG00000153250.20	ENSG00000118276.11	chr2:160407464:-	chr18:31666372:-	4	0	4	0	0.0456
ROC2-2037	ROC2-107-T	RBMS1::B4GALT6	ENSG00000153250.20	ENSG00000118276.11	chr2:160493289:-	chr18:31658089:-	1	0	1	0	0.0114
ROC2-2037	ROC2-107-T	RBMS1::B4GALT6	ENSG00000153250.20	ENSG00000118276.11	chr2:160493289:-	chr18:31666372:-	3	0	3	0	0.0342
ROC2-2037	ROC2-107-T	SLC4A2::DENND11	ENSG00000164889.15	ENSG00000257093.7	chr7:151068054:+	chr7:141674220:-	21	2	21	2	0.262
ROC2-2037	ROC2-107-T	SRD5A1::ADCY2	ENSG00000145545.12	ENSG00000078295.17	chr5:6662966:+	chr5:7520738:+	6	2	6	2	0.0912
ROC2-2037	ROC2-107-T	SRD5A1::LINC02196	ENSG00000145545.12	ENSG00000250974.4	chr5:6656179:+	chr5:7217785:+	12	4	12	4	0.1823
ROC2-2037	ROC2-107-T	STRN3::PRKD1	ENSG00000196792.12	ENSG00000184304.16	chr14:31025904:-	chr14:29725674:-	21	10	21	10	0.3531
ROC2-2037	ROC2-107-T	TES::COPS4	ENSG00000135269.18	ENSG00000138663.9	chr7:116210734:+	chr4:83045626:+	6	6	6	0.43	0.0733
ROC2-2037	ROC2-107-T	TES::COPS4	ENSG00000135269.18	ENSG00000138663.9	chr7:116234619:+	chr4:83045626:+	61	23	61	22.57	0.952
ROC2-2037	ROC2-107-T	TMEM168::PTPN13	ENSG00000146802.13	ENSG00000163629.13	chr7:112790160:-	chr4:86635252:+	18	7	18	7	0.2848
ROC2-2037	ROC2-107-T	ZNF141::LINC01006	ENSG00000131127.14	ENSG00000182648.13	chr4:337986:+	chr7:156441380:-	48	18	48	18	0.7519
ROC2-2037	ROC2-108-T	ADCK2::FOXP2	ENSG00000133597.11	ENSG00000128573.26	chr7:140674757:+	chr7:114288019:+	1	2	1	2	0.0401
ROC2-2037	ROC2-108-T	CEP72::ADCY2	ENSG00000112877.8	ENSG00000078295.17	chr5:624579:+	chr5:7520738:+	5	2	5	1.43	0.0859
ROC2-2037	ROC2-108-T	CEP72::ADCY2	ENSG00000112877.8	ENSG00000078295.17	chr5:620261:+	chr5:7520738:+	2	2	2	0.57	0.0343
ROC2-2037	ROC2-108-T	DIP2B::DSN1	ENSG00000066084.13	ENSG00000149636.16	chr12:50505240:+	chr20:36768042:-	18	11	18	11	0.3873
ROC2-2037	ROC2-108-T	FAM200B::CNTNAP2	ENSG00000237765.8	ENSG00000174469.23	chr4:15681784:+	chr7:147639106:+	1	0	1	0	0.0134
ROC2-2037	ROC2-108-T	FAM200B::CNTNAP2	ENSG00000237765.8	ENSG00000174469.23	chr4:15681901:+	chr7:147639106:+	2	0	2	0	0.0267
ROC2-2037	ROC2-108-T	GRID2::AC108199.1	ENSG00000152208.13	ENSG00000249219.1	chr4:92304744:+	chr4:9922814:+	19	6	19	6	0.3339
ROC2-2037	ROC2-108-T	LINC01006::GALNT11	ENSG00000182648.13	ENSG00000178234.13	chr7:156441230:-	chr7:152094190:+	1	2	1	2	0.0401
ROC2-2037	ROC2-108-T	OSBPL3::AC018695.8	ENSG00000070882.13	ENSG00000286510.1	chr7:24861613:-	chr16:85847677:+	42	2	42	2	0.5877
ROC2-2037	ROC2-108-T	PPM1G::B3GNT2	ENSG00000115241.11	ENSG00000170340.11	chr2:27409303:-	chr2:62222212:+	6	4	6	4	0.1335
ROC2-2037	ROC2-108-T	RBMS1::B4GALT6	ENSG00000153250.20	ENSG00000118276.11	chr2:160493289:-	chr18:31666372:-	9	1	9	1	0.1336
ROC2-2037	ROC2-108-T	SLC4A2::DENND11	ENSG00000164889.15	ENSG00000257093.7	chr7:151068054:+	chr7:141674220:-	9	2	9	2	0.1469
ROC2-2037	ROC2-108-T	SRD5A1::ADCY2	ENSG00000145545.12	ENSG00000078295.17	chr5:6662966:+	chr5:7520738:+	4	4	4	4	0.1068
ROC2-2037	ROC2-108-T	SRD5A1::LINC02196	ENSG00000145545.12	ENSG00000250974.4	chr5:6656179:+	chr5:7217785:+	12	10	12	10	0.2939
ROC2-2037	ROC2-108-T	STRN3::PRKD1	ENSG00000196792.12	ENSG00000184304.16	chr14:31025904:-	chr14:29725674:-	23	4	23	4	0.3606
ROC2-2037	ROC2-108-T	TES::COPS4	ENSG00000135269.18	ENSG00000138663.9	chr7:116210734:+	chr4:83045626:+	4	6	4	0.4	0.0587
ROC2-2037	ROC2-108-T	TES::COPS4	ENSG00000135269.18	ENSG00000138663.9	chr7:116234619:+	chr4:83045626:+	46	16	46	15.6	0.8228
ROC2-2037	ROC2-108-T	TMEM168::PTPN13	ENSG00000146802.13	ENSG00000163629.13	chr7:112783698:-	chr4:86635252:+	2	3	2	0.25	0.03
ROC2-2037	ROC2-108-T	TMEM168::PTPN13	ENSG00000146802.13	ENSG00000163629.13	chr7:112790160:-	chr4:86635252:+	22	3	22	2.75	0.3306
ROC2-2037	ROC2-108-T	ZNF141::LINC01006	ENSG00000131127.14	ENSG00000182648.13	chr4:337986:+	chr7:156441380:-	32	8	32	7.76	0.5311
ROC2-2037	ROC2-108-T	ZNF141::LINC01006	ENSG00000131127.14	ENSG00000182648.13	chr4:337986:+	chr7:156445826:-	1	8	1	0.24	0.0166
ROC2-2037	ROC2-109-T	ADCK2::FOXP2	ENSG00000133597.11	ENSG00000128573.26	chr7:140674757:+	chr7:114288019:+	3	0	3	0	0.0361
ROC2-2037	ROC2-109-T	CEP72::ADCY2	ENSG00000112877.8	ENSG00000078295.17	chr5:624579:+	chr5:7520738:+	5	0	5	0	0.0602
ROC2-2037	ROC2-109-T	CEP72::ADCY2	ENSG00000112877.8	ENSG00000078295.17	chr5:620261:+	chr5:7520738:+	2	0	2	0	0.0241
ROC2-2037	ROC2-109-T	DIP2B::DSN1	ENSG00000066084.13	ENSG00000149636.16	chr12:50505240:+	chr20:36768042:-	5	0	5	0	0.0602
ROC2-2037	ROC2-109-T	FAM200B::CNTNAP2	ENSG00000237765.8	ENSG00000174469.23	chr4:15681784:+	chr7:147639106:+	1	0	1	0	0.012
ROC2-2037	ROC2-109-T	FAM200B::CNTNAP2	ENSG00000237765.8	ENSG00000174469.23	chr4:15681901:+	chr7:147639106:+	2	1	2	0.67	0.0322
ROC2-2037	ROC2-109-T	FAM200B::CNTNAP2	ENSG00000237765.8	ENSG00000174469.23	chr4:15681968:+	chr7:147639106:+	1	1	1	0.33	0.016
ROC2-2037	ROC2-109-T	GRID2::AC108199.1	ENSG00000152208.13	ENSG00000249219.1	chr4:92304744:+	chr4:9922814:+	9	2	9	2	0.1324
ROC2-2037	ROC2-109-T	LINC01006::GALNT11	ENSG00000182648.13	ENSG00000178234.13	chr7:156441230:-	chr7:152094190:+	6	1	6	0.86	0.0826
ROC2-2037	ROC2-109-T	LINC01006::GALNT11	ENSG00000182648.13	ENSG00000178234.13	chr7:156441230:-	chr7:152079287:+	1	1	1	0.14	0.0137
ROC2-2037	ROC2-109-T	OSBPL3::AC018695.8	ENSG00000070882.13	ENSG00000286510.1	chr7:24861613:-	chr16:85847677:+	52	4	52	4	0.674
ROC2-2037	ROC2-109-T	PPM1G::B3GNT2	ENSG00000115241.11	ENSG00000170340.11	chr2:27409303:-	chr2:62222212:+	6	0	6	0	0.0722
ROC2-2037	ROC2-109-T	RBMS1::B4GALT6	ENSG00000153250.20	ENSG00000118276.11	chr2:160407464:-	chr18:31666372:-	1	0	1	0	0.012
ROC2-2037	ROC2-109-T	RBMS1::B4GALT6	ENSG00000153250.20	ENSG00000118276.11	chr2:160493289:-	chr18:31666372:-	2	0	2	0	0.0241
ROC2-2037	ROC2-109-T	SLC4A2::DENND11	ENSG00000164889.15	ENSG00000257093.7	chr7:151068054:+	chr7:141674220:-	8	1	8	1	0.1083
ROC2-2037	ROC2-109-T	SRD5A1::ADCY2	ENSG00000145545.12	ENSG00000078295.17	chr5:6662966:+	chr5:7520738:+	4	1	4	1	0.0601
ROC2-2037	ROC2-109-T	SRD5A1::LINC02196	ENSG00000145545.12	ENSG00000250974.4	chr5:6656179:+	chr5:7217785:+	12	1	12	1	0.1564
ROC2-2037	ROC2-109-T	STRN3::PRKD1	ENSG00000196792.12	ENSG00000184304.16	chr14:31025904:-	chr14:29725674:-	21	2	21	2	0.2769
ROC2-2037	ROC2-109-T	TES::COPS4	ENSG00000135269.18	ENSG00000138663.9	chr7:116210734:+	chr4:83045626:+	8	0	8	0	0.0963
ROC2-2037	ROC2-109-T	TES::COPS4	ENSG00000135269.18	ENSG00000138663.9	chr7:116234619:+	chr4:83045626:+	29	9	29	9	0.4574
ROC2-2037	ROC2-109-T	TMEM168::PTPN13	ENSG00000146802.13	ENSG00000163629.13	chr7:112783698:-	chr4:86635252:+	1	3	1	1.44	0.0293
ROC2-2037	ROC2-109-T	TMEM168::PTPN13	ENSG00000146802.13	ENSG00000163629.13	chr7:112790160:-	chr4:86635252:+	7	2	7	1.56	0.1031
ROC2-2037	ROC2-109-T	TMEM168::PTPN13	ENSG00000146802.13	ENSG00000163629.13	chr7:112790160:-	chr4:86672365:+	1	0	1	0	0.012
ROC2-2037	ROC2-109-T	ZNF141::LINC01006	ENSG00000131127.14	ENSG00000182648.13	chr4:337986:+	chr7:156441380:-	26	4	26	4	0.3611

## Sheet: Table S4-Arriba
Supplementary Table S4. Fusion transcripts detected by Arriba that correspond to the 170 fusion genes identified in common by all three algorithms: STAR-Fusion, Arriba, and FusionCatcher.
Patient	Sample	Fusion_Genes	Ensembl_5p_ID	Ensembl_3p_ID	Breakpoint_5end	Breakpoint_3end	type	split_reads1	split_reads2	discordant_mates	confidence	filters	reading_frame	retained_protein_domains	fusion_transcript	peptide_sequence
ROC2-0190	ROC2-001-T	SQSTM1::ENSG00000253652	ENSG00000161011.20	ENSG00000253652.1	chr5:179811682	chr5:179503740	inversion	8	43	13	high	duplicates(18),mismatches(2)	.	.	CCATTGCGGAGCCTCATCTCCTCGG___TGTCTGCGAGATTAATCTCTCATGGCCGCTGCACAAGAACCTGGCTTTTAGCTGAACTAAGGAGAAAGTCCTACAACAGTTTGGCGTGCAACATGGGGCTTGAGAAAGG|ACCTCTGAATAAGTCGTGGGAGCCCTCGGGTCCTGCAGACCACAAGGGAGGAGCGACTGATGTTCACTTTGGAGACGCGGGCTTCTGATTGCACCCTTGCCCCAGGCCCCGTGAACTCCAGGAAAGGATCTTCCAGGGACACAGACAACAGAACAAAATACTTGTTTGTCTTCAAGGACTTCAGGGTCTTCAGCATGTTCAAACCCACAGGTGCCTTCGGGGACCAAGAGGCAGAGAGATGGGAGGAGCGGCTGGGTGGGG…	.
ROC2-0190	ROC2-002-T	SQSTM1::ENSG00000253652	ENSG00000161011.20	ENSG00000253652.1	chr5:179811682	chr5:179503740	inversion	3	11	8	high	duplicates(12),mismatches(1)	.	.	AAGAGCAGCAGCGTCAGGAAGGTGCCATTGCGGAGCCTCATCTCCTCGG___TGTCTGCGAGATTAATCTCTCATGGCCGCTGCACAAGAACCTGGCTTTTAGCTGAACTAAGGAGAAAGTCCTACAACAGTTTGGCGTGCAACATGGGGCTTGAGAAAGG|ACCTCTGAATAAGTCGTGGGAGCCCTCGGGTCCTGCAGACCACAAGGGAGGAGCGACTGATGTTCACTTTGGAGACGCGGGCTTCTGATTGCACCCTTGCCCCAGGCCCCGTGAACTCCAGGAAAGGATCTTCCAGGGACACAGACAACAGAACAAAATACTTGTTTGTCTTCAAGGACTTCAGGGTCTTCAGCATGTTCAAACCCACAGGTGCCTTCGGGGACCAAGAGGCAGAGA…	.
ROC2-0190	ROC2-003-T	SQSTM1::ENSG00000253652	ENSG00000161011.20	ENSG00000253652.1	chr5:179811682	chr5:179503740	inversion	24	48	34	high	duplicates(41),mismatches(6)	.	.	AGGACAGCGAGAGGAAGGCGCACAGGCAGAAGAGCAGCAGCGTCAGGAAGGTGCCATTGCGGAGCCTCATCTCCTCGG___TGTCTGCGAGATTAATCTCTCATGGCCGCTGCACAAGAACCTGGCTTTTAGCTGAACTAAGGAGAAAGTCCTACAACAGTTTGGCGTGCAACATGGGGCTTGAGAAAGG|ACCTCTGAATAAGTCGTGGGAGCCCTCGGGTCCTGCAGACCACAAGGGAGGAGCGACTGATGTTCACTTTGGAGACGCGGGCTTCTGATTGCACCCTTGCCCCAGGCCCCGTGAACTCCAGGAAAGGATCTTCCAGGGACACAGACAACAGAACAAAATACTTGTTTGTCTTCAAGGACTTCAGGGTCTTCAGCATGTTCAAACCCAC…	.
ROC2-0190	ROC2-004-T	SQSTM1::ENSG00000253652	ENSG00000161011.20	ENSG00000253652.1	chr5:179811682	chr5:179503740	inversion	12	77	33	high	duplicates(34),mismatches(9)	.	.	AGCGTCAGGAAGGTGCCATTGCGGAGCCTCATCTCCTCGG___TGTCTGCGAGATTAATCTCTCATGGCCGCTGCACAAGAACCTGGCTTTTAGCTGAACTAAGGAGAAAGTCCTACAACAGTTTGGCGTGCAACATGGGGCTTGAGAAAGG|ACCTCTGAATAAGTCGTGGGAGCCCTCGGGTCCTGCAGACCACAAGGGAGGAGCGACTGATGTTCACTTTGGAGACGCGGGCTTCTGATTGCACCCTTGCCCCAGGCCCCGTGAACTCCAGGAAAGGATCTTCCAGGGACACAGACAACAGAACAAAATACTTGTTTGTCTTCAAGGACTTCAGGGTCTTCAGCATGTTCAAACCCACAGGTGCCTTCGGGGACCAAGAGGCAGAGAGA	.
ROC2-0190	ROC2-005-T	SQSTM1::ENSG00000253652	ENSG00000161011.20	ENSG00000253652.1	chr5:179811682	chr5:179503740	inversion	0	8	3	high	duplicates(1)	.	.	GGCAGAAGAGCAGCAGCGTCAGGAAGGTGCCATTGCGGAGCCTCATCTCCTCGG___...CTTCAAAGTGTCTGCGAGATTAATCTCTCATGGCCGCTGCACAAGAACCTGGCTTTTAGCTGAACTAAGGAGAAAGTCCTACAACAGTTTGGCGTGCAACATGGGGCTTGAGAAAGG|ACCTCTGAATAAGTCGTGGGAGCCCTCGGGTCCTGCAGACCACAAGGGAGGAGCGACTGATGTTCACTTTGGAGACGCGGGCTTCTGATTGCACCCTTGCCCCAGGCCCCGTGAACTCCAGGAAAGGATCTTCCAGGGACACAGACAACAGA	.
ROC2-0308	ROC2-010-T	ELOB::MILIP	ENSG00000103363.16	ENSG00000265688.2	chr16:2775451	chr17:81929476	translocation	33	32	32	high	duplicates(25),mismatches(1)	out-of-frame	Ubiquitin_family(100%)|	GGCAGCAGCCGCGATG___GACGTGTTCCTCATGATCCGGCGCCACAAGACCACCATCTTCACGGACGCCAAGGAGTCCAGCACGGTGTTCGAACTGAAGCGCATCGTCGAGGGCATCCTCAAGCGGCCTCCTGACGAGCAGCGGCTGTACAAG___GATGACCAACTCTTGGATGATGGCAAGACACTGGGCGAGTGTGGCTTCACCAGTCAAACAGCACGGCCACAGGCCCCAGCCACAGTGGGGCTGGCCTTCCGGGCAG|AGAGCTGAAGGTGTTCCGTGGTCAGTGAGGGCTGGCACTGGCTCTGCACGAAGATCTCCTCACCTCCCCAGCGGCTCCTGGCCAGCTCCCCACGGAGAGCCCAGGACACTTGTCCCTGGACACAGTGGTGCAGCC…	MDVFLMIRRHKTTIFTDAKESSTVFELKRIVEGILKRPPDEQRLYKDDQLLDDGKTLGECGFTSQTARPQAPATVGLAFRA|es*
ROC2-0308	ROC2-011-T	ELOB::MILIP	ENSG00000103363.16	ENSG00000265688.2	chr16:2775451	chr17:81929476	translocation	19	22	22	high	duplicates(39),multimappers(1)	out-of-frame	Ubiquitin_family(100%)|	CTTCACGGACGCCAAGGAGTCCAGCACGGTGTTCGAACTGAAGCGCATCGTCGAGGGCATCCTCAAGCGGCCTCCTGACGAGCAGCGGCTGTACAAG___GATGACCAACTCTTGGATGATGGCAAGACACTGGGCGAGTGTGGCTTCACCAGTCAAACAGCACGGCCACAGGCCCCAGCCACAGTGGGGCTGGCCTTCCGGGCAG|AGAGCTGAAGGTGTTCCGTGGTCAGTGAGGGCTGGCACTGGCTCTGCACGAAGATCTCCTCACCTCCCCAGCGGCTCCTGGCCAGCTCCCCACGGAGAGCCCAGGACACTTGTCCCTGGACACAGTGGTGCAGCCATGCTTGGGCCAAACCATGAGGCCACCAGAACCGCGAAAGGCTACTGTACTGAGAGG…	FTDAKESSTVFELKRIVEGILKRPPDEQRLYKDDQLLDDGKTLGECGFTSQTARPQAPATVGLAFRA|es*
ROC2-0308	ROC2-012-T	ELOB::MILIP	ENSG00000103363.16	ENSG00000265688.2	chr16:2775451	chr17:81929476	translocation	21	28	32	high	duplicates(18),mismatches(2)	out-of-frame	Ubiquitin_family(100%)|	CATGATCCGGCGCCACAAGACCACCATCTTCACGGACGCCAAGGAGTCCAGCACGGTGTTCGAACTGAAGCGCATCGTCGAGGGCATCCTCAAGCGGCCTCCTGACGAGCAGCGGCTGTACAAG___GATGACCAACTCTTGGATGATGGCAAGACACTGGGCGAGTGTGGCTTCACCAGTCAAACAGCACGGCCACAGGCCCCAGCCACAGTGGGGCTGGCCTTCCGGGCAG|AGAGCTGAAGGTGTTCCGTGGTCAGTGAGGGCTGGCACTGGCTCTGCACGAAGATCTCCTCACCTCCCCAGCGGCTCCTGGCCAGCTCCCCACGGAGAGCCCAGGACACTTGTCCCTGGACACAGTGGTGCAGCCATGCTTGGGCCAAACCATGAGGCCACCAGA…	MIRRHKTTIFTDAKESSTVFELKRIVEGILKRPPDEQRLYKDDQLLDDGKTLGECGFTSQTARPQAPATVGLAFRA|es*
ROC2-0308	ROC2-012-T	ELOB::MILIP	ENSG00000103363.16	ENSG00000265688.2	chr16:2776993	chr17:81929476	translocation	1	0	5	medium	duplicates(4)	out-of-frame	Ubiquitin_family(67%)|	GTCGAGGGGAGAGGCAGCAGCCGCGATG___GACGTGTTCCTCATGATCCGGCGCCACAAGACCACCATCTTCACGGACGCCAAGGAGTCCAGCACGGTGTTCGAACTGAAGCGCATCGTCGAGGGCATCCTCAAGCGGCCTCCTGACGAGCAGCGGCTGTACAAG|AGAGCTGAAGGTGTTCCGTGGTCAGTGAGGGCTGGCACTGGCTCTGCACGAAGATCTCCTCACCTCCCCAGCGGCTCCTGGCCAGCTCCCCACGGAGAGCCCAGGACACTTGTCCCTGGACACAGTGGTGCAGCCATGCTTGGGCCAAACCATGAGGCCACCAGAACCGCGAAAGGCTACTGTACTGAGAGGGATACTGCGAGAGAGGCCCACAGGTTTCCAAGCATCCCTC…	MDVFLMIRRHKTTIFTDAKESSTVFELKRIVEGILKRPPDEQRLYK|raegvpwsvragtgsarrsphlpsgswpaphgeprtlvpghsgaamlgpnheatrtakgycterdtareahrfpsipltphthlhd
ROC2-0308	ROC2-013-T	ELOB::MILIP	ENSG00000103363.16	ENSG00000265688.2	chr16:2775451	chr17:81929476	translocation	12	14	10	high	duplicates(7)	out-of-frame	Ubiquitin_family(100%)|	CACCATCTTCACGGACGCCAAGGAGTCCAGCACGGTGTTCGAACTGAAGCGCATCGTCGAGGGCATCCTCAAGCGGCCTCCTGACGAGCAGCGGCTGTACAAG___GATGACCAACTCTTGGATGATGGCAAGACACTGGGCGAGTGTGGCTTCACCAGTCAAACAGCACGGCCACAGGCCCCAGCCACAGTGGGGCTGGCCTTCCGGGCAG|AGAGCTGAAGGTGTTCCGTGGTCAGTGAGGGCTGGCACTGGCTCTGCACGAAGATCTCCTCACCTCCCCAGCGGCTCCTGGCCAGCTCCCCACGGAGAGCCCAGGACACTTGTCCCTGGACACAGTGGTGCAGCCATGCTTGGGCCAAACCATGAGGCCACCAGAACCGCGAAAGGCTACTGTACT…	TIFTDAKESSTVFELKRIVEGILKRPPDEQRLYKDDQLLDDGKTLGECGFTSQTARPQAPATVGLAFRA|es*
ROC2-0308	ROC2-013-T	ELOB::MILIP	ENSG00000103363.16	ENSG00000265688.2	chr16:2776993	chr17:81929476	translocation	0	1	2	medium	.	out-of-frame	Ubiquitin_family(67%)|	CACCATCTTCACGGACGCCAAGGAGTCCAGCACGGTGTTCGAACTGAAGCGCATCGTCGAGGGCATCCTCAAGCGGCCTCCTGACGAGCAGCGGCTGTACAAG|AGAGCTGAAGGTGTTCCGTGGTCAGTGAGGGCTGGCACTGGCTCTGCACGAAGATCTCCTCACCTCCCCAGCGGCTCCTGGCCAGCTCCCCACGGAGAGCCCAGGACACTTGTCCCTGGACACAGTGGTGCAGCCATGCTTGGGCCAAACCATGAGGCCACCAGAACCGCGAAAGGCTACTGTACTGAG	TIFTDAKESSTVFELKRIVEGILKRPPDEQRLYK|raegvpwsvragtgsarrsphlpsgswpaphgeprtlvpghsgaamlgpnheatrtakgyct
ROC2-0308	ROC2-014-T	ELOB::MILIP	ENSG00000103363.16	ENSG00000265688.2	chr16:2775451	chr17:81929476	translocation	19	14	6	high	duplicates(8),mismatches(2)	out-of-frame	Ubiquitin_family(100%)|	CACAAGACCACCATCTTCACGGACGCCAAGGAGTCCAGCACGGTGTTCGAACTGAAGCGCATCGTCGAGGGCATCCTCAAGCGGCCTCCTGACGAGCAGCGGCTGTACAAG___GATGACCAACTCTTGGATGATGGCAAGACACTGGGCGAGTGTGGCTTCACCAGTCAAACAGCACGGCCACAGGCCCCAGCCACAGTGGGGCTGGCCTTCCGGGCAG|AGAGCTGAAGGTGTTCCGTGGTCAGTGAGGGCTGGCACTGGCTCTGCACGAAGATCTCCTCACCTCCCCAGCGGCTCCTGGCCAGCTCCCCACGGAGAGCCCAGGACACTTGTCCCTGGACACAGTGGTGCAGCCATGCTTGGGCCAAACCATGAGGCCACCAGAACCGCGAAAGGCT…	HKTTIFTDAKESSTVFELKRIVEGILKRPPDEQRLYKDDQLLDDGKTLGECGFTSQTARPQAPATVGLAFRA|es*
ROC2-0308	ROC2-014-T	ELOB::MILIP	ENSG00000103363.16	ENSG00000265688.2	chr16:2776993	chr17:81929476	translocation	1	1	0	medium	.	out-of-frame	Ubiquitin_family(67%)|	TTCACGGACGCCAAGGAGTCCAGCACGGTGTTCGAACTGAAGCGCATCGTCGAGGGCATCCTCAAGCGGCCTCCTGACGAGCAGCGGCTGTACAAG|AGAGCTGAAGGTGTTCCGTGGTCAGTGAGGGCTGGCACTGGCTCTGCACGAAGATCTCCT...CACGGAGAGCCCAGGACACTTGTCCCTGGACACAGTGGTGCAGCCATGCTTGGGCCAAACCATGAGGCCACCAGAACCGCGAAAGGCTACTGTACTGAGAG	FTDAKESSTVFELKRIVEGILKRPPDEQRLYK|raegvpwsvragtgsarrs
ROC2-0308	ROC2-015-T	ELOB::MILIP	ENSG00000103363.16	ENSG00000265688.2	chr16:2775451	chr17:81929476	translocation	4	12	7	high	duplicates(3)	out-of-frame	Ubiquitin_family(100%)|	CATCCTCAAGCGGCCTCCTGACGAGCAGCGGCTGTACAAG___GATGACCAACTCTTGGATGATGGCAAGACACTGGGCGAGTGTGGCTTCACCAGTCAAACAGCACGGCCACAGGCCCCAGCCACAGTGGGGCTGGCCTTCCGGGCAG|AGAGCTGAAGGTGTTCCGTGGTCAGTGAGGGCTGGCACTGGCTCTGCACGAAGATCTCCTCACCTCCCCAGCGGCTCCTGGCCAGCTCCCCACGGAGAGCCCAGGACACTTGTCCCTGGACACAGTGGTGCAGCCATGCTTGGGCCAAACCATGAGGCCACCAGAACCGCGAAAGGCTACTGTACTGAGAGGGATACTGCGAGAGAGGCC	ILKRPPDEQRLYKDDQLLDDGKTLGECGFTSQTARPQAPATVGLAFRA|es*
ROC2-0308	ROC2-010-T	FUT10::SPIDR	ENSG00000172728.16	ENSG00000164808.17	chr8:33453216	chr8:47396376	inversion	7	9	9	high	duplicates(6),mismatches(1)	out-of-frame	Fucosyltransferase__N-terminal(44%)|Domain_of_unknown_function_(DUF4502)(54%),Domain_of_unknown_function_(DUF4503)(100%)	CCTTCAACAGGAAAAGAAAATGGGAATTGGACAGCTACCCCATTATGCTCTGGTGGTCCCCGCTGACGGGGGAGACTGGGAGGTTAGGCCAATGTGGAGCAGATGCTTGTTTCTTCACCATCAACCGGACCTACCTCCATCATCACATGACCAAAGCATTCCTCTTCTATG|CCAAGTTCTATAGAAATTTTAGAGTATTCATCAGATAGTGAAAAAGAAGATGATTTGGAAAATGTCCTACTCATTGATTCAGAATCCCCTCACAAATACCACGTGCAGTTTGCATCGGATGCAAGACAGATTATGGAGAGACTGATAGATCCAAGGACAAAATCAACAGAGACCATTTTGCATACACCTCAGAAACCCACAGCTAAGTTTCCCAGGACTCCAGAAAA…	FNRKRKWELDSYPIMLWWSPLTGETGRLGQCGADACFFTINRTYLHHHMTKAFLFY|akfyrnfrvfir*
ROC2-0308	ROC2-010-T	FUT10::SPIDR	ENSG00000172728.16	ENSG00000164808.17	chr8:33453216	chr8:47388341	inversion	1	2	9	high	duplicates(1),mismatches(1)	out-of-frame	Fucosyltransferase__N-terminal(44%)|Domain_of_unknown_function_(DUF4502)(54%),Domain_of_unknown_function_(DUF4503)(100%)	GATGGACATACAAAAATGGAGGAAGCACCTACGCATCTTAATTCATTTCTTAAGAAAGAAGGATTGACCTTCAACAGGAAAAGAAAATGGGAATTGGACAGCTACCCCATTATGCTCTGGTGGTCCCCGCTGACGGGGGAGACTGGGAGGTTAGGCCAATGTGGAGCAGATGCTTGTTTCTTCACCATCAACCGGACCTACCTCCATCATCACATGACCAAAGCATTCCTCTTCTATG|ATATTTTTCAGGTAAATATCCTTTTGGTTGCAAATAACAGGAACCAAATGTAGCTGGTTTTAAAAGAAGAGAAAATTCACTAGAACAGTACTGCAAATCTTGAGTAACTTAAGATGAAGTTGAAGGATGAACTGAACCTTGGGGCAGCCCTGGGAACCTC…	DGHTKMEEAPTHLNSFLKKEGLTFNRKRKWELDSYPIMLWWSPLTGETGRLGQCGADACFFTINRTYLHHHMTKAFLFY|difqvnillvannrnqm*
ROC2-0308	ROC2-010-T	FUT10::SPIDR	ENSG00000172728.16	ENSG00000164808.17	chr8:33453216	chr8:47440323	inversion	0	3	2	high	.	in-frame	Fucosyltransferase__N-terminal(44%)|Domain_of_unknown_function_(DUF4502)(21%),Domain_of_unknown_function_(DUF4503)(100%)	AATTGGACAGCTACCCCATTATGCTCTGGTGGTCCCCGCTGACGGGGGAGACTGGGAGGTTAGGCCAATGTGGAGCAGATGCTTGTTTCTTCACCATCAACCGGACCTACCTCCATCATCACATGACCAAAGCATTCCTCTTCTATG|GTAGAAAATCTGGTGTATTAACTGTGAAAATTTTAGAGCTGCATGAGGAATGTGCCATGCAAGTTGCCATGTGTGAGCAGTTATTGGGGTCACCAGCCACCAGCTCCTCCCAAAGTGTGGCTCCCAGGCCTGGAGCTGGCCTGAAAGTTCTCTTCACCAAGGAGACTGCAGGCTACCTCAGGGGCCGTCCCCAGGACACTGTCCGGATCTTCCCT	LDSYPIMLWWSPLTGETGRLGQCGADACFFTINRTYLHHHMTKAFLFY|gRKSGVLTVKILELHEECAMQVAMCEQLLGSPATSSSQSVAPRPGAGLKVLFTKETAGYLRGRPQDTVRIF
ROC2-0308	ROC2-010-T	FUT10::SPIDR	ENSG00000172728.16	ENSG00000164808.17	chr8:33453216	chr8:47407861	inversion	1	0	2	medium	.	out-of-frame	Fucosyltransferase__N-terminal(44%)|Domain_of_unknown_function_(DUF4502)(30%),Domain_of_unknown_function_(DUF4503)(100%)	AATTGGACAGCTACCCCATTATGCTCTGGTGGTCCCCGCTGACGGGGGAGACTGGGAGGTTAGGCCAATGTGGAGCAGATGCTTGTTTCTTCACCATCAACCGGACCTACCTCCATCATCACATGACCAAAGCATTCCTCTTCTATG|AGGTGGACTAGCAGAAAGACTAAATGGACTGCAGAATCGAG	LDSYPIMLWWSPLTGETGRLGQCGADACFFTINRTYLHHHMTKAFLFY|evd*
ROC2-0308	ROC2-011-T	FUT10::SPIDR	ENSG00000172728.16	ENSG00000164808.17	chr8:33453216	chr8:47396376	inversion	1	8	1	high	duplicates(7)	in-frame	Fucosyltransferase__N-terminal(44%)|Domain_of_unknown_function_(DUF4502)(54%),Domain_of_unknown_function_(DUF4503)(100%)	AATGGAGGAAGCACCTACGCATCTTAATTCATTTCTTAAGAAAGAAGGATTGACCTTCAACAGGAAAAGAAAATGGGAATTGGACAGCTACCCCATTATGCTCTGGTGG...GCCAATGTGGAGCAGATGCTTGTTTCTTCACCATCAACCGGACCTACCTCCATCATCACATGACCAAAGCATTCCTCTTCTATG|CCAAGTTCTATAGAAATTTTAGAGTATTCATCAGATAGTGAAAAAGAAGATGATTTGGAAAATGTCCTACTCATTGATTCAGAATCCCCTCACAAATACCACGTGCAGTTTGCATCGGATGCAAGACAGATTATGGAGAGACTGATAGATCCAAGGACAAAATCAACAGAGACCATTTTGCATACACCTCAGAAACCCACAG…	QCGADACFFTINRTYLHHHMTKAFLFY|aKFYRNFRVFIR*
ROC2-0308	ROC2-012-T	FUT10::SPIDR	ENSG00000172728.16	ENSG00000164808.17	chr8:33453216	chr8:47396376	inversion	4	15	8	high	duplicates(3)	out-of-frame	Fucosyltransferase__N-terminal(44%)|Domain_of_unknown_function_(DUF4502)(54%),Domain_of_unknown_function_(DUF4503)(100%)	CCTACGCATCTTAATTCATTTCTTAAGAAAGAAGGATTGACCTTCAACAGGAAAAGAAAATGGGAATTGGACAGCTACCCCATTATGCTCTGGTGGTCCCCGCTGACGGGGGAGACTGGGAGGTTAGGCCAATGTGGAGCAGATGCTTGTTTCTTCACCATCAACCGGACCTACCTCCATCATCACATGACCAAAGCATTCCTCTTCTATG|CCAAGTTCTATAGAAATTTTAGAGTATTCATCAGATAGTGAAAAAGAAGATGATTTGGAAAATGTCCTACTCATTGATTCAGAATCCCCTCACAAATACCACGTGCAGTTTGCATCGGATGCAAGACAGATTATGGAGAGACTGATAGATCCAAGGACAAAATCAACAGAGACCATTTTGCATACAC…	PTHLNSFLKKEGLTFNRKRKWELDSYPIMLWWSPLTGETGRLGQCGADACFFTINRTYLHHHMTKAFLFY|akfyrnfrvfir*
ROC2-0308	ROC2-012-T	FUT10::SPIDR	ENSG00000172728.16	ENSG00000164808.17	chr8:33453216	chr8:47407861	inversion	3	1	1	medium	duplicates(1)	out-of-frame	Fucosyltransferase__N-terminal(44%)|Domain_of_unknown_function_(DUF4502)(30%),Domain_of_unknown_function_(DUF4503)(100%)	CAAAAGGAAATCAAACAGTTTGACACTGATAATAATTGTCTTCTCTTTTAGGTCATGGTTGAGCTGGGGAAGTTTGAAAGGAAGGAGTTTAAAAGTTCCAG...GGAAGCACCTACGCATCTTAATTCATTTCTTAAGAAAGAAGGATTGACCTTCAACAGGAAAAGAAAATGGGAATTGGACAGCTACCCCATTATGCTCTGGTGGTCCCCGCTGACGG...GGCCAATGTGGAGCAGATGCTTGTTTCTTCACCATCAACCGGACCTACCTCCATCATCACATGACCAAAGCATTCCTCTTCTATG|AGGTGGACTAGCAGAAAGACTAAATGGACTGCAGAATCGAGAGAGATCTGCTATTTCTTTGTGGAGACATCAATGTATTTCTTACCAAAA…	GQCGADACFFTINRTYLHHHMTKAFLFY|evd*
ROC2-0308	ROC2-012-T	FUT10::SPIDR	ENSG00000172728.16	ENSG00000164808.17	chr8:33453216	chr8:47440323	inversion	1	2	0	medium	duplicates(1)	in-frame	Fucosyltransferase__N-terminal(44%)|Domain_of_unknown_function_(DUF4502)(21%),Domain_of_unknown_function_(DUF4503)(100%)	ACAAAAATGGAGGAAGCACCTACGCATCTTAATTCATTTCTTAAGAAAGAAGGATTGACCTTCAACAGGAAAAGAAAATGGGAATTGGACAGCTACCCCAT...GCAGATGCTTGTTTCTTCACCATCAACCGGACCTACCTCCATCATCACATGACCAAAGCATTCCTCTTCTATG|GTAGAAAATCTGGTGTATTAACTGTGAAAATTTTAGAGCTGCATGAGGAATGTGCCATGCAAGTTGCCATGTGTGAGCAGTTATTGGGGTCACCAGCCACCAGCTCCTCCCAAAGTGTGGCTCCCAGGCCTGGAGCTGGCCTGAAAGTTCT...CTGCAGGCTACCTCAGGGGCCGTCCCCAGGACACTGTCCGGATCTTCCCTCCCTG___GCAAAAACT…	ADACFFTINRTYLHHHMTKAFLFY|gRKSGVLTVKILELHEECAMQVAMCEQLLGSPATSSSQSVAPRPGAGLKV
ROC2-0308	ROC2-013-T	FUT10::SPIDR	ENSG00000172728.16	ENSG00000164808.17	chr8:33453216	chr8:47396376	inversion	3	8	3	high	duplicates(3)	out-of-frame	Fucosyltransferase__N-terminal(44%)|Domain_of_unknown_function_(DUF4502)(54%),Domain_of_unknown_function_(DUF4503)(100%)	GATTGACCTTCAACAGGAAAAGAAAATGGGAATTGGACAGCTACCCCATTATGCTCTGGTGGTCCCCGCTGACGGGGGAGACTGGGAGGTTAGGCCAATGTGGAGCAGATGCTTGTTTCTTCACCATCAACCGGACCTACCTCCATCATCACATGACCAAAGCATTCCTCTTCTATG|CCAAGTTCTATAGAAATTTTAGAGTATTCATCAGATAGTGAAAAAGAAGATGATTTGGAAAATGTCCTACTCATTGATTCAGAATCCCCTCACAAATACCACGTGCAGTTTGCATCGGATGCAAGACAGATTATGGAGAGACTGATAGATCCAAGGACAAAATCAACAGAGACCATTTTGCATACACCTCAGAAACCCACAGCTAAGTTTCCCAGGACTCC…	LTFNRKRKWELDSYPIMLWWSPLTGETGRLGQCGADACFFTINRTYLHHHMTKAFLFY|akfyrnfrvfir*
ROC2-0308	ROC2-013-T	FUT10::SPIDR	ENSG00000172728.16	ENSG00000164808.17	chr8:33453216	chr8:47440323	inversion	0	3	1	high	duplicates(1)	in-frame	Fucosyltransferase__N-terminal(44%)|Domain_of_unknown_function_(DUF4502)(21%),Domain_of_unknown_function_(DUF4503)(100%)	CAACAGGAAAAGAAAATGGGAATTGGACAGCTACCCCATTATGCTCTGGTGGTCCCCGCTGACGGGGGAGACTGGGAGGTTAGGCCAATGTGGAGCAGATGCTTGTTTCTTCACCATCAACCGGACCTACCTCCATCATCACATGACCAAAGCATTCCTCTTCTATG|GTAGAAAATCTGGTGTATTAACTGTGAAAATTTTAGAGCTGCATGAGGAATGTGCCATGCAAGTTGCCATGTGTGAGCAGTTATTGGGGTCACCAGCCACCAGCTCCTCCCAAAGTGTGGCTCCCAGGCCTGGA...CTTCACCAAGGAGACTGCAGGCTACCTCAGGGGCCGTCCCCAGGACACTGTCCGGATCTTCCCTCCCTG___GCAAAAACTGATTATTCCAAGT…	NRKRKWELDSYPIMLWWSPLTGETGRLGQCGADACFFTINRTYLHHHMTKAFLFY|gRKSGVLTVKILELHEECAMQVAMCEQLLGSPATSSSQSVAPRP
ROC2-0308	ROC2-013-T	FUT10::SPIDR	ENSG00000172728.16	ENSG00000164808.17	chr8:33453216	chr8:47407861	inversion	1	0	2	medium	.	out-of-frame	Fucosyltransferase__N-terminal(44%)|Domain_of_unknown_function_(DUF4502)(30%),Domain_of_unknown_function_(DUF4503)(100%)	GATTGACCTTCAACAGGAAAAGAAAATGGGAATTGGACAGCTACCCCATTATGCTCTGGTGGTCCCCGCTGACGGGGGAGACTGGGAGGTTAGGCCAATGTGGAGCAGATGCTTGTTTCTTCACCATCAACCGGACCTACCTCCATCATCACATGACCAAAGCATTCCTCTTCTATG|AGGTGGACTAGCAGAAAGACTAAATGGACTGCAGAATCGAGAGAGATCTGCTATTTCTTTGTGGAGACATCAATGTATTTCTTACCAAAAGACACTTTCAG___GTAGAAAATCTGGTGTATTAACT	LTFNRKRKWELDSYPIMLWWSPLTGETGRLGQCGADACFFTINRTYLHHHMTKAFLFY|evd*
ROC2-0308	ROC2-014-T	FUT10::SPIDR	ENSG00000172728.16	ENSG00000164808.17	chr8:33453216	chr8:47396376	inversion	2	5	4	high	.	in-frame	Fucosyltransferase__N-terminal(44%)|Domain_of_unknown_function_(DUF4502)(54%),Domain_of_unknown_function_(DUF4503)(100%)	TAATTCATTTCTTAAGAAAGAAGGATTGACCTTCAACAGGAAAAGAAAATGGGAATTGGACAGCTACCCCATTATGCTCTGGTGGTCCCCGCTGACGGGGGAGACTGGGAGGTTAGGCCAATGTGGAGCAGATGCTTGTTTCTTCACCATCAACCGGACCTACCTCCATCATCACATGACCAAAGCATTCCTCTTCTATG|CCAAGTTCTATAGAAATTTTAGAGTATTCATCAGATAGTGAAAAAGAAGATGATTTGGAAAATGTCCTACTCATTGATTCAGAATCCCCTCACAAATACCACGTGCAGTTTGCATCGGATGCAAGACAGATTATGGAGAGACTGATAGATCCAAGGACAAAATCAACAGAGACCATTTTGCATACACCTCAGAAACCC…	NSFLKKEGLTFNRKRKWELDSYPIMLWWSPLTGETGRLGQCGADACFFTINRTYLHHHMTKAFLFY|aKFYRNFRVFIR*
ROC2-0308	ROC2-014-T	FUT10::SPIDR	ENSG00000172728.16	ENSG00000164808.17	chr8:33453216	chr8:47407861	inversion	1	1	1	medium	.	out-of-frame	Fucosyltransferase__N-terminal(44%)|Domain_of_unknown_function_(DUF4502)(30%),Domain_of_unknown_function_(DUF4503)(100%)	ACAAAAATGGAGGAAGCACCTACGCATCTTAATTCATTTCTTAAGAAAGAAGGATTGACCTTCAACAGGAAAAGAAAATGGGAATTGGACAGCTACCCCATTATGCTCTGGTGGTCCCCGCTGACGGGGG...TCTTCACCATCAACCGGACCTACCTCCATCATCACATGACCAAAGCATTCCTCTTCTATG|AGGTGGACTAGCAGAAAGACTAAATGGACTGCAGAATCGAGAGAGATCTGCTA...GCTCCCAGGCCTGGAGCTGGCCTGAAAGTTCTCTTCACCAAGGAGACTGCAGGCTACCTCAGGGGCCGTCCCCAGGACACTGTCCGGATCTTCCCTCCCTG	FTINRTYLHHHMTKAFLFY|evd*
ROC2-0308	ROC2-015-T	FUT10::SPIDR	ENSG00000172728.16	ENSG00000164808.17	chr8:33453216	chr8:47396376	inversion	1	2	1	high	duplicates(1)	in-frame	Fucosyltransferase__N-terminal(44%)|Domain_of_unknown_function_(DUF4502)(54%),Domain_of_unknown_function_(DUF4503)(100%)	CCTTCAACAGGAAAAGAAAATGGGAATTGGACAGCTACCCCATTATGCTCTGGTGGTCCCCGCTGACGGGGGAGACTGGGAGGTTAGGCCAATGTGGAGCAGATGCTTGTTTCTTCACCATCAACCGGACCTACCTCCATCATCACATGACCAAAGCATTCCTCTTCTATG|CCAAGTTCTATAGAAATTTTAGAGTATTCATCAGATAGTGAAAAAGAAGATGATTTGGAAAATGTCCTACTCATTGATTCAGAATCCCCTCACAAATACCACGTGCAGTTTGCATCGGATGCAAGACAGATTATGGAGAGACTGATAGATCCAAGGACAAAATCAAC	FNRKRKWELDSYPIMLWWSPLTGETGRLGQCGADACFFTINRTYLHHHMTKAFLFY|aKFYRNFRVFIR*
ROC2-0308	ROC2-010-T	SPTY2D1::DENND5A	ENSG00000179119.15	ENSG00000184014.9	chr11:18634198	chr11:9207632	deletion	10	9	6	high	duplicates(3)	out-of-frame	|DENN_(AEX-3)_domain(100%),PLAT/LH2_domain(100%),RUN_domain(100%),dDENN_domain(100%),uDENN_domain(100%)	GTGGGGCTCCCGAGGCAGTGCAGTTGGCTGTAGCTGGGCGCCTCGGTTAGGTGCGCTGTCAGTCCTTTCCGAGTGCCTGGCCCAGTCTCTCCCGCCTCGGCCCAACATGGACTTCAGAGAAATTCTCATGATAGCTTCCAAGGGACAAGGTGTCAACAATGTGCCG|CATTATGCCAGTACATACAGGCTTCTAAAGCCAGGGATGGTGCCAGCCCTTTCATTTCAAGTACGACTGAAG___GAGAAAATTTTGAGCAGACACCATTGAGAAGAACATTCAAATCTAAGGTCCTTGCACGATATCCTGAGAACGTAGAATGGAATCCCTTTGA	MDFREILMIASKGQGVNNVP|hyastyrllkpgmvpalsfqvrlkekilsrhh*
ROC2-0308	ROC2-010-T	SPTY2D1::DENND5A	ENSG00000179119.15	ENSG00000184014.9	chr11:18634198	chr11:9206782	deletion	1	1	3	high	duplicates(2)	out-of-frame	|DENN_(AEX-3)_domain(100%),PLAT/LH2_domain(100%),RUN_domain(100%),dDENN_domain(100%),uDENN_domain(100%)	GTGGGGCTCCCGAGGCAGTGCAGTTGGCTGTAGCTGGGCGCCTCGGTTAGGTGCGCTGTCAGTCCTTTCCGAGTGCCTGGCCCAGTCTCTCCCGCCTCGGCCCAACATGGACTTCAGAGAAATTCTCATGATAGCTTCCAAGGGACAAGGTGTCAACAATGTGCCG|GAGAAAATTTTGAGCAGACACCATTGAGAAGAACATTCAAATCTAAGGTCCTTGCACGATATCCTGAGAACGTAGAATGGAATCCCTTTGACCAAGATGCAGTAGGAATG___CTATGTATGCCGAAAGGGCTGGCATTCAAGACCCAGGCTGATCCCAGGGAGCCCCAATTCCATGCCTTTATTATCA	MDFREILMIASKGQGVNNVP|ekilsrhh*
ROC2-0308	ROC2-010-T	SPTY2D1::DENND5A	ENSG00000179119.15	ENSG00000184014.9	chr11:18634690	chr11:9207632	deletion	1	0	0	low	.	.	|DENN_(AEX-3)_domain(100%),PLAT/LH2_domain(100%),RUN_domain(100%),dDENN_domain(100%),uDENN_domain(100%)	CCTAGACACAAGTAGCCCAAACCCCGGCTCGAGATCCGTCTGTTCAGCTGTTGTGGCGCCGCCGTTTTGGATCTAAGCGCCTACCCGTGACACCCAGAGAACCCAGGCCTG|CATTATGCCAGTACATACAGGCTTCTAAAG	.
ROC2-0308	ROC2-011-T	SPTY2D1::DENND5A	ENSG00000179119.15	ENSG00000184014.9	chr11:18634198	chr11:9207632	deletion	1	3	5	high	duplicates(3)	out-of-frame	|DENN_(AEX-3)_domain(100%),PLAT/LH2_domain(100%),RUN_domain(100%),dDENN_domain(100%),uDENN_domain(100%)	GGCGGGGTGGGAGTGGGGCTCCCGAGGCAGTGCAGTTGGCTGTAGCTGGGCGCCTCGGTTAGGTGCGCTGTCAGTCCTTTCCGAGTGCCTGGCCCAGTCTCTCCCGCCTCGGCCCAACATGGACTTCAGAGAAATTCTCATGATAGCTTCCAAGGGACAAGGTGTCAACAATGTGCCG|CATTATGCCAGTACATACAGGCTTCTAAAGCCAGGGATGGTGCCAGCCCTTTCATTTCAAGTACGACTGAAG___GAGAAAATTTTGAGCAGACACCATTGAGAAGAACATTCAAATCTAAGGTCCTTG...CGATATCCTGAGAACGTAGAATGGAATCCCTTTGACCAAGATGCAGTAGGAATG___CTATGTATGCCGAAAGGGCTGGCATTCAAGA…	MDFREILMIASKGQGVNNVP|hyastyrllkpgmvpalsfqvrlkekilsrhh*
ROC2-0308	ROC2-012-T	SPTY2D1::DENND5A	ENSG00000179119.15	ENSG00000184014.9	chr11:18634198	chr11:9207632	deletion	2	6	10	high	duplicates(6)	out-of-frame	|DENN_(AEX-3)_domain(100%),PLAT/LH2_domain(100%),RUN_domain(100%),dDENN_domain(100%),uDENN_domain(100%)	CGCAGAGGCGGGGTGGGAGTGGGGCTCCCGAGGCAGTGCAGTTGGCTGTAGCTGGGCGCCTCGGTTAGGTGCGCTGTCAGTCCTTTCCGAGTGCCTGGCCCAGTCTCTCCCGCCTCGGCCCAACATGGACTTCAGAGAAATTCTCATGATAGCTTCCAAGGGACAAGGTGTCAACAATGTGCCG|CATTATGCCAGTACATACAGGCTTCTAAAGCCAGGGATGGTGCCAGCCCTTTCATTTCAAGTACGACTGAAG___GAGAAAATTTTGAGCAGACACCATTGAGAAGAACATTCAAATCTAAGGTCCTTGCACGATATCCTGAGAACGTAGAATGGAATCCCTTT	MDFREILMIASKGQGVNNVP|hyastyrllkpgmvpalsfqvrlkekilsrhh*
ROC2-0308	ROC2-012-T	SPTY2D1::DENND5A	ENSG00000179119.15	ENSG00000184014.9	chr11:18634198	chr11:9206782	deletion	1	2	4	high	duplicates(1)	out-of-frame	|DENN_(AEX-3)_domain(100%),PLAT/LH2_domain(100%),RUN_domain(100%),dDENN_domain(100%),uDENN_domain(100%)	GTTGGCTGTAGCTGGGCGCCTCGGTTAGGTGCGCTGTCAGTCCTTTCCGAGTGCCTGGCCCAGTCTCTCCCGCCTCGGCCCAACATGGACTTCAGAGAAATTCTCATGATAGCTTCCAAGGGACAAGGTGTCAACAATGTGCCG|GAGAAAATTTTGAGCAGACACCATTGAGAAGAACATTCAAATCTAAGGTCCTTGCACGATATCCTGAGAACGTAGAATGGAATCCCTTTGACCAAGATGCAGTAGGAATG___CTATGTATGCCGAAAGGGCTGGCATTCAAGACCCAGGCTGATCCCAGGGAGCCCCAATTCCATGCCTTTATTATCA	MDFREILMIASKGQGVNNVP|ekilsrhh*
ROC2-0308	ROC2-013-T	SPTY2D1::DENND5A	ENSG00000179119.15	ENSG00000184014.9	chr11:18634198	chr11:9207632	deletion	2	3	1	high	duplicates(1)	out-of-frame	|DENN_(AEX-3)_domain(100%),PLAT/LH2_domain(100%),RUN_domain(100%),dDENN_domain(100%),uDENN_domain(100%)	CCGCAGAGGCGGGGTGGGAGTGGGGCTCCCGAGGCAGTGCAGTTGGCTGTAGCTGGGCGCCTCGGTTAGGTGCGCTGTCAGTCCTTTCCGAGTGCCTGGCCCAGTCTCTCCCGCCTCGGCCCAACATGGACTTCAGAGAAATTCTCATGATAGCTTCCAAGGGACAAGGTGTCAACAATGTGCCG|CATTATGCCAGTACATACAGGCTTCTAAAGCCAGGGATGGTGCCAGCCCTTTCATTTCAAGTACGACTGAAG___GAGAAAATTTTGAGCAGACACCATTGAGAAGAACATTCAAATCTAAGGTCCTTGCACGATATCCTGAGAACGTAGAATGGAATCCCTTTGACCAAGATGCAGTAGGAATG___CTATGTATGCCGAAAGGGCTGGCAT…	MDFREILMIASKGQGVNNVP|hyastyrllkpgmvpalsfqvrlkekilsrhh*
ROC2-0308	ROC2-013-T	SPTY2D1::DENND5A	ENSG00000179119.15	ENSG00000184014.9	chr11:18634198	chr11:9206782	deletion	0	1	0	low	duplicates(1)	out-of-frame	|DENN_(AEX-3)_domain(100%),PLAT/LH2_domain(100%),RUN_domain(100%),dDENN_domain(100%),uDENN_domain(100%)	AACATGGACTTCAGAGAAATTCTCATGATAGCTTCCAAGGGACAAGGTGTCAACAATGTGCCG|GAGAAAATTTTGAGCAGACACCATTGAGAAGAACATTC...TTTGACCAAGATGCAGTAGGAATG___CTATGTATGCCGAAAGGGCTGGCATTCAAGACCCAGGCTGATCCCAGGGAGCCCCAATTCCATGCCTTTATTATCAC	MDFREILMIASKGQGVNNVP|ekilsrhh*
ROC2-0308	ROC2-014-T	SPTY2D1::DENND5A	ENSG00000179119.15	ENSG00000184014.9	chr11:18634198	chr11:9207632	deletion	5	8	3	high	duplicates(1)	out-of-frame	|DENN_(AEX-3)_domain(100%),PLAT/LH2_domain(100%),RUN_domain(100%),dDENN_domain(100%),uDENN_domain(100%)	CGGAAGTGGTCCCGCAGAGGCGGGGTGGGAGTGGGGCTCCCGAGGCAGTGCAGTTGGCTGTAGCTGGGCGCCTCGGTTAGGTGCGCTGTCAGTCCTTTCCGAGTGCCTGGCCCAGTCTCTCCCGCCTCGGCCCAACATGGACTTCAGAGAAATTCTCATGATAGCTTCCAAGGGACAAGGTGTCAACAATGTGCCG|CATTATGCCAGTACATACAGGCTTCTAAAGCCAGGGATGGTGCCAGCCCTTTCATTTCAAGTACGACTGAAG___GAGAAAATTTTGAGCAGACACCATTGAGAAGAACATTCAAATCTAAGGTCCTTGCACGATATCCTGAGAACGTAGA	MDFREILMIASKGQGVNNVP|hyastyrllkpgmvpalsfqvrlkekilsrhh*
ROC2-0308	ROC2-014-T	SPTY2D1::DENND5A	ENSG00000179119.15	ENSG00000184014.9	chr11:18634198	chr11:9206782	deletion	0	1	0	low	duplicates(1)	out-of-frame	|DENN_(AEX-3)_domain(100%),PLAT/LH2_domain(100%),RUN_domain(100%),dDENN_domain(100%),uDENN_domain(100%)	CTGGCCCAGTCTCTCCCGCCTCGGCCCAACATGGACTTCAGAGAAATTCTCATGATAGCTTCCAAGGGACAAGGTGTCAACAATGTGCCG|GAGAAAATTTTGAGCAGACACCATTGAGAAGAACATTCAAATCTAAGGTCCTTGCACGATATCCTGAGAACGTAGAATGGAATCCCTTTGACCAAGATGC	MDFREILMIASKGQGVNNVP|ekilsrhh*
ROC2-0308	ROC2-015-T	SPTY2D1::DENND5A	ENSG00000179119.15	ENSG00000184014.9	chr11:18634198	chr11:9207632	deletion	3	3	2	high	duplicates(2)	out-of-frame	|DENN_(AEX-3)_domain(100%),PLAT/LH2_domain(100%),RUN_domain(100%),dDENN_domain(100%),uDENN_domain(100%)	CAGACGGCATAGGAAGGCGCCGGAAGTGGTCCCGCAGAGGCGGGGTGGGAGTGGGGCTCCCGAGGCAGTGCAGTTGGCTGTAGCTGGGCGCCTCGGTTAGGTGCGCTGTCAGTCCTTTCCGAGTGCCTGGCCCAGTCTCTCCCGCCTCGGCCCAACATGGACTTCAGAGAAATTCTCATGATAGCTTCCAAGGGACAAGGTGTCAACAATGTGCCG|CATTATGCCAGTACATACAGGCTTCTAAAGCCAGGGATGGTGCCAGCCCTTTCATTTCAAGTACGACTGAAG___GAGAAAATTTTGAGCAGACACCATTGAGAAGAACATTCAAATCTAAGGTCCTTGCACGATATCCTGAGAACGTAGAATGGAATCCCTTTGACCAAGATGCAGTAGGA…	MDFREILMIASKGQGVNNVP|hyastyrllkpgmvpalsfqvrlkekilsrhh*
ROC2-0308	ROC2-015-T	SPTY2D1::DENND5A	ENSG00000179119.15	ENSG00000184014.9	chr11:18634198	chr11:9206782	deletion	0	1	0	low	.	out-of-frame	|DENN_(AEX-3)_domain(100%),PLAT/LH2_domain(100%),RUN_domain(100%),dDENN_domain(100%),uDENN_domain(100%)	AGCTTCCAAGGGACAAGGTGTCAACAATGTGCCG|GAGAAAATTTTGAGCAGACACCATTGAGAAGAACATTCAAATCTAAGGTCCTTGCACGATATCCTGA...GATCTGCAGTGCAATGCAGACCCTCTACCACATGCACAATGCTGAGTATGATGTCCTACATGCTCCCCCTGCTGATGACAGAGACCAGAGCAGCATGGAGG	ASKGQGVNNVP|ekilsrhh*
ROC2-0323	ROC2-016-T	CRACD::SRD5A3	ENSG00000109265.15	ENSG00000128039.13	chr4:56272492	chr4:55367588	duplication	5	9	8	high	duplicates(14)	out-of-frame	|3-oxo-5-alpha-steroid_4-dehydrogenase_(100%)	AGAAGAAGGGAGGCAAATTCCAGCCTTTTAAAAAGTTGTTTGGCAAAAGGAAAAAGAAAGACCCTTCGTTGTTCCGGGTGCCGTCGTTGGGGAAGAAGAGTTACTCTCACCAGAGTGTCAGCAATGGGACCTTCTCTTCGGATGAGGAGACCCTGGAAGACAATCTAAG|CCTACATAACAGGGAAAAATCTATTGATGCAAGCACGGTGGTTCCATATTCTTGGGATGATGATGTTCATCTGGTCATCTGCCCATCAGTATAAGTGCCATGTTATTCTCGGCAATCTCAGGAAAAATAAAGCAG___GAGTGGTCATTCACTGTAACCACAGGATCCCATTTGGAGACTGGTTTGAATATGTTTCTTCCCCTAACTACTTAGCAGAGCTGATGATCTA…	KKGGKFQPFKKLFGKRKKKDPSLFRVPSLGKKSYSHQSVSNGTFSSDEETLEDNLs|lhnreksidastvvpyswdddvhlvicpsv*
ROC2-0323	ROC2-017-T	CRACD::SRD5A3	ENSG00000109265.15	ENSG00000128039.13	chr4:56272492	chr4:55367588	duplication	3	4	3	high	duplicates(4)	.	|3-oxo-5-alpha-steroid_4-dehydrogenase_(100%)	AATTTTGGTGGAGAATTATCCAACAAGAAAAAGACCTGTGGCTATTAAGATAG___ACAAGAAGAAGGGAGGCAAATTCCAGCCTTTTAAAAAGTTGTTTGGCAAAAGGAAAAAGAAAGACCCTTCGTTGTTCCGGGTGCCGTCGTTGGGGAAGAAGAGTTACTCTCACCAGAGTGTCAGCAATGGGACCTTCTCTTCGGATGAGGAGACCCTGGAAGACAATCTAAG|CCTACATAACAGGGAAAAATCTATTGATGCAAGCACGGTGGTTCCATATTCTTGGGATGATGATGTTCATCTGGTCATCTGCCCATCAGTATAAGTGCCATGTTATTCTCGGCAATCTCAGGAAAAATAAAGCAG___GAGTGGTCATTCACTG	.
ROC2-0323	ROC2-018-T	CRACD::SRD5A3	ENSG00000109265.15	ENSG00000128039.13	chr4:56272492	chr4:55367588	duplication	6	5	13	high	duplicates(6)	.	|3-oxo-5-alpha-steroid_4-dehydrogenase_(100%)	GACATTTACAGCTGAAGGTGAAGTTTCCCTTTTGCAAGGAGAAAATTTTGGTGGAGAATTATCCAACAAGAAAAAGACCTGTGGCTATTAAGATAG___ACAAGAAGAAGGGAGGCAAATTCCAGCCTTTTAAAAAGTTGTTTGGCAAAAGGAAAAAGAAAGACCCTTCGTTGTTCCGGGTGCCGTCGTTGGGGAAGAAGAGTTACTCTCACCAGAGTGTCAGCAATGGGACCTTCTCTTCGGATGAGGAGACCCTGGAAGACAATCTAAG|CCTACATAACAGGGAAAAATCTATTGATGCAAGCACGGTGGTTCCATATTCTTGGGATGATGATGTTCATCTGGTCATCTGCCCATCAGTATAAGTGCCATGTTATTCTCGGCAATCTCAGGAAAAA…	.
ROC2-0323	ROC2-018-T	CRACD::SRD5A3	ENSG00000109265.15	ENSG00000128039.13	chr4:56272492	chr4:55369832	duplication	0	1	3	high	duplicates(1)	.	|3-oxo-5-alpha-steroid_4-dehydrogenase_(71%)	GATTTCCTGCTGAG___ACAAGAAGAAGGGAGGCAAATTCCAGCCTTTTAAAAAGTTGTTTGGCAAAAGGAAAAAGAAAGACCCTTCGTTGTTCCGGGTGCCGTCGTTGGGGAAGAAGAGTTACTCTCACCAGAGTGTCAGCAATGGGACCTTCTCTTCGGATGAGGAGACCCTGGAAGACAATCTAAG|GAGTGGTCATTCACTGTAACCACAGGATCCCATTTGGAGACTGGTTTGAATATGTTTCTTCCCCTAACTACTTAGCAGAGCTGATGATCTACGTTTCCATGGCCGTCACCTTTGGGTTCCACAACTTAACTTGGTGGCTAGTGGTGACAAATGTCTTCTTTAATCAGGCCCTGTCTGCCTTTCTCAGCC	.
ROC2-0323	ROC2-019-T	CRACD::SRD5A3	ENSG00000109265.15	ENSG00000128039.13	chr4:56272492	chr4:55367588	duplication	5	6	1	high	duplicates(9)	.	|3-oxo-5-alpha-steroid_4-dehydrogenase_(100%)	GTGGCTATTAAGATAG___ACAAGAAGAAGGGAGGCAAATTCCAGCCTTTTAAAAAGTTGTTTGGCAAAAGGAAAAAGAAAGACCCTTCGTTGTTCCGGGTGCCGTCGTTGGGGAAGAAGAGTTACTCTCACCAGAGTGTCAGCAATGGGACCTTCTCTTCGGATGAGGAGACCCTGGAAGACAATCTAAG|CCTACATAACAGGGAAAAATCTATTGATGCAAGCACGGTGGTTCCATATTCTTGGGATGATGATGTTCATCTGGTCATCTGCCCATCAGTATAAGTGCCATGTTATTCTCGGCAATCTCAGGAAAAATAAAGCAG___GAGTGGTCATTCACTGTAACCACAGGATCCCATTTGGAGACTGGTTTGAATATGTTTCTTCCCCTAACT…	.
ROC2-0323	ROC2-016-T	MYH14::FPR1	ENSG00000105357.20	ENSG00000171051.10	chr19:50210770	chr19:51747005	inversion	1	6	1	high	duplicates(3),mismatches(1)	out-of-frame	Myosin_head_(motor_domain)(3%)|7_transmembrane_receptor_(rhodopsin_family)(100%)	GAGAGCGGGAGGCGGCTGCGACTGCCGCGGGACCAGATCCAGCGCATGAACCCGCCCAAGTTCAGCAAGGCCGAGGACATGGCCGAGCTGACCTGCCTCAACGAGGCCTCGGTCCTGCACAACCTCCGGGAGCGGTACTACTCCGGCCTCATCTAC|GAGCAGACAAGATGGAGACAAATTCCTCTCTCCCCACGAACAcCTCTGGAGGGACACCTGCTGTATCTGCTGGCTATCTCTTCCTGGATATCATCACTTATCTGGTATTTGCAGTCACCTTTGTCCTCGGGGTCCTGGGCAACGGGCTTGTGATCTGGGTGGCTGG	ESGRRLRLPRDQIQRMNPPKFSKAEDMAELTCLNEASVLHNLRERYYSGLIY|eqtrwrqiplsprtpleghllyllaisswissliwylqsplssgswatgl*
ROC2-0323	ROC2-017-T	MYH14::FPR1	ENSG00000105357.20	ENSG00000171051.10	chr19:50210770	chr19:51747005	inversion	4	6	4	high	.	out-of-frame	Myosin_head_(motor_domain)(3%)|7_transmembrane_receptor_(rhodopsin_family)(100%)	GTGGAGCTGGCGGAGAGCGGGAGGCGGCTGCGACTGCCGCGGGACCAGATCCAGCGCATGAACCCGCCCAAGTTCAGCAAGGCCGAGGACATGGCCGAGCTGACCTGCCTCAACGAGGCCTCGGTCCTGCACAACCTCCGGGAGCGGTACTACTCCGGCCTCATCTAC|GAGCAGACAAGATGGAGACAAATTCCTCTCTCCCCACGAACAcCTCTGGAGGGACACCTGCTGTATCTGCTGGCTATCTCTTCCTGGATATCATCACTTATCTGGTATTTGCAGTCACCTTTGTCCTCGGGGTCCTGGGCAACGGGCTTGTGATCTGGGTGGCTGGATTCCGGATGACACACACAGTCACCACCATCAGTTACCTGAACCTGGCCGTGGCTGACTTCTGT…	VELAESGRRLRLPRDQIQRMNPPKFSKAEDMAELTCLNEASVLHNLRERYYSGLIY|eqtrwrqiplsprtpleghllyllaisswissliwylqsplssgswatgl*
ROC2-0323	ROC2-017-T	MYH14::FPR1	ENSG00000105357.20	ENSG00000171051.10	chr19:50210770	chr19:51750253	inversion	0	1	4	high	.	out-of-frame	Myosin_head_(motor_domain)(3%)|7_transmembrane_receptor_(rhodopsin_family)(100%)	CCGCGGGACCAGATCCAGCGCATGAACCCGCCCAAGTTCAGCAAGGCCGAGGACATGGCCGAGCTGACCTGCCTCAACGAGGCCTCGGTCCTGCACAACCTCCGGGAGCGGTACTACTCCGGCCTCATCTAC|CCTGTCTCCAGTTGGACTAGCCACAATTCAAGTGCTTGAAAACCACATGTG___GAGCAGACAAGATGGAGACAAATTCCTCTCTCCCCACGAAC	PRDQIQRMNPPKFSKAEDMAELTCLNEASVLHNLRERYYSGLIY|pvsswtshnssa*
ROC2-0323	ROC2-018-T	MYH14::FPR1	ENSG00000105357.20	ENSG00000171051.10	chr19:50210770	chr19:51747005	inversion	11	18	9	high	duplicates(24)	out-of-frame	Myosin_head_(motor_domain)(3%)|7_transmembrane_receptor_(rhodopsin_family)(100%)	GCGGGAGGCGGCTGCGACTGCCGCGGGACCAGATCCAGCGCATGAACCCGCCCAAGTTCAGCAAGGCCGAGGACATGGCCGAGCTGACCTGCCTCAACGAGGCCTCGGTCCTGCACAACCTCCGGGAGCGGTACTACTCCGGCCTCATCTAC|GAGCAGACAAGATGGAGACAAATTCCTCTCTCCCCACGAACAcCTCTGGAGGGACACCTGCTGTATCTGCTGGCTATCTCTTCCTGGATATCATCACTTATCTGGTATTTGCAGTCACCTTTGTCCTCGGGGTCCTGGGCAACGGGCTTGTGATCTGGGTGGCTGGATTCCGGATGACACACACAGTCACCACCATCAGTTACCT	GRRLRLPRDQIQRMNPPKFSKAEDMAELTCLNEASVLHNLRERYYSGLIY|eqtrwrqiplsprtpleghllyllaisswissliwylqsplssgswatgl*
ROC2-0323	ROC2-018-T	MYH14::FPR1	ENSG00000105357.20	ENSG00000171051.10	chr19:50210770	chr19:51750253	inversion	1	0	9	high	duplicates(4)	out-of-frame	Myosin_head_(motor_domain)(3%)|7_transmembrane_receptor_(rhodopsin_family)(100%)	CCAGATCCAGCGCATGAACCCGCCCAAGTTCAGCAAGGCCGAGGACATGGCCGAGCTGACCTGCCTCAACGAGGCCTCGGTCCTGCACAACCTCCGGGAGCGGTACTACTCCGGCCTCATCTAC|CCTGTCTCCAGTTGGACTAGCCACAATTCAAGTG	QIQRMNPPKFSKAEDMAELTCLNEASVLHNLRERYYSGLIY|pvsswtshnss
ROC2-0323	ROC2-019-T	MYH14::FPR1	ENSG00000105357.20	ENSG00000171051.10	chr19:50210770	chr19:51747005	inversion	1	7	0	high	duplicates(8)	out-of-frame	Myosin_head_(motor_domain)(3%)|7_transmembrane_receptor_(rhodopsin_family)(100%)	CCAGATCCAGCGCATGAACCCGCCCAAGTTCAGCAAGGCCGAGGACATGGCCGAGCTGACCTGCCTCAACGAGGCCTCGGTCCTGCACAACCTCCGGGAGCGGTACTACTCCGGCCTCATCTAC|GAGCAGACAAGATGGAGACAAATTCCTCTCTCCCCACGAACAcCTCTGGAGGGACACCTGCTGTATCTGCTGGCTATCTCTTCCTGGATATCATCACTTATCTGGTATTTGCAGTCACCTTTGTCCTCGGGGTCCTGGGCAACGGGCTTGTGATCTGGGTGGCTGGATTCCGGATGACACA	QIQRMNPPKFSKAEDMAELTCLNEASVLHNLRERYYSGLIY|eqtrwrqiplsprtpleghllyllaisswissliwylqsplssgswatgl*
ROC2-0323	ROC2-016-T	TIMM44::MEIS3	ENSG00000104980.8	ENSG00000105419.18	chr19:7931138	chr19:47417350	duplication	6	7	4	high	duplicates(7)	in-frame	Tim44-like_domain(33%)|Homeobox_KN_domain(100%),N-terminal_of_Homeobox_Meis_and_PKNOX1(100%)	CGGAGGTGCTCACGGAGATCCTCCGGGTGGACCCGGCCTTTGACAAGGACCGGTTTCTGAAACAGTGCGAGAACGACATCATCCCCAATGTCCTGGAG___GCCATGATTTCTGGAGAGCTTGACATTCTCAAAGACTGGTGCTATGAAGCT|TATGATGAGCTGCCGCACTACCCAGGCATCGTGGATGGCCCCGCAGCCCTGGCTAGCTTCCCAGAGACAGTGCCCGCAGTACCAGGGCCCTATGGCCCGCACCGGCCTCCCCAGCCCCTGCCCCCAGGCTTGGACAGCGACGGCCTGAAGAGGGAGAAGGATGAGATCTATGG___ACACCCGCTCTTCCCC	EVLTEILRVDPAFDKDRFLKQCENDIIPNVLEAMISGELDILKDWCYEA|YDELPHYPGIVDGPAALASFPETVPAVPGPYGPHRPPQPLPPGLDSDGLKREKDEIYGHPLF
ROC2-0323	ROC2-017-T	TIMM44::MEIS3	ENSG00000104980.8	ENSG00000105419.18	chr19:7931138	chr19:47417350	duplication	15	15	10	high	duplicates(8)	in-frame	Tim44-like_domain(33%)|Homeobox_KN_domain(100%),N-terminal_of_Homeobox_Meis_and_PKNOX1(100%)	CGGGCCCTTACGGACAAGGTCACCGACTTGCTGG___GGGGCCTGTTCTCCAAGACAGAGATGTCGGAGGTGCTCACGGAGATCCTCCGGGTGGACCCGGCCTTTGACAAGGACCGGTTTCTGAAACAGTGCGAGAACGACATCATCCCCAATGTCCTGGAG___GCCATGATTTCTGGAGAGCTTGACATTCTCAAAGACTGGTGCTATGAAGCT|TATGATGAGCTGCCGCACTACCCAGGCATCGTGGATGGCCCCGCAGCCCTGGCTAGCTTCCCAGAGACAGTGCCCGCAGTACCAGGGCCCTATGGCCCGCACCGGCCTCCCCAGCCCCTGCCCCCAGGCTTGGACAGCGACGGCCTGAAGAGGGAGAAGGATGAGATCTATGG___ACACCC…	RALTDKVTDLLGGLFSKTEMSEVLTEILRVDPAFDKDRFLKQCENDIIPNVLEAMISGELDILKDWCYEA|YDELPHYPGIVDGPAALASFPETVPAVPGPYGPHRPPQPLPPGLDSDGLKREKDEIYGHPLFPLLALVFEKCELATCSP
ROC2-0323	ROC2-018-T	TIMM44::MEIS3	ENSG00000104980.8	ENSG00000105419.18	chr19:7931138	chr19:47417350	duplication	12	7	6	high	duplicates(10)	in-frame	Tim44-like_domain(33%)|Homeobox_KN_domain(100%),N-terminal_of_Homeobox_Meis_and_PKNOX1(100%)	CCGGGCATCCCGGGCCCTTACGGACAAGGTCACCGACTTGCTGG___GGGGCCTGTTCTCCAAGACAGAGATGTCGGAGGTGCTCACGGAGATCCTCCGGGTGGACCCGGCCTTTGACAAGGACCGGTTTCTGAAACAGTGCGAGAACGACATCATCCCCAATGTCCTGGAG___GCCATGATTTCTGGAGAGCTTGACATTCTCAAAGACTGGTGCTATGAAGCT|TATGATGAGCTGCCGCACTACCCAGGCATCGTGGATGGCCCCGCAGCCCTGGCTAGCTTCCCAGAGACAGTGCCCGCAGTACCAGGGCCCTATGGCCCGCACCGGCCTCCCCAGCCCCTGCCCCCAGGCTTGGACAGCGACGGCCTGAAGAGGGAGAAGGATGAGATCTATG…	RASRALTDKVTDLLGGLFSKTEMSEVLTEILRVDPAFDKDRFLKQCENDIIPNVLEAMISGELDILKDWCYEA|YDELPHYPGIVDGPAALASFPETVPAVPGPYGPHRPPQPLPPGLDSDGLKREKDEIYGHPLFPLLALVFEKCEL
ROC2-0323	ROC2-019-T	TIMM44::MEIS3	ENSG00000104980.8	ENSG00000105419.18	chr19:7931138	chr19:47417350	duplication	6	8	3	high	duplicates(11)	in-frame	Tim44-like_domain(33%)|Homeobox_KN_domain(100%),N-terminal_of_Homeobox_Meis_and_PKNOX1(100%)	CCGACTTGCTGG___GGGGCCTGTTCTCCAAGACAGAGATGTCGGAGGTGCTCACGGAGATCCTCCGGGTGGACCCGGCCTTTGACAAGGACCGGTTTCTGAAACAGTGCGAGAACGACATCATCCCCAATGTCCTGGAG___GCCATGATTTCTGGAGAGCTTGACATTCTCAAAGACTGGTGCTATGAAGCT|TATGATGAGCTGCCGCACTACCCAGGCATCGTGGATGGCCCCGCAGCCCTGGCTAGCTTCCCAGAGACAGTGCCCGCAGTACCAGGGCCCTATGGCCCGCACCGGCCTCCCCAGCCCCTGCCCCCAGGCTTGGACAGCGACGGCCTGAAGAGGGAGAAGGATGAGATCTATGG___ACACCCGCTCTTCCCCCTCTTG	DLLGGLFSKTEMSEVLTEILRVDPAFDKDRFLKQCENDIIPNVLEAMISGELDILKDWCYEA|YDELPHYPGIVDGPAALASFPETVPAVPGPYGPHRPPQPLPPGLDSDGLKREKDEIYGHPLFPL
ROC2-0323	ROC2-016-T	USP25::SH3YL1	ENSG00000155313.16	ENSG00000035115.22	chr21:15730438	chr2:253115	translocation	1	14	0	high	duplicates(4)	out-of-frame	|Las17-binding_protein_actin_regulator(100%),SH3_domain(100%)	GCGGGGGCCATGACCGTGGAGCAGAACGTGCTGCAGCAGAGCGCGGCGCAGAAG|TGAATAACCCTATACCTTCCAATTTGAAATCAGAAGCAAAAAAGGCTGCCAAAATATTAAGAGAATTCACAGAAATAACTTCCAGAAATGGACCTGATAAGATCATTCCTG___CTCACGTAATTGCGAAGGCTAAAGGCCTTGCAATTCTGTCTGTGATCAAAGCCGGGTTCCTGGTGACTGCCAGAGGAGGCAGCGGGATTGTAGTGGCGCGC	MTVEQNVLQQSAAQK|*
ROC2-0323	ROC2-016-T	USP25::SH3YL1	ENSG00000155313.16	ENSG00000035115.22	chr21:15730438	chr2:234272	translocation	0	1	0	low	.	in-frame	|Las17-binding_protein_actin_regulator(91%),SH3_domain(100%)	CATGACCGTGGAGCAGAACGTGCTGCAGCAGAGCGCGGCGCAGAAG|GTATCAGACgTGGTGATAATTCTGAATTATGACCGTGCTGTAGAAGCTTTTGCAAAAGGCGGAAATCTGACCCTCGGAGGGAACTTGACTGTGGCGGTTGGGCCCTTGGGAAG___GAACTTGGAAG	MTVEQNVLQQSAAQK|VSDvVIILNYDRAVEAFAKGGNLTLGGNLTVAVGPLGRNLE
ROC2-0323	ROC2-017-T	USP25::SH3YL1	ENSG00000155313.16	ENSG00000035115.22	chr21:15730438	chr2:253115	translocation	0	18	0	medium	duplicates(2)	out-of-frame	|Las17-binding_protein_actin_regulator(100%),SH3_domain(100%)	GCCGCCGCCGCCGCCGCGGGGGCCATGACCGTGGAGCAGAACGTGCTGCAGCAGAGCGCGGCGCAGAAG|TGAATAACCCTATACCTTCCAATTTGAAATCAGAAGCAAAAAAGGCTGCCAAAATATTAAGAGAATTCACAGAAATAACTTCCAGAAATGGACCTGATAAGATCATTCCTG___CTCACGTAATTGCGAAGGCTAAAGGCCTTGCAATTCTGTCTGTGATCAAAGCCGGGTTCCTGGTGACTGCCAGAGGAGGCAGCGGGATTGTAGTGGCGCGCCTTCCAGATGGAA___AATGGTCTGCACCCTCAGCCATTGGGATAGCTGGCCTTGGTGGAGGATTTGAAATAGGAATTGAG___GTATCAGACTTGG	MTVEQNVLQQSAAQK|*
ROC2-0323	ROC2-017-T	USP25::SH3YL1	ENSG00000155313.16	ENSG00000035115.22	chr21:15730438	chr2:234272	translocation	0	1	0	low	.	in-frame	|Las17-binding_protein_actin_regulator(91%),SH3_domain(100%)	GCAGAACGTGCTGCAGCAGAGCGCGGCGCAGAAG|GTATCAGACTTGGTGATAATTCTGAATTATGACCGTGCTGTAGAAGCTTTTGCAAAAGGCGGAAATCTGACCCTCGGAGGGAACTTGACTGTGG	QNVLQQSAAQK|VSDLVIILNYDRAVEAFAKGGNLTLGGNLTV
ROC2-0323	ROC2-018-T	USP25::SH3YL1	ENSG00000155313.16	ENSG00000035115.22	chr21:15730438	chr2:253115	translocation	0	20	0	medium	duplicates(4)	out-of-frame	|Las17-binding_protein_actin_regulator(100%),SH3_domain(100%)	GCGGGGGCCATGACCGTGGAGCAGAACGTGCTGCAGCAGAGCGCGGCGCAGAAG|TGAATAACCCTATACCTTCCAATTTGAAATCAGAAGCAAAAAAGGCTGCCAAAATATTAAGAGAATTCACAGAAATAACTTCCAGAAATGGACCTGATAAGATCATTCCTG___CTCACGTAATTGCGAAGGCTAAAGGCCTTGCAATTCTGTCTGTGATCAAAGCCGGGTTCCTGGTGACTGCCAGAGGAGGCAGCGGGATTGTAGTGGCGCGCCTTCCAGATGGAA___AATGGTCTGCACCCTCAGCCATTGGGATAGCTGGCCTTGGT	MTVEQNVLQQSAAQK|*
ROC2-0323	ROC2-018-T	USP25::SH3YL1	ENSG00000155313.16	ENSG00000035115.22	chr21:15730438	chr2:234272	translocation	0	1	0	low	.	in-frame	|Las17-binding_protein_actin_regulator(91%),SH3_domain(100%)	CCATGACCGTGGAGCAGAACGTGCTGCAGCAGAGCGCGGCGCAGAAG|GTATCAGACTTGGTGATAATTCTGAATTATGACCGTGCTGTAGAAGCTTTTGCAAAAGGCGGAAATCTGAC	MTVEQNVLQQSAAQK|VSDLVIILNYDRAVEAFAKGGNL
ROC2-0323	ROC2-019-T	USP25::SH3YL1	ENSG00000155313.16	ENSG00000035115.22	chr21:15730438	chr2:253115	translocation	1	14	0	high	duplicates(10)	out-of-frame	|Las17-binding_protein_actin_regulator(100%),SH3_domain(100%)	CGCCGCCGCCGCCGCCGCCGCCGCGGGGGCCATGACCGTGGAGCAGAACGTGCTGCAGCAGAGCGCGGCGCAGAAG|TGAATAACCCTATACCTTCCAATTTGAAATCAGAAGCAAAAAAGGCTGCCAAAATATTAAGAGAATTCACAGAAATAACTTCCAGAAATGGACCTGATAAGATCATTCCTG___CTCACGTAATTGCGAAGGCTAAAGGCCTTGCAATTCTGTCTGTGATCAAAGCCGGGTTCCTGGTGACTGCCAGAGGAGGCAGCGGGATTGTAGTGGCG	MTVEQNVLQQSAAQK|*
ROC2-0323	ROC2-016-T	ZSCAN18::PLAUR	ENSG00000121413.13	ENSG00000011422.12	chr19:58118348	chr19:43656640	deletion	0	3	0	medium	duplicates(1)	in-frame	|u-PAR/Ly-6_domain(54%)	GTCGGAGGGCGAGCTGACGAGGACGCTACGGCGGCGGGAA|GCCGGGCTGTCACCTATTCCCGAAGCCGTTACCTCGAATGCATTTCCTGTGGCTCATCAGACATGAGCTGTGAGAGGGGCCGGCACCAGAGCCTGCAGTGCCGCAGCCCTGAAGAACAGTGCCTGGATGTGGTGACC...GACCGCCACCTCCGTGGCTGTGGCTACCTTCCCGGCTGCCCGGGCTCCAATGGTTTCCACAACAACGACACCTTCCACTTCCTGAAATGCTGCAACACCAC	VGGRADEDATAAG|sRAVTYSRSRYLECISCGSSDMSCERGRHQSLQCRSPEEQCLDVV
ROC2-0323	ROC2-017-T	ZSCAN18::PLAUR	ENSG00000121413.13	ENSG00000011422.12	chr19:58118348	chr19:43656640	deletion	0	8	0	medium	duplicates(3)	in-frame	|u-PAR/Ly-6_domain(54%)	GGAACTCTGCGCGCCCATGCGGAGAGTCGGAGGGCGAGCTGACGAGGACGCTACGGCGGCGGGAA|GCCGGGCTGTCACCTATTCCCGAAGCCGTTACCTCGAATGCATTTCCTGTGGCTCATCAGACATGAGCTGTGAGAGGGGCCGGCACCAGAGCCTGCAGTGCCGCAGCCCTGAAGAACAGTGCCTGGATGTGGTGACCCACTGGATCCAGGAAGGTGAAGAAG___GGCGTCCAAAG...CCGCCACCTCCGTG...___TCCTGGAGCTTGAAAATCTGCCGCAGAATGGCCGCCAGTGTTACAGCTGCAgGGGGAACAGCACCCATGGATGCTCCTCTGAAGAGACTTTCCTCATTGACTGCCGAG	MRRVGGRADEDATAAG|sRAVTYSRSRYLECISCGSSDMSCERGRHQSLQCRSPEEQCLDVVTHWIQEGEEgrp
ROC2-0323	ROC2-017-T	ZSCAN18::PLAUR	ENSG00000121413.13	ENSG00000011422.12	chr19:58118267	chr19:43656640	deletion	0	1	0	low	.	in-frame	|u-PAR/Ly-6_domain(54%)	CGGGTCTGTTTCCTCCGTTCCCGCCCACCGGTCGCGGAGCCAAGGCCTAGTGAGG|GCCGGGCTGTCACCTATTCCCGAAGCCGTTACCTCGAATGCATTTCCTGTGGCTCATCAGACATGAGCTGTGAGAGGGGCCGGCACCAGAGCCTGCAGTGCCGCAGCCCTGAAGAACAGTGCC	RVCFLRSRPPVAEPRPSE|gRAVTYSRSRYLECISCGSSDMSCERGRHQSLQCRSPEEQC
ROC2-0323	ROC2-018-T	ZSCAN18::PLAUR	ENSG00000121413.13	ENSG00000011422.12	chr19:58118348	chr19:43656640	deletion	0	10	0	medium	duplicates(6),mismatches(2)	in-frame	|u-PAR/Ly-6_domain(54%)	AGTCGGAGGGCGAGCTGACGAGGACGCTACGGCGGCGGGAA|GCCGGGCTGTCACCTATTCCCGAAGCCGTTACCTCGAATGCATTTCCTGTGGCTCATCAGACATGAGCTGTGAGAGGGGCCGGCACCAGAGCCTGCAGTGCCGCAGCCCTGAAGAACAGTGCCTGGATGTGGTGACCCACTGGATCCAGGAAGGTGAAGAAG___GGCGTCCAAAGGATGACCGCCACCTCCGTGGCTGTGGCTACCTTCCCGGCTGCCCGGGCTCCAATGGTTTCCACAACAACGACACCTTCCACTTCCTGAAATGCTGCAACACCACCAAATGCAACGAGGGCCCAA___TCCTGGAGCTTGAAAATCTGCCGCAGAATGGCCGCCAGTGTTACAGCTGCAgGG…	VGGRADEDATAAG|sRAVTYSRSRYLECISCGSSDMSCERGRHQSLQCRSPEEQCLDVVTHWIQEGEEGRPKDDRHLRGCGYLPGCPGSNGFHNNDTFHFLKCCNTTKCNEGPILELENLPQNGRQCYSCrGNSTHGCSSEETFLIDCRGPMNQCLVATGTH
ROC2-0323	ROC2-019-T	ZSCAN18::PLAUR	ENSG00000121413.13	ENSG00000011422.12	chr19:58118348	chr19:43656640	deletion	0	2	0	medium	.	in-frame	|u-PAR/Ly-6_domain(54%)	CGCATCCGGGAACTCTGCGCGCCCATGCGGAGAGTCGGAGGGCGAGCTGACGAGGACGCTACGGCGGCGGGAA|GCCGGGCTGTCACCTATTCCCGAAGCCGTTACCTCGAATGCATTTCCTGTGGCTCATCAGACATGAGCTGTGAGAGGGGCCGGCACCAGAGCCTGCAGTGCCGCAGCCCTGAAGAACAGTGCCTGGATGTGGTGACCCACTGGATCCAGG	MRRVGGRADEDATAAG|sRAVTYSRSRYLECISCGSSDMSCERGRHQSLQCRSPEEQCLDVVTHWIQ
ROC2-0329	ROC2-020-T	ERCC8::C5orf67	ENSG00000049167.16	ENSG00000225940.7	chr5:60944932	chr5:56571880	deletion	3	10	9	high	duplicates(1)	out-of-frame	.	CTCTGTCATGGCGACGTCCAGTGCTCCAGCCGGTGTGAGGACACGATATGCTGGGGTTTTTGTCCGCACGCCAAACGGGTTTGGAGGACCCTCTTCGCCTTCGGAGAGCAGAGTCAACACGGAG|TATAAGGTGTGATCTGGAAAGAGAATTGAGAGATTCAGGAAGAATCAAATTGCTTTCTGAAATCAAGTAACAGAAAGTCTCTCTGGTACTTTGATGAGTGAAGAAAACAGGGGTACTCAAAACCTGGAGTGAACTGTGAAGATAAAACAACAGCCCTGGGATGCTTAGGAGCCAGAAGACAGTAAGAGACCAACTATGCCTTGGATGGACCCTACATGTGGGGTTACATTCCTTTGTGCTAAGAGGAAGGTGATTCTGAGAGCTTG	MLGFLSARQTGLEDPLRLRRAESTRs|ircdlerelrdsgrikllseik*
ROC2-0329	ROC2-020-T	ERCC8::C5orf67	ENSG00000049167.16	ENSG00000225940.7	chr5:60944932	chr5:56556187	deletion	6	5	5	high	duplicates(3),mismappers(1)	out-of-frame	.	CTGTCATGGCGACGTCCAGTGCTCCAGCCGGTGTGAGGACACGATATGCTGGGGTTTTTGTCCGCACGCCAAACGGGTTTGGAGGACCCTCTTCGCCTTCGGAGAGCAGAGTCAACACGGAG|GAGTAGTATACTCTGATGAAGAGGATATTTTACAAGCATAGAAAAAG___TCTTACACTGTCGCACAGGCTGGAGTGCAATAGCGCGATCTTGGCTCACTGCAACCTCCGCCTCCTGGG...___GAGGGCTCCAGTCTTCAAAG	MLGFLSARQTGLEDPLRLRRAESTRr|ssil*
ROC2-0329	ROC2-020-T	ERCC8::C5orf67	ENSG00000049167.16	ENSG00000225940.7	chr5:60944932	chr5:56535228	deletion	2	8	3	high	duplicates(4)	out-of-frame	.	GTCATGGCGACGTCCAGTGCTCCAGCCGGTGTGAGGACACGATATGCTGGGGTTTTTGTCCGCACGCCAAACGGGTTTGGAGGACCCTCTTCGCCTTCGGAGAGCAGAGTCAACACGGAG|GAGGGCTCCAGTCTTCAAAGAACCAGAGCATGGGcACCAAAGCCTCCCAGAGCTAGTTCTGGTCCCAGCTCAGCCACTTGTCTGTTTGGGTGACTATAG___AACTCCAGATCCAGGTGGGCTCTTTCCATGGAGCCTGAGACTTATGATGCCAGGTGCCTGGACAAAGCTTCCAG___GTGATGGTGGCAGTGTCCCAGAGAAGGGAAAGCATGGCATTCTGGG	MLGFLSARQTGLEDPLRLRRAESTRr|rapvfkepehghqslpelvlvpaqplvclgdyrtpdpgglfpwslrlmmpgawtklpgdggsvpekgkhgil
ROC2-0329	ROC2-020-T	ERCC8::C5orf67	ENSG00000049167.16	ENSG00000225940.7	chr5:60944932	chr5:56533155	deletion	3	3	2	high	duplicates(1)	out-of-frame	.	GGCGACGTCCAGTGCTCCAGCCGGTGTGAGGACACGATATGCTGGGGTTTTTGTCCGCACGCCAAACGGGTTTGGAGGACCCTCTTCGCCTTCGGAGAGCAGAGTCAACACGGAG|AACTCCAGATCCAGGTGGGCTCTTTCCATGGAGCCTGAGACTTATGATGCCAGGTGCCTGGACAAAGCTTCCAG___GTGATGGTGGCAGTGTCCCAGAGAAGGGAAAGCATGGCATTCTGGGAGCACAGGGCCAGGAGCACCCGGGTTTGAATGTCAGCTCCCCGTTTTCCAGCCCTTGGACGTGTTACCTGTCTGGACATCAGCCTCAGAATAATAATAGCCCTGAGCTTCAGGTTAAG___GAAATCCTCTTATG	MLGFLSARQTGLEDPLRLRRAESTRr|tpdpgglfpwslrlmmpgawtklpgdggsvpekgkhgilgaqgqehpglnvsspfsspwtcylsghqpqnnnspelqvkeill
ROC2-0329	ROC2-020-T	ERCC8::C5orf67	ENSG00000049167.16	ENSG00000225940.7	chr5:60944932	chr5:56513925	deletion	0	0	0	low	low_entropy(1)	out-of-frame	.	GACACGATATGCTGGGGTTTTTGTCCGCACGCCAAACGGGTTTGGAGGACCCTCTTCGCCTTCGGAGAGCAGAGTCAACACGGAG|GTGATGGTGGCAGTGT...GTGATCAAGATTCCACCAATCAGATGGTCTTTGAATCTGCTAGTGACAAAAAGAAAGGAACATGCCAAATCCATTCTGGCAGATTTAAGACACAATGaCAG	MLGFLSARQTGLEDPLRLRRAESTRr|*
ROC2-0329	ROC2-021-T	ERCC8::C5orf67	ENSG00000049167.16	ENSG00000225940.7	chr5:60944932	chr5:56571880	deletion	2	16	10	high	duplicates(5),mismatches(1)	out-of-frame	.	GCTCTGTCATGGCGACGTCCAGTGCTCCAGCCGGTGTGAGGACACGATATGCTGGGGTTTTTGTCCGCACGCCAAACGGGTTTGGAGGACCCTCTTCGCCTTCGGAGAGCAGAGTCAACACGGAG|TATAAGGTGTGATCTGGAAAGAGAATTGAGAGATTCAGGAAGAATCAAATTGCTTTCTGAAATCAAGTAACAGAAAGTCTCTCTGGTACTTTGATGAGTGAAGAAAACAGGGGTACTCAAAACCTGGAGTGAACTGTGAAGATAAAACAACAGCCCTGGGATGCTTAGGAGCCAGAAGACAGTAAGAGACCAACTATGCCTTGGATGGACCCTACATGTGGGGTTACATTCCTTTGTGCTAAGAGGAAGG	MLGFLSARQTGLEDPLRLRRAESTRs|ircdlerelrdsgrikllseik*
ROC2-0329	ROC2-021-T	ERCC8::C5orf67	ENSG00000049167.16	ENSG00000225940.7	chr5:60944932	chr5:56556187	deletion	2	4	4	high	duplicates(1),mismappers(1)	out-of-frame	.	GCTCTGTCATGGCGACGTCCAGTGCTCCAGCCGGTGTGAGGACACGATATGCTGGGGTTTTTGTCCGCACGCCAAACGGGTTTGGAGGACCCTCTTCGCCTTCGGAGAGCAGAGTCAACACGGAG|GAGTAGTATACTCTGATGAAGAGGATATTTTACAAGCATAGAAAAAG___GAGGGCTCCAGTCTTCAAAGAACCAGAGCATGGGcACCAAAGCCTCCCAGAGCTAGTTCTGGTCCCAGCTCAGCCACTTGTCTGTTTGGG...GCCTGAGACTTATGATGCCAGGTGCCTGGACAAAGCTTCCAG___GTGATGGTGGCAGTGTCCCAGAGAAGGGAAAGCATGGCATTCTGGGAGCACAGGGCCAGGAGCACCCGGGTTTGAATGTCAGCTC…	MLGFLSARQTGLEDPLRLRRAESTRr|ssil*
ROC2-0329	ROC2-021-T	ERCC8::C5orf67	ENSG00000049167.16	ENSG00000225940.7	chr5:60944932	chr5:56535228	deletion	1	6	1	high	duplicates(1)	out-of-frame	.	AGCTCTGTCATGGCGACGTCCAGTGCTCCAGCCGGTGTGAGGACACGATATGCTGGGGTTTTTGTCCGCACGCCAAACGGGTTTGGAGGACCCTCTTCGCCTTCGGAGAGCAGAGTCAACACGGAG|GAGGGCTCCAGTCTTCAAAGAACCAGAGCATGGGcACCAAAGCCTCCCAGAGCTAGTTCTGGTCCCAGCTCAGCCACTTGTCTGTTTGGGTGACTATAG___AACTCCAGATCCAGGTGGGCTCTTTCCATGGAGCCTGAGACTTATGATGCCAGGTGCCTGGACAAAGCTTCCAG___GTGATGGTGGCAGTGTCCCAGAGAAGGGAAAGC	MLGFLSARQTGLEDPLRLRRAESTRr|rapvfkepehghqslpelvlvpaqplvclgdyrtpdpgglfpwslrlmmpgawtklpgdggsvpekgk
ROC2-0329	ROC2-021-T	ERCC8::C5orf67	ENSG00000049167.16	ENSG00000225940.7	chr5:60944932	chr5:56533155	deletion	0	2	1	high	.	out-of-frame	.	AGCTCTGTCATGGCGACGTCCAGTGCTCCAGCCGGTGTGAGGACACGATATGCTGGGGTTTTTGTCCGCACGCCAAACGGGTTTGGAGGACCCTCTTCGCCTTCGGAGAGCAGAGTCAACACGGAG|AACTCCAGATCCAGGTGGGCTCTTTCCATGGAGCCTGAGACTTATGATGCCAGGTGCCTGGACAAAGCTTCCAG___GTGATGGTGGCAGTGTCCCAGAGAAGGGAAAGCATGGCATTCTGGGAGCACAGGGCCAGGAGCACCCGGGTTTGAATGTCAGCTCCCCGTTTTCCAGCCCTTGGAC...CTGAAATTCCAGACACTGGACTTCCCAGTCTCCCTTGCCACTAGATATGGACACGTGATCAAGATTCCACCAATCAGATGGTCTTT…	MLGFLSARQTGLEDPLRLRRAESTRr|tpdpgglfpwslrlmmpgawtklpgdggsvpekgkhgilgaqgqehpglnvsspfsspw
ROC2-0329	ROC2-021-T	ERCC8::C5orf67	ENSG00000049167.16	ENSG00000225940.7	chr5:60944932	chr5:56513925	deletion	0	1	0	low	duplicates(1)	out-of-frame	.	AGGACACGATATGCTGGGGTTTTTGTCCGCACGCCAAACGGGTTTGGAGGACCCTCTTCGCCTTCGGAGAGCAGAGTCAACACGGAG|GTGATGGTGGCAGT...CCCTGAGCTTCAGGTTAAG___GAAATCCTCTTATGAGATAGAGCTCAGCTCCTCCTGTAGAAGCTGAAATTCCAGACACTGGACTTCCCAGTCTCCCTTGCCA	MLGFLSARQTGLEDPLRLRRAESTRr|*
ROC2-0329	ROC2-022-T	ERCC8::C5orf67	ENSG00000049167.16	ENSG00000225940.7	chr5:60944932	chr5:56571880	deletion	4	6	6	high	duplicates(3)	out-of-frame	.	TCTGTCATGGCGACGTCCAGTGCTCCAGCCGGTGTGAGGACACGATATGCTGGGGTTTTTGTCCGCACGCCAAACGGGTTTGGAGGACCCTCTTCGCCTTCGGAGAGCAGAGTCAACACGGAG|TATAAGGTGTGATCTGGAAAGAGAATTGAGAGATTCAGGAAGAATCAAATTGCTTTCTGAAATCAAGTAACAGAAAGTCTCTCTGGTACTTTGATGAGTGAAGAAAACAGGGGTACTCAAAACCTGGAGTGAACTGTGAAGATAAAACAACAGCCCTGGGATGCTTAGGAGCCAGAAGACAGTAAGAGACCAACTATGC	MLGFLSARQTGLEDPLRLRRAESTRs|ircdlerelrdsgrikllseik*
ROC2-0329	ROC2-022-T	ERCC8::C5orf67	ENSG00000049167.16	ENSG00000225940.7	chr5:60944932	chr5:56556187	deletion	4	4	2	high	duplicates(2)	out-of-frame	.	TGTCATGGCGACGTCCAGTGCTCCAGCCGGTGTGAGGACACGATATGCTGGGGTTTTTGTCCGCACGCCAAACGGGTTTGGAGGACCCTCTTCGCCTTCGGAGAGCAGAGTCAACACGGAG|GAGTAGTATACTCTGATGAAGAGGATATTTTACAAGCATAGAAAAAG___TCTTACACTGTCGCACAGGCTGGAG...CTTGGCTCACTGCAACCTCCGCCTCCTG...___GAGGGCTCCAGT...TTCAAAGAACCAGAGCATGGGcACCAAAGCCTCCCAGAGCTAGTTCTGGTCCCAGCTCAGCCACTTGTCTGTTTGGGTGACTATAG___AACTCCAGATCCAGG	MLGFLSARQTGLEDPLRLRRAESTRr|ssil*
ROC2-0329	ROC2-022-T	ERCC8::C5orf67	ENSG00000049167.16	ENSG00000225940.7	chr5:60944932	chr5:56535228	deletion	0	4	1	high	duplicates(1)	out-of-frame	.	GCTCTGTCATGGCGACGTCCAGTGCTCCAGCCGGTGTGAGGACACGATATGCTGGGGTTTTTGTCCGCACGCCAAACGGGTTTGGAGGACCCTCTTCGCCTTCGGAGAGCAGAGTCAACACGGAG|GAGGGCTCCAGTCTTCAAAGAACCAGAGCATGGGcACCAAAGCCTCCCAGAGCTAGTTCTGGTCCCAGCTCAGCCACTTGTCTGTTTGGGTGACTATAG___AACTCCAGATCCAGGTGGGCTCTTTCCATGGAGCCTGAGACTTATGATG	MLGFLSARQTGLEDPLRLRRAESTRr|rapvfkepehghqslpelvlvpaqplvclgdyrtpdpgglfpwslrlm
ROC2-0329	ROC2-022-T	ERCC8::C5orf67	ENSG00000049167.16	ENSG00000225940.7	chr5:60944932	chr5:56533155	deletion	0	1	1	medium	.	out-of-frame	.	GCTCTGTCATGGCGACGTCCAGTGCTCCAGCCGGTGTGAGGACACGATATGCTGGGGTTTTTGTCCGCACGCCAAACGGGTTTGGAGGACCCTCTTCGCCTTCGGAGAGCAGAGTCAACACGGAG|AACTCCAGATCCAGGTGGGCTCTTTCCATGGAGCCTGAGACTTATGATGCCAGGTGCCTGGACAAAGCTTCCAG___GTGATGGTGGCAGTGTCCCAGAGAAGGGAAAGCATGGCATTCTGGGAGCACAGGGCCAGGAGCACCCGGGTTTGAATGTCAG	MLGFLSARQTGLEDPLRLRRAESTRr|tpdpgglfpwslrlmmpgawtklpgdggsvpekgkhgilgaqgqehpglnv
ROC2-0329	ROC2-023-T	ERCC8::C5orf67	ENSG00000049167.16	ENSG00000225940.7	chr5:60944932	chr5:56571880	deletion	4	7	1	high	.	out-of-frame	.	CTGAGCTCTGTCATGGCGACGTCCAGTGCTCCAGCCGGTGTGAGGACACGATATGCTGGGGTTTTTGTCCGCACGCCAAACGGGTTTGGAGGACCCTCTTCGCCTTCGGAGAGCAGAGTCAACACGGAG|TATAAGGTGTGATCTGGAAAGAGAATTGAGAGATTCAGGAAGAATCAAATTGCTTTCTGAAATCAAGTAACAGAAAGTCTCTCTGGTACTTTGATGAGTGAAGAAAACAGGGGTACTCAAAACCTGGAGTGAACTGTGAAGATAAAACAACAGCCCTGGGATGCTTAGGAGCCAGAAGACAGTAAGAGACCAACTATGCCTTGGATGGACCCTACATGTGGGGTTACATTCCTTTGTGCTAAGAGGAAGGTGATTCTGAGA	MLGFLSARQTGLEDPLRLRRAESTRs|ircdlerelrdsgrikllseik*
ROC2-0329	ROC2-023-T	ERCC8::C5orf67	ENSG00000049167.16	ENSG00000225940.7	chr5:60944932	chr5:56535228	deletion	3	3	0	high	.	out-of-frame	.	CAGTGCTCCAGCCGGTGTGAGGACACGATATGCTGGGGTTTTTGTCCGCACGCCAAACGGGTTTGGAGGACCCTCTTCGCCTTCGGAGAGCAGAGTCAACACGGAG|GAGGGCTCCAGTCTTCAAAGAACCAGAGCATGGGcACCAAAGCCTCCCAGAGCTAGTTCTGGTCCCAGCTCAGCCACTTGTCTGTTTGGGTGACTATAG___AACTCCAGATCCAGGTGGGCTCTTTCCATGGAGCCTGAGACTTATGATGCCAGGTGCCTGGACAAAGCTTCCAG___GTGATGGTGGCAGTGTCCCAGAGAAGGGAAAGCATGGCATTCTGGGAGCACAGGGCCAGGAGCACCCGGG	MLGFLSARQTGLEDPLRLRRAESTRr|rapvfkepehghqslpelvlvpaqplvclgdyrtpdpgglfpwslrlmmpgawtklpgdggsvpekgkhgilgaqgqehp
ROC2-0329	ROC2-023-T	ERCC8::C5orf67	ENSG00000049167.16	ENSG00000225940.7	chr5:60944932	chr5:56556187	deletion	3	2	0	high	duplicates(1)	out-of-frame	.	CTCTGTCATGGCGACGTCCAGTGCTCCAGCCGGTGTGAGGACACGATATGCTGGGGTTTTTGTCCGCACGCCAAACGGGTTTGGAGGACCCTCTTCGCCTTCGGAGAGCAGAGTCAACACGGAG|GAGTAGTATACTCTGATGAAGAGGATATTTTACAAGCATAGAAAAAG___TCTTACACTGTCGCACAGGCTGGAGTGCAATAGCGCGATCTTGGCTCACTGCAACCTCCGCCTCCTGGGTTCAAGCGATTCTCCTGCCTCAGCCTCCTGAGTACCTGGGATTACAG___GAGGGCTCCAGTCTTCAAAGAACCAGAG	MLGFLSARQTGLEDPLRLRRAESTRr|ssil*
ROC2-0329	ROC2-023-T	ERCC8::C5orf67	ENSG00000049167.16	ENSG00000225940.7	chr5:60944932	chr5:56533155	deletion	1	3	0	high	duplicates(1)	out-of-frame	.	GGACACGATATGCTGGGGTTTTTGTCCGCACGCCAAACGGGTTTGGAGGACCCTCTTCGCCTTCGGAGAGCAGAGTCAACACGGAG|AACTCCAGATCCAGGTGGGCTCTTTCCATGGAGCCTGAGACTTATGATGCCAGGTGCCTGGACAAAGCTTCCAG___GTGATGGTGGCAGTGTCCCAGAGAAGGGAAAGCATGGCATTCTGGGAGCACAGGGCCAGGAGCACCCGGGTTTGAATGcCA	MLGFLSARQTGLEDPLRLRRAESTRr|tpdpgglfpwslrlmmpgawtklpgdggsvpekgkhgilgaqgqehpglna
ROC2-0329	ROC2-020-T	GRB10::SUGCT	ENSG00000106070.20	ENSG00000175600.16	chr7:50780627	chr7:40749434	inversion	1	4	3	high	duplicates(2)	.	|CoA-transferase_family_III(11%)	ATTCTCAGGAGGAAGAATGTATAGGAGAGACCAGGGTTTTTAAGGTGTGACCTCTGAACCACCTACATCAGAGCTGACTGCCTCTCG|GTATTACACAATGGCCTCGTTATGGAGATGGAGCATCCAACTGTGGGGAAGATTTCCGTCCCAG___GCCCAGCTGTGAGATACAGTAAGTTCAAGATGTCAGAGGCCAGGCCGCCCCCGCTGCTCGGGCAGCACA...TCTCAGGCACAGTGGCATCCTTCACCATGTGGAAGTTGACACTGGCTTCTACCACACAGTGTGGTTCTGGAGAGAGTCAAGATGAAGTCCTGTTGATAGAA	.
ROC2-0329	ROC2-020-T	GRB10::SUGCT	ENSG00000106070.20	ENSG00000175600.16	chr7:50793224	chr7:40749434	inversion	0	23	0	medium	duplicates(10)	.	|CoA-transferase_family_III(11%)	CGCCGAGTGTCGCCCGCAGCCACGCGGAGGCGGCGGGGAGCCGCGCGCGGCAG|GTATTACACAATGGCCTCGTTATGGAGATGGAGCATCCAACTGTGGGGAAGATTTCCGTCCCAG___GCCCAGCTGTGAGATACAGTAAGTTCAAGATGTCAGAGGCCAGGCCGCCCCCGCTGCTCGGGCAGCACACAACGCACATCCTGAAGGAGGTCCTGAGATACGATGACAGGGCCATCGGGGAGCTGCTCAGC	.
ROC2-0329	ROC2-021-T	GRB10::SUGCT	ENSG00000106070.20	ENSG00000175600.16	chr7:50793224	chr7:40749434	inversion	1	14	0	high	duplicates(4)	.	|CoA-transferase_family_III(11%)	GCCACGCCGAGTGTCGCCCGCAGCCACGCGGAGGCGGCGGGGAGCCGCGCGCGGCAG|GTATTACACAATGGCCTCGTTATGGAGATGGAGCATCCAACTGTGGGGAAGATTTCCGTCCCAG___GCCCAGCTGTGAGATACAGTAAGTTCAAGATGTCAGAGGCCAGGCCGCCCCCGCTGCTCGGGCAGCACACAACGCACATCCTGAAGGAGGTCCTGAGATACGATGACAGGGCCATCGGGGAGCTGCTCAGCGCTGGAGTGGTGGACCAACATGAAACTCACTGACAAAGGAAAAGGGCTCTTCCTCATAACCTCGATCCGAATACACTGGCAAAGGCAACACTTTGCTTGGACCCTTCTCCC	.
ROC2-0329	ROC2-021-T	GRB10::SUGCT	ENSG00000106070.20	ENSG00000175600.16	chr7:50792442	chr7:40749434	inversion	1	3	0	high	.	out-of-frame	|CoA-transferase_family_III(11%)	GTTGAGGGCTCGCGGATTAGCCGCCCGCCAGCCGTGGAAATGTGATAAGAGCGGTACCGTTTGCAGAAGGAAATTTCTGATGCAACTCTTCGCCTTTGCTG...CCAAACGCCTGCCTGACGACTGCCTTGGAGCATGTGCGTTATGGAAATTAGG|GTATTACACAATGGCCTCGTTATGGAGATGGAGCATCCAACTGTGGGGAAGATTTCCGTCCCAG___GCCCAGCTGTGAGATACAGTAAGTTCAAG	KRLPDDCLGACALWKLg|yytmaslwrwsiqlwgrfpsqaql*
ROC2-0329	ROC2-021-T	GRB10::SUGCT	ENSG00000106070.20	ENSG00000175600.16	chr7:50780627	chr7:40749434	inversion	1	2	0	high	.	.	|CoA-transferase_family_III(11%)	GGCAG___ACTTGGGAGGCTGCATTCTGATAATTCTCAGGAGGAAGAATGTATAGGAGAGACCAGGGTTTTTAAGGTGTGACCTCTGAACCACCTACATCAGAGCTGACTGCCTCTCG|GTATTACACAATGGCCTCGTTATGGAGATGGAGCATCCAACTGTGGGGAAGATTTCCGTCCCAG___GCCCAGCTGTGAGATACAGTAAGTTCAAGATGTCAGAG...GATCCGAATACACTGGCAAAGGCAACACTTTGCTTGGACCCTTCTCCCCAGTTCTGATACCACTAAAAAGAAGATTTAGAGTAACTCCAGATTTCTTACAT	.
ROC2-0329	ROC2-021-T	GRB10::SUGCT	ENSG00000106070.20	ENSG00000175600.16	chr7:50779135	chr7:40749434	inversion	0	1	0	low	.	.	|CoA-transferase_family_III(11%)	GTTCCTGCCTTACTTAGATGGAAAATAATGAAATCTGTGTAGGAAGGGAGG___AAATTCTCTGAAGAGGACACTTTACCTG|GTATTACACAATGGCCTCGTTATGGAGATGGAGCATCCAACTGTGGGGAAGATTTCCGTCCCAG___GCCCAGCTGTGAGATACAGTAAGTTCAAGATGTCAGAGGCCAGGCCGCC	.
ROC2-0329	ROC2-022-T	GRB10::SUGCT	ENSG00000106070.20	ENSG00000175600.16	chr7:50793224	chr7:40749434	inversion	1	9	0	high	duplicates(1)	.	|CoA-transferase_family_III(11%)	GCCACGCCGAGTGTCGCCCGCAGCCACGCGGAGGCGGCGGGGAGCCGCGCGCGGCAG|GTATTACACAATGGCCTCGTTATGGAGATGGAGCATCCAACTGTGGGGAAGATTTCCGTCCCAG___GCCCAGCTGTGAGATACAGTAAGTTCAAGATGTCAGAGGCCAGGCCGC...___ATCTCAGGCACAGTGGC	.
ROC2-0329	ROC2-022-T	GRB10::SUGCT	ENSG00000106070.20	ENSG00000175600.16	chr7:50792442	chr7:40749434	inversion	0	1	0	low	.	out-of-frame	|CoA-transferase_family_III(11%)	GCCTGCCTGACGACTGCCTTGGAGCATGTGCGTTATGGAAATTAGG|GTATTACACAATGGCCTCGTTATGGAGATGGAGCATCCAACTGTGGGGAAGATTTCCGTCCCAGGTCTGAAAAGTTTTGGTATTTTCTCTAGCACCTTTCTTTATTAATTGTCCCATATGCTGTTTACTACAGGTAGCTTATGAGCTCCCAAAC	LPDDCLGACALWKLg|yytmaslwrwsiqlwgrfpsqv*
ROC2-0329	ROC2-023-T	GRB10::SUGCT	ENSG00000106070.20	ENSG00000175600.16	chr7:50793224	chr7:40749434	inversion	1	16	0	high	duplicates(4)	.	|CoA-transferase_family_III(11%)	CCCGCGCCCGCCGCCGGCCACGCCGAGTGTCGCCCGCAGCCACGCGGAGGCGGCGGGGAGCCGCGCGCGGCAG|GTATTACACAATGGCCTCGTTATGGAGATGGAGCATCCAACTGTGGGGAAGATTTCCGTCCCAG___GCCCAGCTGTGAGATACAGTAAGTTCAAGATGTCAGAGGCCAGGCCGCCCCCGCTGCTCGGGCAGCACACAACGCACATCCTGAAGGAGGTCCTGAGATAC...GTGGACCAACA	.
ROC2-0329	ROC2-023-T	GRB10::SUGCT	ENSG00000106070.20	ENSG00000175600.16	chr7:50780627	chr7:40749434	inversion	1	1	3	high	.	.	|CoA-transferase_family_III(11%)	CTGCATTCTGATAATTCTCAGGAGGAAGAATGTATAGGAGAGACCAGGGTTTTTAAGGTGTGACCTCTGAACCACCTACATCAGAGCTGACTGCCTCTCG|GTATTACACAATGGCCTCGTTATGGAGATGGAGCATCCAACTGTGGGGAAGATTTCCGTCCCAG___GCCCAGCTGTGAGATACAGTAAGTTCAAGATGTCAGAGGCCAGGCCGCCCCCGCTGCTCGGGCAGCACACAACGCAC	.
ROC2-0329	ROC2-023-T	GRB10::SUGCT	ENSG00000106070.20	ENSG00000175600.16	chr7:50792442	chr7:40749434	inversion	1	1	3	high	.	out-of-frame	|CoA-transferase_family_III(11%)	GGAGGACCTTTTTTTTGGTTCTGTTGGTGACCCGTTAGCCGCCGCTGGGGCCTAACACCAAGTTGAGGGCTCGCGGATTAGCCGCCCGCCAGCCGTGGAAA...AAGAGCGGTACCGTTTGCAGAAGGAAATTTCTGATGCAACTCTTCGCCTTTGCTGATTGCCTCTCCAAACGCCTGCCTGACGACTGCCTTGGAGCATGTGCGTTATGGAAATTAGG|GTATTACACAATGGCCTCGTTATGGAGATGGAGCATCCAACTGTGGGGAAGATTTCCGTCCCAG___GCCCAGCTGTGAGATACAGTAAGTTCAAGATGTCAGAGGCCAGGCCGCCCCCGCTGCTCGGGCAGCACACAACGCAC...GGACCAACATGAAACTCACTGACAAAGGAAA…	MQLFAFADCLSKRLPDDCLGACALWKLg|yytmaslwrwsiqlwgrfpsqaql*
ROC2-0329	ROC2-020-T	NDUFB6::AGK-DT	ENSG00000165264.11	ENSG00000261570.2	chr9:32570960	chr7:141531243	translocation	8	1	2	high	duplicates(2)	out-of-frame	NADH:ubiquinone_oxidoreductase__NDUFB6/B17_subunit(71%)|	AGAAATTCTGGAATAAATTTTTGGAGAATAAATCCCCTTGGAGGAAAATG___GTCCATGGGGTATACAAAAAGAGTATCTTTGTTTTCACTCATGTACTTGTACCTGTCTGGATTATTCATTATTACATGAAGTATCATGTTTCT|TTTTCAGATTACTCCATTTGATTCTCACAAGAACATCGTAAATGGAAAAGACTAGAATTGCCCTGAGTTCACAGATTGGTCATCGAGGTCAAAGAAATCAAGTGACTTCTGGAGGCCACACAGCTAATAAACAGCAAGGCAAcGACTTGAACCCAGGTCTTCTGGTTCCAGGTCCAGAG	KFWNKFLENKSPWRKMVHGVYKKSIFVFTHVLVPVWIIHYYMKYHVS|fsdysi*
ROC2-0329	ROC2-020-T	NDUFB6::AGK-DT	ENSG00000165264.11	ENSG00000261570.2	chr9:32570960	chr7:141529281	translocation	1	1	1	medium	.	out-of-frame	NADH:ubiquinone_oxidoreductase__NDUFB6/B17_subunit(71%)|	ATCCCCTTGGAGGAAAATG___GTCCATGGGGTATACAAAAAGAGTATCTTTGTTTTCACTCATGTACTTGTACCTGTCTGGATTATTCATTATTACATGAAGTATCATGTTTCT|AGGCAGGGAGAAAGACACATGGGCAGGAGAATACCACATGGAGACACAGACACACGAGGGGAGGATGCCTGCTGACCATGGAGGCAGAAGTGGG	SPWRKMVHGVYKKSIFVFTHVLVPVWIIHYYMKYHVS|rqgerhmgrriphgdtdtrgedac*
ROC2-0329	ROC2-020-T	NDUFB6::AGK-DT	ENSG00000165264.11	ENSG00000261570.2	chr9:32572881	chr7:141531243	translocation	1	0	1	medium	.	out-of-frame	NADH:ubiquinone_oxidoreductase__NDUFB6/B17_subunit(46%)|	GTACACTCCGGATGAGAAACTGCGGCTGCAGCAGCTGCGAGAGCTGAGAAGGCGATGGCTGAAGGACCAGGAGCTGAGCCCTCGGGAGCCGGTGCTGCCCCCACAGAAGATGGGGCCTATGGAGAAATTCTGGAATAAATTTTTGGAGAATAAATCCCCTTGGAGGAAAATG|TTTTCAGATTACTCCATTTGATTCTCACAAGAACATCGTA	YTPDEKLRLQQLRELRRRWLKDQELSPREPVLPPQKMGPMEKFWNKFLENKSPWRKM|fsdysi*
ROC2-0329	ROC2-021-T	NDUFB6::AGK-DT	ENSG00000165264.11	ENSG00000261570.2	chr9:32570960	chr7:141531243	translocation	2	2	4	high	duplicates(2)	out-of-frame	NADH:ubiquinone_oxidoreductase__NDUFB6/B17_subunit(71%)|	TCGGGAGCCGGTGCTGCCCCCACAGAAGATGGGGCCTATGGAGAAATTCTGGAATAAATTTTTGGAGAATAAATCCCCTTGGAGGAAAATG___GTCCATGGGGTATACAAAAAGAGTATCTTTGTTTTCACTCATGTACTTGTACCTGTCTGGATTATTCATTATTACATGAAGTATCATGTTTCT|TTTTCAGATTACTCCATTTGATTCTCACAAGAACATCGTAAATGGAAAAGACTAGAATTGCCCTGAGTTCACAGATTGGTCATCGAGGTCAAAGAAATCAAGTGACTTCTGGAGGCCACACAGCTAATAAACAGCAAGGCAAcGACTTGAACCCAGGTCTTCTGGTTCCAGGTCCAGAGCTCTTTTCTCTATATTCTAAACACTTG	REPVLPPQKMGPMEKFWNKFLENKSPWRKMVHGVYKKSIFVFTHVLVPVWIIHYYMKYHVS|fsdysi*
ROC2-0329	ROC2-021-T	NDUFB6::AGK-DT	ENSG00000165264.11	ENSG00000261570.2	chr9:32570960	chr7:141529281	translocation	1	0	0	low	duplicates(1)	out-of-frame	NADH:ubiquinone_oxidoreductase__NDUFB6/B17_subunit(71%)|	CAAAAAGAGTATCTTTGTTTTCACTCATGTACTTGTACCTGTCTGGATTATTCATTATTACATGAAGTATCATGTTTCT|AGGCAGGGAGAAAGACACATGGGCAGGAGAATACCACATGGAGACACAGACACACGAG	KKSIFVFTHVLVPVWIIHYYMKYHVS|rqgerhmgrriphgdtdtr
ROC2-0329	ROC2-022-T	NDUFB6::AGK-DT	ENSG00000165264.11	ENSG00000261570.2	chr9:32570960	chr7:141531243	translocation	0	4	0	medium	duplicates(1)	out-of-frame	NADH:ubiquinone_oxidoreductase__NDUFB6/B17_subunit(71%)|	AAAAGAGTATCTTTGTTTTCACTCATGTACTTGTACCTGTCTGGATTATTCATTATTACATGAAGTATCATGTTTCT|TTTTCAGATTACTCCATTTGATTCTCACAAGAACATCGTAAATGGAAAAGACTAGAATTGCCCTGAGTTCACAGATTGGTCATCGAGG...TGGAGGCCACACAGCTAATAAACAGCAAGGCAAcGACTTGAACCCAGGTCTTCTGGTTCCAGGTCCAGAGCTCTTTTCTCTATATTCTAAACACTTGCAAGCAGGGGAAATGTTATCAGTCCCCTACACTCTCCAGTGA	KSIFVFTHVLVPVWIIHYYMKYHVS|fsdysi*
ROC2-0329	ROC2-023-T	NDUFB6::AGK-DT	ENSG00000165264.11	ENSG00000261570.2	chr9:32570960	chr7:141531243	translocation	0	4	1	high	duplicates(5)	out-of-frame	NADH:ubiquinone_oxidoreductase__NDUFB6/B17_subunit(71%)|	GGTCCATGGGGTATACAAAAAGAGTATCTTTGTTTTCACTCATGTACTTGTACCTGTCTGGATTATTCATTATTACATGAAGTATCATGTTTCT|TTTTCAGATTACTCCATTTGATTCTCACAAGAACATCGTAAATGGAAAAGACTAGAATTGCCCTGAGTTCACAGATTGGTCATCGAGGTCAAAGAAATCAAGTGACTTCTGGAGGCCACACAGCTAATAAACAGCAAGGCAAcGACTTGAACCCAGGTCTTCTGGTTCCAGGTCCA...CTAAACACTTGCAAGCAGGGGAAATGTTATCAGTCCCCTACACTCTCCAGTGACTATTCTGTGTCTTTCCTAGGGTTTTAGGTGAGCTCAATTTGATAGAG	VHGVYKKSIFVFTHVLVPVWIIHYYMKYHVS|fsdysi*
ROC2-0329	ROC2-020-T	RAD54B::VIRMA	ENSG00000197275.14	ENSG00000164944.12	chr8:94458268	chr8:94506717	duplication	7	7	8	high	duplicates(1),mismappers(1)	out-of-frame	.	GGGAATTCCTTCAAAAAACCAAAATTTATACCTCCAGGAAGAAGTAATCCAGGTCTGAATGAAGAGATTACAAAACTGAATCCAGATATAAAATTATTTGAG___GGTGTTGCAATTAATAACACCTTTCTCCCGTCACAAAATGATCTTAGAATATGCAGTTTAAATCTGCCTAGTGAAGAAAGTACTAGAGAAATCAATAACAGAGATAATTGCAGTGGAAAATATTGTTTTGAAGCACCTACACTGGCAACATTAGATCCACCTCATACAG|GACATTGCACTTATCTTACCAAGCTCTTCTGAAGGTTCTATTTCTGAACTGGAGCAGCTCTCCAATTCTCTACCAAATAAAGAATTGATGACCTCAATCTGTGACTGTCTGTTGGCTACGCTAG…	GNSFKKPKFIPPGRSNPGLNEEITKLNPDIKLFEGVAINNTFLPSQNDLRICSLNLPSEESTREINNRDNCSGKYCFEAPTLATLDPPHT|ghctyltklf*
ROC2-0329	ROC2-020-T	RAD54B::VIRMA	ENSG00000197275.14	ENSG00000164944.12	chr8:94467405	chr8:94506717	duplication	0	1	0	low	.	in-frame	.	CAGGAAGAAGTAATCCAGGTCTGAATGAAGAGATTACAAAACTGAATCCAGATATAAAATTATTTGAG|GACATTGCACTTATCTTACCAAGCTCTTCTGAA...CAGAGCATGATTATGGATTATTTCATTTAAAAAG___TTCTTTAAGGAAAAACAGTAGTGCTCTGCATAGTTTACTGAAACGAGTGGTCAGCACATTTAGTAAG	GRSNPGLNEEITKLNPDIKLFE|DIALILPSSS
ROC2-0329	ROC2-021-T	RAD54B::VIRMA	ENSG00000197275.14	ENSG00000164944.12	chr8:94458268	chr8:94506717	duplication	6	2	7	high	duplicates(2),mismappers(1)	out-of-frame	.	GAAGAAGTAATCCAGGTCTGAATGAAGAGATTACAAAACTGAATCCAGATATAAAATTATTTGAG___GGTGTTGCAATTAATAACACCTTTCTCCCGTCACAAAATGATCTTAGAATATGCAGTTTAAATCTGCCTAGTGAAGAAAGTACTAGAGAAATCAATAACAGAGATAATTGCAGTGGAAAATATTGTTTTGAAGCACCTACACTGGCAACATTAGATCCACCTCATACAG|GACATTGCACTTATCTTACCAAGCTCTTCTGAAGGTTCTATTTCTGAACTGGAGCAGCTCTCCAATTCTCTACCAAATAAAGAATTGATGACCTCAATCTGTGACTGTCTGTTGGCTACGCTAGCTAACTCTGAGAGCAGTTACAACTGTTTACTGACATG…	RSNPGLNEEITKLNPDIKLFEGVAINNTFLPSQNDLRICSLNLPSEESTREINNRDNCSGKYCFEAPTLATLDPPHT|ghctyltklf*
ROC2-0329	ROC2-022-T	RAD54B::VIRMA	ENSG00000197275.14	ENSG00000164944.12	chr8:94458268	chr8:94506717	duplication	4	3	2	high	duplicates(3)	out-of-frame	.	TGCAATTAATAACACCTTTCTCCCGTCACAAAATGATCTTAGAATATGCAGTTTAAATCTGCCTAGTGAAGAAAGTACTAGAGAAATCAATAACAGAGATAATTGCAGTGGAAAATATTGTTTTGAAGCACCTACACTGGCAACATTAGATCCACCTCATACAG|GACATTGCACTTATCTTACCAAGCTCTTCTGAAGGTTCTATTTCTGAACTGGAGCAGCTCTCCAATTCTCTACCAAATAAAGAATTGATGACCTCAATCTGTGACTGTCTGTTGGCTACGCTAGCTAACTCTGAGAGCAGTTACAACTGTTTACTGACATGTGTCAGAACAATGATGTTTCTTGCAGAGCATGATTATGG	AINNTFLPSQNDLRICSLNLPSEESTREINNRDNCSGKYCFEAPTLATLDPPHT|ghctyltklf*
ROC2-0329	ROC2-023-T	RAD54B::VIRMA	ENSG00000197275.14	ENSG00000164944.12	chr8:94458268	chr8:94506717	duplication	6	6	3	high	duplicates(5),mismatches(1)	out-of-frame	.	CAAAACTGAATCCAGATATAAAATTATTTGAG___GGTGTTGCAATTAATAACACCTTTCTCCCGTCACAAAATGATCTTAGAATATGCAGTTTAAATCTGCCTAGTGAAGAAAGTACTAGAGAAATCAATAACAGAGATAATTGCAGTGGAAAATATTGTTTTGAAGCACCTACACTGGCAACATTAGATCCACCTCATACAG|GACATTGCACTTATCTTACCAAGCTCTTCTGAAGGTTCTATTTCTGAACTGGAGCAGCTCTCCAATTCTCTACCAAATAAAGAATTGATGACCTCAATCTGTGACTGTCTGTTGGCTACGCTAGCTAACTCTGAGAGCAGTTACAACTGTTTACTGACATGTGTCAGAACAATGATGTTTCTTGCAGAGCATGA…	KLNPDIKLFEGVAINNTFLPSQNDLRICSLNLPSEESTREINNRDNCSGKYCFEAPTLATLDPPHT|ghctyltklf*
ROC2-0379	ROC2-024-T	BMP7::EYA2	ENSG00000101144.13	ENSG00000064655.19	chr20:57265705	chr20:47072185	inversion	109	124	54	high	duplicates(69),low_entropy(5),mismatches(3)	in-frame	TGF-beta_propeptide(42%)|haloacid_dehalogenase-like_hydrolase(100%)	CGGCACCCATGTTCATGCTGGACCTGTACAACGCCATGGCGGTGGAGGAGGGCGGCGGGCCCGGCGGCCAGGGCTTCTCCTACCCCTACAAGGCCGTCTTCAGTACCCAGGGCCCCCCTCTGGCCAGCCTGCAAGATAGCCATTTCCTCACCGACGCCGACATGGTCATGAGCTTCGTCAACCTCG|GCACAACAGGGTTCTATCAAGGAGGAAATGGACTGGGCAACGCAGCCGGTTTCGGGAGTGTGCACCAG___GACTATCCTTCCTACCCCGGCTTCCCCCAGAGCCAGTACCCCCAGTATTACGGCTCATCCTACAACCCTCCCTACGTCCCGGCCAGCAGCATCTGCCCTTCGCCCCTCTCCACGTCCACCTACGTCCTCCAGGAGGCATCT…	APMFMLDLYNAMAVEEGGGPGGQGFSYPYKAVFSTQGPPLASLQDSHFLTDADMVMSFVNL|gTTGFYQGGNGLGNAAGFGSVHQDYPSYPGFPQSQYPQYYGSSYNPPYVPASSICPSPLSTSTYVLQEASHNVP
ROC2-0379	ROC2-024-T	BMP7::EYA2	ENSG00000101144.13	ENSG00000064655.19	chr20:57265705	chr20:47089239	inversion	32	28	5	high	duplicates(14),mismatches(1)	in-frame	TGF-beta_propeptide(42%)|haloacid_dehalogenase-like_hydrolase(100%)	CCCATGTTCATGCTGGACCTGTACAACGCCATGGCGGTGGAGGAGGGCGGCGGGCCCGGCGGCCAGGGCTTCTCCTACCCCTACAAGGCCGTCTTCAGTACCCAGGGCCCCCCTCTGGCCAGCCTGCAAGATAGCCATTTCCTCACCGACGCCGACATGGTCATGAGCTTCGTCAACCTCG|GTGAATACAACACACACAATGGACCTTCCACACCAGCGAAAGAGGGAGACACAGACAGGCCGCACCGGGCCTCCGACGGGAAGCTCCGAGGCCGGTCTAAGAGGAGCAGTGACCCGTCCCCGGCAGGGGACAATGAGATTGAG___CGTGTGTTCGTGTGGGACTTGGATGAGAC	PMFMLDLYNAMAVEEGGGPGGQGFSYPYKAVFSTQGPPLASLQDSHFLTDADMVMSFVNL|gEYNTHNGPSTPAKEGDTDRPHRASDGKLRGRSKRSSDPSPAGDNEIERVFVWDLDE
ROC2-0379	ROC2-024-T	BMP7::EYA2	ENSG00000101144.13	ENSG00000064655.19	chr20:57265705	chr20:47074158	inversion	1	0	16	medium	duplicates(2)	out-of-frame	TGF-beta_propeptide(42%)|haloacid_dehalogenase-like_hydrolase(100%)	CGGCACCCATGTTCATGCTGGACCTGTACAACGCCATGGCGGTGGAGGAGGGCGGCGGGCCCGGCGGCCAGGGCTTCTCCTACCCCTACAAGGCCGTCTTCAGTACCCAGGGCCCCCCTCTGGCCAGCCTGCAAGATAGCCATTTCCTCACCGACGCCGACATGGTCATGAGCTTCGTCAACCTCG|GACTATCCTTCCTACCCCGGCTTCCCCCAGAGCCAGTACCCCCAGTATTACGGCTCATCCTACAACCCTCCCTACGTCCCGGCCAGCAGCATCTGCCCTTCGCCCCTCTCCACGTCCACCTACGTCCTCCAGGAGGCATCTCACAACGTCCCCAACCAGAGTTCCGAGTCACTTGCTG___GTGAATACAACACAC	APMFMLDLYNAMAVEEGGGPGGQGFSYPYKAVFSTQGPPLASLQDSHFLTDADMVMSFVNL|glsflprlppepvppvlrlilqpslrpgqqhlpfaplhvhlrppggisqrpqpefrvtcw*
ROC2-0379	ROC2-025-T	BMP7::EYA2	ENSG00000101144.13	ENSG00000064655.19	chr20:57265705	chr20:47072185	inversion	97	146	36	high	duplicates(57),low_entropy(2),mismatches(6)	in-frame	TGF-beta_propeptide(42%)|haloacid_dehalogenase-like_hydrolase(100%)	CCCATGTTCATGCTGGACCTGTACAACGCCATGGCGGTGGAGGAGGGCGGCGGGCCCGGCGGCCAGGGCTTCTCCTACCCCTACAAGGCCGTCTTCAGTACCCAGGGCCCCCCTCTGGCCAGCCTGCAAGATAGCCATTTCCTCACCGACGCCGACATGGTCATGAGCTTCGTCAACCTCG|GCACAACAGGGTTCTATCAAGGAGGAAATGGACTGGGCAACGCAGCCGGTTTCGGGAGTGTGCACCAG___GACTATCCTTCCTACCCCGGCTTCCCCCAGAGCCAGTACCCCCAGTATTACGGCTCATCCTACAACCCTCCCTACGTCCCGGCCAGCAGCATCTGCCCTTCGCCCCTCTCCACGTCCACCTACGTCCTCCAGGAGGCATCTCAC	PMFMLDLYNAMAVEEGGGPGGQGFSYPYKAVFSTQGPPLASLQDSHFLTDADMVMSFVNL|gTTGFYQGGNGLGNAAGFGSVHQDYPSYPGFPQSQYPQYYGSSYNPPYVPASSICPSPLSTSTYVLQEAS
ROC2-0379	ROC2-025-T	BMP7::EYA2	ENSG00000101144.13	ENSG00000064655.19	chr20:57265705	chr20:47089239	inversion	24	26	6	high	duplicates(13),inconsistently_clipped(1)	in-frame	TGF-beta_propeptide(42%)|haloacid_dehalogenase-like_hydrolase(100%)	TGTTCATGCTGGACCTGTACAACGCCATGGCGGTGGAGGAGGGCGGCGGGCCCGGCGGCCAGGGCTTCTCCTACCCCTACAAGGCCGTCTTCAGTACCCAGGGCCCCCCTCTGGCCAGCCTGCAAGATAGCCATTTCCTCACCGACGCCGACATGGTCATGAGCTTCGTCAACCTCG|GTGAATACAACACACACAATGGACCTTCCACACCAGCGAAAGAGGGAGACACAGACAGGCCGCACCGGGCCTCCGACGGGAAGCTCCGAGGCCGGTCTAAGAGGAGCAGTGACCCGTCCCCGGCAGGGGACAATGAGATTGAG___CGTGTGTTCGTGTGGGACTTGGATGAGAC	FMLDLYNAMAVEEGGGPGGQGFSYPYKAVFSTQGPPLASLQDSHFLTDADMVMSFVNL|gEYNTHNGPSTPAKEGDTDRPHRASDGKLRGRSKRSSDPSPAGDNEIERVFVWDLDE
ROC2-0379	ROC2-026-T	BMP7::EYA2	ENSG00000101144.13	ENSG00000064655.19	chr20:57265705	chr20:47072185	inversion	91	90	58	high	duplicates(35),low_entropy(6),mismatches(5)	in-frame	TGF-beta_propeptide(42%)|haloacid_dehalogenase-like_hydrolase(100%)	CACAACTCGGCACCCATGTTCATGCTGGACCTGTACAACGCCATGGCGGTGGAGGAGGGCGGCGGGCCCGGCGGCCAGGGCTTCTCCTACCCCTACAAGGCCGTCTTCAGTACCCAGGGCCCCCCTCTGGCCAGCCTGCAAGATAGCCATTTCCTCACCGACGCCGACATGGTCATGAGCTTCGTCAACCTCG|GCACAACAGGGTTCTATCAAGGAGGAAATGGACTGGGCAACGCAGCCGGTTTCGGGAGTGTGCACCAG___GACTATCCTTCCTACCCCGGCTTCCCCCAGAGCCAGTACCCCCAGTATTACGGCTCATCCTACAACCCTCCCTACGTCCCGGCCAGCAGCATCTGCCCTTCGCCCCTCTCCACGTCCACC	HNSAPMFMLDLYNAMAVEEGGGPGGQGFSYPYKAVFSTQGPPLASLQDSHFLTDADMVMSFVNL|gTTGFYQGGNGLGNAAGFGSVHQDYPSYPGFPQSQYPQYYGSSYNPPYVPASSICPSPLSTS
ROC2-0379	ROC2-026-T	BMP7::EYA2	ENSG00000101144.13	ENSG00000064655.19	chr20:57265705	chr20:47089239	inversion	15	15	10	high	duplicates(7)	in-frame	TGF-beta_propeptide(42%)|haloacid_dehalogenase-like_hydrolase(100%)	TGGACCTGTACAACGCCATGGCGGTGGAGGAGGGCGGCGGGCCCGGCGGCCAGGGCTTCTCCTACCCCTACAAGGCCGTCTTCAGTACCCAGGGCCCCCCTCTGGCCAGCCTGCAAGATAGCCATTTCCTCACCGACGCCGACATGGTCATGAGCTTCGTCAACCTCG|GTGAATACAACACACACAATGGACCTTCCACACCAGCGAAAGAGGGAGACACAGACAGGCCGCACCGGGCCTCCGACGGGAAGCTCCGAGGCCGGTCTAAGAGGAGCAGTGACCCGTCCCCGGCAGGGGACAATGAGATTGAG___CGTGTGTTCGTGTGGGACTTGGATGAG	DLYNAMAVEEGGGPGGQGFSYPYKAVFSTQGPPLASLQDSHFLTDADMVMSFVNL|gEYNTHNGPSTPAKEGDTDRPHRASDGKLRGRSKRSSDPSPAGDNEIERVFVWDLD
ROC2-0379	ROC2-026-T	BMP7::EYA2	ENSG00000101144.13	ENSG00000064655.19	chr20:57265705	chr20:47074158	inversion	0	2	23	high	duplicates(3)	out-of-frame	TGF-beta_propeptide(42%)|haloacid_dehalogenase-like_hydrolase(100%)	TCATGCTGGACCTGTACAACGCCATGGCGGTGGAGGAGGGCGGCGGGCCCGGCGGCCAGGGCTTCTCCTACCCCTACAAGGCCGTCTTCAGTACCCAGGGCCCCCCTCTGGCCAGCCTGCAAGATAGCCATTTCCTCACCGACGCCGACATGGTCATGAGCTTCGTCAACCTCG|GACTATCCTTCCTACCCCGGCTTCCCCCAGAGCCAGTACCCCCAGTATTACGGCTCATCCTACAACCCTCCCTACGTCCCGGCCAGCAGCATCTGCCCTTCGCCCCTCTCCACGTCCACCTACGTCCTCCAGGAGGCATCTCACAACGTCCCCAACCAGAGTTCCGAGTCACTTGCTG___GTGAATACAACACACACAATGGACCTTCCACACCAGCGAAAGAG	MLDLYNAMAVEEGGGPGGQGFSYPYKAVFSTQGPPLASLQDSHFLTDADMVMSFVNL|glsflprlppepvppvlrlilqpslrpgqqhlpfaplhvhlrppggisqrpqpefrvtcw*
ROC2-0379	ROC2-024-T	EYA2::MIR646HG	ENSG00000064655.19	ENSG00000228340.8	chr20:47143148	chr20:60098929	deletion	1	5	2	high	duplicates(2)	out-of-frame	haloacid_dehalogenase-like_hydrolase(23%)|	CACTTGCTG___GTGAATACAACACACACAATGGACCTTCCACACCAGCGAAAGAGGGAGACACAGACAGGCCGCACCGGGCCTCCGACGGGAAGCTCCGAGGC...CACGGGGACATTTGCATCCAGATACGGGAAG___GACACCACGACGTCCGTGCGCATTGGCCTTATGATGGAAGAGATGATCTTCAACCTTGCAGATACACATCTGTTCTTCAATGACCTGGAG|ATCGACAGAAAAGAAATGAGTCAACGATGGTGCAG___AAAGGGACCAGCTTGACGAAGCTTCTGCTTTTGTGACTGTCTCCTAATG___CAGAAACCAGAGCACCTCAGAAGATCAAGGCTTCCAAATTCTCC?GG...___CTAAGAC	TGTFASRYGKDTTTSVRIGLMMEEMIFNLADTHLFFNDLE|idrkemsqrwcrkgpa*
ROC2-0379	ROC2-024-T	EYA2::MIR646HG	ENSG00000064655.19	ENSG00000228340.8	chr20:47143148	chr20:60096535	deletion	0	1	3	medium	duplicates(1)	out-of-frame	haloacid_dehalogenase-like_hydrolase(23%)|	TAATTATTTTTCACTCCTTACTCACGGGGACATTTGCATCCAGATACGGGAAG___GACACCACGACGTCCGTGCGCATTGGCCTTATGATGGAAGAGATGATCTTCAACCTTGCAGATACACATCTGTTCTTCAATGACCTGGAG|ATGGTGTGCTGCATTCCCATGGTTTTGGATCCTGCAACCACTCTTGTTCCACGCAGAGGCCAGCCTGTGGGTTAGAGAGATGCACAGAGAGGGAC	IIFHSLLTGTFASRYGKDTTTSVRIGLMMEEMIFNLADTHLFFNDLE|mvccipmvldpattlvprrgqpvg*
ROC2-0379	ROC2-024-T	EYA2::MIR646HG	ENSG00000064655.19	ENSG00000228340.8	chr20:47143148	chr20:60100171	deletion	0	1	0	low	.	out-of-frame	haloacid_dehalogenase-like_hydrolase(23%)|	GCGCATTGGCCTTATGATGGAAGAGATGATCTTCAACCTTGCAGATACACATCTGTTCTTCAATGACCTGGAG|AAAGGGACCAGCTTGACGgAGCTTCTGC...CATAATTGTGCCATTTCCTTCTTGAAGAAGTTTACAAACATTTGCAAGTTGTCAAAAATAATTAGTCTAAAATTGTTTCATAAACCGTGGAATGAAACAGG	RIGLMMEEMIFNLADTHLFFNDLE|kgtsltell
ROC2-0379	ROC2-024-T	EYA2::MIR646HG	ENSG00000064655.19	ENSG00000228340.8	chr20:47143148	chr20:60180835	deletion	0	1	0	low	.	out-of-frame	haloacid_dehalogenase-like_hydrolase(23%)|	ATTGGCCTTATGATGGAAGAGATGATCTTCAACCTTGCAGATACACATCTGTTCTTCAATGACCTGGAG|ATGCTGACAACATGAGCCTCCCGTGGTCGGAA...TGCTGGGGTGCACCAGGGCAGCAGCTACAG___GGTCAAGCCTGAGACACCTGAAGCCCTGGACTTGGAATCTGAAGCTGTCATCAGCCAGTACACCTATGAAC	IGLMMEEMIFNLADTHLFFNDLE|mltt*
ROC2-0379	ROC2-025-T	EYA2::MIR646HG	ENSG00000064655.19	ENSG00000228340.8	chr20:47143148	chr20:60154407	deletion	0	2	0	low	duplicates(1)	out-of-frame	haloacid_dehalogenase-like_hydrolase(23%)|	TGATGGAAGAGATGATCTTCAACCTTGCAGATACACATCTGTTCTTCAATGACCTGGAG|CTAAGACCTCTAGTACAGTGTTCAATGGAACTGGTGAGAAAAGACGTCCTTGCTGTGTTCCTGATATGAAGAGGAAAGCAGTCCTTCTCCATTAAGTAAA___ATGCTGACAACATGAGCCTCCCGTGGTCGGAACGGGCTTGTGAAGGCGGTGCTGGGGTGCACCAGGGCAGCAGCTACAGGTGAGTAGGCGGGGAC	MEEMIFNLADTHLFFNDLE|lrplvqcsmelvrkdvlavfli*
ROC2-0379	ROC2-025-T	EYA2::MIR646HG	ENSG00000064655.19	ENSG00000228340.8	chr20:47097168	chr20:60154407	deletion	0	1	0	low	.	out-of-frame	haloacid_dehalogenase-like_hydrolase(11%)|	CGTGTGGGACTTGGATGAGACAATAATTATTTTTCACTCCTTACTCACGGGGACATTTGCATCCAGATACGGGAAG|CTAAGACCTCTAGTACAGTGTTCAATGGAACTGGTGAGAAAAGACGTCCTTGCTGTGTTCCTGATATGAAGAGGAAAGCAGTCCTTC	VWDLDETIIIFHSLLTGTFASRYGK|lrplvqcsmelvrkdvlavfli*
ROC2-0379	ROC2-025-T	EYA2::MIR646HG	ENSG00000064655.19	ENSG00000228340.8	chr20:47143148	chr20:60098929	deletion	0	1	0	low	.	out-of-frame	haloacid_dehalogenase-like_hydrolase(23%)|	TGATCTTCAACCTTGCAGATACACATCTGTTCTTCAATGACCTGGAG|ATCGACAGAAAAGAAATGAGTCAACGATGGTGCAG___AAAGGGACCAGCTTGACGAAGCTTCTGCTTTTGTGACTGTCTCCTAATG___CAGAAACCAGAGCAC	IFNLADTHLFFNDLE|idrkemsqrwcrkgpa*
ROC2-0379	ROC2-025-T	EYA2::MIR646HG	ENSG00000064655.19	ENSG00000228340.8	chr20:47143148	chr20:60100171	deletion	0	1	0	low	.	out-of-frame	haloacid_dehalogenase-like_hydrolase(23%)|	GACACCACGACGTCCGTGCGCATTGGCCTTATGATGGAAGAGATGATCTTCAACCTTGCAGATACACATCTGTTCTTCAATGACCTGGAG|AAAGGGACCAG...GCTTTTGTGACTGTCTCCTAATG___CAGAAACCAGAGCACCTCAGAAGATCAAGGCTTCCAAATTCTCCTGGGGGAACAGACGTCAGCCATTCAGCACAAAGG	DTTTSVRIGLMMEEMIFNLADTHLFFNDLE|kgt
ROC2-0379	ROC2-026-T	EYA2::MIR646HG	ENSG00000064655.19	ENSG00000228340.8	chr20:47143148	chr20:60098929	deletion	6	3	8	high	duplicates(1)	out-of-frame	haloacid_dehalogenase-like_hydrolase(23%)|	GGATGAGACAATAATTATTTTTCACTCCTTACTCACGGGGACATTTGCATCCAGATACGGGAAG___GACACCACGACGTCCGTGCGCATTGGCCTTATGATGGAAGAGATGATCTTCAACCTTGCAGATACACATCTGTTCTTCAATGACCTGGAG|ATCGACAGAAAAGAAATGAGTCAACGATGGTGCAG___AAAGGGACCAGCTTGA...GCTTCTGCTTTTGTGACTGTCTCCTAATG___...TAATTGTGCCATTTCCTTCTTGAAGAAGTTTAC...___CTAAGACCTCTAGTACAGTGTTCAATGGAACTGGTGAGAAAAGACGTCCTTGCTGTGTTCCTGATATGAAGA	DETIIIFHSLLTGTFASRYGKDTTTSVRIGLMMEEMIFNLADTHLFFNDLE|idrkemsqrwcrkgpa
ROC2-0379	ROC2-026-T	EYA2::MIR646HG	ENSG00000064655.19	ENSG00000228340.8	chr20:47143148	chr20:60100171	deletion	1	2	8	high	duplicates(2)	out-of-frame	haloacid_dehalogenase-like_hydrolase(23%)|	GGATGAGACAATAATTATTTTTCACTCCTTACTCACGGGGACATTTGCATCCAGATACGGGAAG___GACACCACGACGTCCGTGCGCATTGGCCTTATGATGGAAGAGATGATCTTCAACCTTGCAGATACACATCTGTTCTTCAATGACCTGGAG|AAAGGGACCAGCTTGACGAAGCTTCTGCTTTTGTGACTGTCTCCTAATG___AAACCAGAGCACCT...___CTAAGACCTCTAGTACAGTGTTCAATGGAACTGGTGAGAAAAGACGTCCTTGCTGTGTTCCTGATATGAAGAGGAAAGCAG	DETIIIFHSLLTGTFASRYGKDTTTSVRIGLMMEEMIFNLADTHLFFNDLE|kgtsltkllll*
ROC2-0379	ROC2-026-T	EYA2::MIR646HG	ENSG00000064655.19	ENSG00000228340.8	chr20:47143148	chr20:60096535	deletion	1	0	9	high	duplicates(1)	out-of-frame	haloacid_dehalogenase-like_hydrolase(23%)|	GGATGAGACAATAATTATTTTTCACTCCTTACTCACGGGGACATTTGCATCCAGATACGGGAAG___GACACCACGACGTCCGTGCGCATTGGCCTTATGATGGAAGAGATGATCTTCAACCTTGCAGATACACATCTGTTCTTCAATGACCTGGAG|ATGGTGTGCTGCATTCCCATGGTTTTGGATCCTGCAACCACTCTTGTTCCACGCAGAGGCC	DETIIIFHSLLTGTFASRYGKDTTTSVRIGLMMEEMIFNLADTHLFFNDLE|mvccipmvldpattlvprrg
ROC2-0379	ROC2-026-T	EYA2::MIR646HG	ENSG00000064655.19	ENSG00000228340.8	chr20:47143148	chr20:60154407	deletion	1	1	2	medium	.	out-of-frame	haloacid_dehalogenase-like_hydrolase(23%)|	CCGGTCTAAGAGGAGCAGTGACCCGTCCCCGGCAGGGGACAATGAGATTGAG___CGTGTGTTCGTGTGGGACTTGGATGAGACAATAATTATTTTTCACTCCTTACTCACGGGGACATTTGCATCCAGATACGGGAAG___GACACCACGACGTCCGTGCGCATTGGCCTTATGATGGAAGAGATGATCTTCAACCTTGCAGATACACATCTGTTCTTCAATGACCTGGAG|CTAAGACCTCTAGTACAGTGTTCAATGGAACTGGTGAGAAAAGACGTCCTTGCTGTGTTCCTGATATGAAGAGGAAAGCAGTCCTTCTCCATTAA___ATGCTGACAACATGAGCCTCCCGTGGTCGGAACGGGCTTGTGAAGGCGGTGCTGGGGTGCACCAGGGC…	RSKRSSDPSPAGDNEIERVFVWDLDETIIIFHSLLTGTFASRYGKDTTTSVRIGLMMEEMIFNLADTHLFFNDLE|lrplvqcsmelvrkdvlavfli*
ROC2-0379	ROC2-024-T	MARCHF8::DYRK1A	ENSG00000165406.16	ENSG00000157540.22	chr10:45533110	chr21:37480638	translocation	6	6	6	high	duplicates(3)	in-frame	|Protein_kinase_domain(100%)	CCTTCCACGTCTGACGTGTGATCTCGAGAGACCTGCGTACATTCGGGGTGCCAGAAGGAAAGCATAG___CTTGAAATCCATGGCCCAAAATGACTCTACCAGTGGAGACTCTCTTCTGTGAAGAAGACGACCAGATAAGAGGTTGGGATGAGCATGCCACTGCATCAGATCTCTGCCATTCCATCCCAGGATGCCATCTCTGCTAGAGTCTACAGAAGTAAGACCAAAGAAAAGGAGAGGGAAGAACAG|GTTTACTATGCAAAAAAGAAGCGAAGACACCAACAGGGCCAGGGAGACGATTCTAGTCATAAGAAGGAACGGAAGGTTTACAATGATGGTTATGATGATGATAACTATGATTATATTGTAAAAAACGGAGAAAAGTGGATGGATCGTT…	MSMPLHQISAIPSQDAISARVYRSKTKEKEREEQ|VYYAKKKRRHQQGQGDDSSHKKERKVYNDGYDDDNYDYIVKNGEKWMDRYEIDSLIGKGSFG
ROC2-0379	ROC2-024-T	MARCHF8::DYRK1A	ENSG00000165406.16	ENSG00000157540.22	chr10:45533110	chr21:37505283	translocation	3	1	4	high	duplicates(2)	in-frame	|Protein_kinase_domain(20%)	AAGGAAAGCATAG___CTTGAAATCCATGGCCCAAAATGACTCTACCAGTGGAGACTCTCTTCTGTGAAGAAGACGACCAGATAAGAGGTTGGGATGAGCATGCCACTGCATCAGATCTCTGCCATTCCATCCCAGGATGCCATCTCTGCTAGAGTCTACAGAAGTAAGACCAAAGAAAAGGAGAGGGAAGAACAG|GAGTACAAACCACCAGGAACCCGTAAACTTCATAACATTCTTGGAGTGGAAACAGGAGGACCTGGTGGGCGACGTGCTGGGGAGTCAGGTCATACGGTCGCTGACTACTTGAAGTTCAAAGACCTCATTTTAAGGATGCTTGATTATGACCCCAAAACTCGAATTCAACCTTATTATGCTCTGCAGCACAGTTTCTTCAAGA…	MSMPLHQISAIPSQDAISARVYRSKTKEKEREEQ|EYKPPGTRKLHNILGVETGGPGGRRAGESGHTVADYLKFKDLILRMLDYDPKTRIQPYYALQHSFFKKTADE
ROC2-0379	ROC2-025-T	MARCHF8::DYRK1A	ENSG00000165406.16	ENSG00000157540.22	chr10:45533110	chr21:37480638	translocation	4	1	5	high	duplicates(1)	in-frame	|Protein_kinase_domain(100%)	GACTCTACCAGTGGAGACTCTCTTCTGTGAAGAAGACGACCAGATAAGAGGTTGGGATGAGCATGCCACTGCATCAGATCTCTGCCATTCCATCCCAGGATGCCATCTCTGCTAGAGTCTACAGAAGTAAGACCAAAGAAAAGGAGAGGGAAGAACAG|GTTTACTATGCAAAAAAGAAGCGAAGACACCAACAGGGCCAGGGAGACGATTCTAGTCATAAGAAGGAACGGAAGGTTTACAATGATGGTTATGATGATGATAACTATGATTATATTGTAAAAAACGGAGAAAAGTGGATGGATCGTTACGAAATTGACTCCTTGATAGGC...TGTGGAGCAAGAATGGGTTGCCATTAAAATAATAAAGAACAAGAAGGCTTTTCTGAATCAAGCACA…	MSMPLHQISAIPSQDAISARVYRSKTKEKEREEQ|VYYAKKKRRHQQGQGDDSSHKKERKVYNDGYDDDNYDYIVKNGEKWMDRYEIDSLI
ROC2-0379	ROC2-025-T	MARCHF8::DYRK1A	ENSG00000165406.16	ENSG00000157540.22	chr10:45533110	chr21:37505283	translocation	2	0	1	high	mismatches(1)	in-frame	|Protein_kinase_domain(20%)	CGGTCAGCGCCCAGGGCTCTAGGCCGGCCGCCCCGGGTGCCAGGTGAATTCCTTTCCCTGACCGGCTGTGAGACGTTGGCCCGTCAGCCGTCGTCTTTGGC...GGTTGGGATGAGCATGCCACTGCATCAGATCTCTGCCATTCCATCCCAGGATGCCATCTCTGCTAGAGTCTACAGAAGTAAGACCAAAGAAAAGGAGAGGGAAGAACAG|GAGTACAAACCACCAGGAACCCGTAAACTTCATAACATTCTTGGAGTGGAAACAGGAGGACCTGGTGGGCGACGTGCTG...GAGTCAGGTCATACGGTCGCTGACTACTTGAAGTTCAAAGACCTCATTTTAAGGATGCTTGATTATGACCCCAAAACTCGAATTCAACCTTATTATGCTCT	MSMPLHQISAIPSQDAISARVYRSKTKEKEREEQ|EYKPPGTRKLHNILGVETGGPGGRRA
ROC2-0379	ROC2-026-T	MARCHF8::DYRK1A	ENSG00000165406.16	ENSG00000157540.22	chr10:45533110	chr21:37480638	translocation	4	4	10	high	duplicates(2)	in-frame	|Protein_kinase_domain(100%)	CGTACATTCGGGGTGCCAGAAGGAAAGCATAG___...AAGTGATCCTTCTGCCTCAGCTTCCCAAAGTACTGGGATTACAG___CTTGAAATCCATGGCCCAAAATGACTCTACCAGTGGAGACTCTCTTCTGTGAAGAAGACGACCAGATAAGAGGTTGGGATGAGCATGCCACTGCATCAGATCTCTGCCATTCCATCCCAGGATGCCATCTCTGCTAGAGTCTACAGAAGTAAGACCAAAGAAAAGGAGAGGGAAGAACAG|GTTTACTATGCAAAAAAGAAGCGAAGACACCAACAGGGCCAGGGAGACGATTCTAGTCATAAGAAGGAACGGAAGGTTTACAATGATGGTTATGATGATGATAACTATGATTATATTGTAAAAAACGGAGAAA…	MSMPLHQISAIPSQDAISARVYRSKTKEKEREEQ|VYYAKKKRRHQQGQGDDSSHKKERKVYNDGYDDDNYDYIVKNGEKWMDRY
ROC2-0379	ROC2-026-T	MARCHF8::DYRK1A	ENSG00000165406.16	ENSG00000157540.22	chr10:45533110	chr21:37505283	translocation	2	5	4	high	duplicates(4)	in-frame	|Protein_kinase_domain(20%)	CGTACATTCGGGGTGCCAGAAGGAAAGCATAG___CTTGAAATCCATGGCCCAAAATGACTCTACCAGTGGAGACTCTCTTCTGTGAAGAAGACGACCAGATAAGAGGTTGGGATGAGCATGCCACTGCATCAGATCTCTGCCATTCCATCCCAGGATGCCATCTCTGCTAGAGTCTACAGAAGTAAGACCAAAGAAAAGGAGAGGGAAGAACAG|GAGTACAAACCACCAGGAACCCGTAAACTTCATAACATTCTTGGAGTGGAAACAGGAGGACCTGGTGGGCGACGTGCTGGGGAGTCAGGTCATACGGTCGCTGACTACTTGAAGTTCAAAGACCTCATTTTAAGGATGCTTGATTATGACCCCAAAACTCGAATTCAACCTTATTATGCTCTG…	MSMPLHQISAIPSQDAISARVYRSKTKEKEREEQ|EYKPPGTRKLHNILGVETGGPGGRRAGESGHTVADYLKFKDLILRMLDYDPKTRIQPYYALQHSFFKKTADE
ROC2-0379	ROC2-024-T	PHF6::CCDC160	ENSG00000156531.18	ENSG00000203952.10	chrX:134393952	chrX:134244777	duplication	7	2	3	high	duplicates(5)	out-of-frame	PHD-like_zinc-binding_domain(49%)|	CACTCTGATAATGAAAGTCTTGGTGGATTTTCTATTGAAGATGTCCAAAAGGAAATTAAAAGAGGCACGAAGCTG___ATGTGTTCTTTGTGCCATTGTCCTGGAGCAACAATTGGTTGTGATGTGAAAACATGTCACAGGACATACCACTACCACTGTGCATTGCATGATAAAGCTCAAATACGAGAGAAACCTTCACAAGGAATTTACAT___GGTCTATTGCCGAAAACACAAGAAAACTGCACATAACTCCGAAG|ATATTGGAAGAGGTGCCTGGAGAAATGGATGCTAGAAGAAAACACTGGAAGGAGAATATGTTTACTCCTTTTTTTAGTGCACAAGATGTTCTAGAAGAGACTTCTGAGCCTGAATCTTCTTCTGAACAAACGACTGCAG…	HSDNESLGGFSIEDVQKEIKRGTKLMCSLCHCPGATIGCDVKTCHRTYHYHCALHDKAQIREKPSQGIYMVYCRKHKKTAHNSE|digrgawrngc*
ROC2-0379	ROC2-025-T	PHF6::CCDC160	ENSG00000156531.18	ENSG00000203952.10	chrX:134393952	chrX:134244777	duplication	1	2	0	medium	.	out-of-frame	PHD-like_zinc-binding_domain(49%)|	TATCTGAAAACCAGAAGGTGGCAGCGCACCATAAGTGCATG___CTCTTTTCATCTGCTTTGGTATCATCACACTCTGATAATGAAAGTCTTGGTGGATTTTCT...AACCTTCACAAGGAATTTACAT___GGTCTATTGCCGAAAACACAAGAAAACTGCACATAACTCCGAAG|ATATTGGAAGAGGTGCCTGGAGAAATGGATGCTAGAAGAAAACACTGGAAGGAGAATATGTTTACTCCTTTTTTT[t]AGTGCACAAGATGTTCTAGAAGAGACTTCTG...TGAATCTTCTTCTGAACAAACGACTGCAGATAGCAGCAAGGGAATGGAAGAAATTTATAATTTGTCCAGTAGAAAGTTTCAGGAAGAAAGTAAATTTAAG	PSQGIYMVYCRKHKKTAHNSE|digrgawrngc*
ROC2-0379	ROC2-026-T	PHF6::CCDC160	ENSG00000156531.18	ENSG00000203952.10	chrX:134393952	chrX:134244777	duplication	0	1	2	high	.	out-of-frame	PHD-like_zinc-binding_domain(49%)|	CTTCACAAGGAATTTACAT___GGTCTATTGCCGAAAACACAAGAAAACTGCACATAACTCCGAAG|ATATTGGAAGAGGTGCCTGGAGAAATGGATGCTAGAAG...AATATGTTTACTCCTTTTTTTAGTGCACAAGATGTTCTAGAAGAGACTTCTGAGCCTGAATCTTCTTCTGAACAAACGACTGCAGATAGCAGCAAGGGAAT...TCCAGTAGAAAGTTTCAGGAAGAAAGTAAATTTAAGAGGAAAAAATATATTTTCCAACTAAATGAAATAGAACAAGAACAAAATTTAAGAGAGAACAAGAGAAAC	SQGIYMVYCRKHKKTAHNSE|digrgawrngc*
ROC2-0436	ROC2-027-T	GPBP1L1::MKNK1	ENSG00000159592.11	ENSG00000079277.22	chr1:45654543	chr1:46594280	duplication	18	6	4	high	duplicates(2)	out-of-frame	|Protein_kinase_domain(100%)	ATGATGGCATGAGCCAACGTAGTGGAGGTGGCACAGGGAACCATCGCCATTGGAATGGCAGCTTCCACTCCCGGAAAGGGTGTGCTTTTCAGGAAAAGCCACCTATGGAGATTAGGGAAGAAAAGAAAGAAGACAAGGTGGAAAAGTTGCAGTTTGAAGAGGAGGACTTT|GTTTCCATGTCAGAGGCCGATGGAGAACTGAAGATTGCCACCTACGCACAAAGGCCATTGAGACACTTCGTGTAGCTGGAAGACACCAACTTCCTGACAGG	DGMSQRSGGGTGNHRHWNGSFHSRKGCAFQEKPPMEIREEKKEDKVEKLQFEEEDF|vsmseadgelkiatyaqrplrhfv*
ROC2-0436	ROC2-027-T	NF1::STX8	ENSG00000196712.20	ENSG00000170310.15	chr17:31265339	chr17:9378653	inversion	15	11	4	high	duplicates(8)	out-of-frame	Divergent_CRAL/TRIO_domain(8%),GTPase-activator_protein_for_Ras-like_GTPase(100%)|SNARE_domain(99%)	ATACACACTGGTCCAGCCTTAACCTTACCAGTTCAAAGTTTGAGGAATTTATGACTAG___GCATCAGGTACATGAAAAAGAAGAATTCAAGGCTTTGAAAACGTTAAGTATTTTCTACCAAGCTGGGACTTCCAAAGCTGGGAATCCTATTTTTTATTATGTTGCACGGAG|AGATAATTGACGACCTTGCCAACCTAGTGGAGAACACAGATGAAAAACTTCGCAATGAAACCAGGCGGGTAAACATGGTGGACAGAAAGTCAGCCTCTTGTG___GGATGATCATGGTG	THWSSLNLTSSKFEEFMTRHQVHEKEEFKALKTLSIFYQAGTSKAGNPIFYYVARr|dn*
ROC2-0436	ROC2-027-T	NF1::STX8	ENSG00000196712.20	ENSG00000170310.15	chr17:31265339	chr17:9250645	inversion	0	1	1	medium	.	out-of-frame	Divergent_CRAL/TRIO_domain(8%),GTPase-activator_protein_for_Ras-like_GTPase(100%)|SNARE_domain(35%)	CTCCAGAGCACAAACCTGTGGCAGATACACACTGGTCCAGCCTTAACCTTACCAGTTCAAAGTTTGAGGAATTTATGACTAG___GCATCAGGTACATGAAAAA...AAGCTGGGACTTCCAAAGCTGGGAATCCTATTTTTTATTATGTTGCACGGAG|GGATGATCATGGTGATTTTACTGCTGCTTGTGGCTATCGTGGTTGTTGCAGTCTGGCCGACCAACTGATGGCAGTAAAGAGACCACCAGCAGTGACACCTGgCAATGACAGATGCAAGCCCAACACCCTTTTGGTACGCAAAACCTGCTCTCAATAAATTCCCC	AGTSKAGNPIFYYVARr|ddhgdftaacgyrgccsladqlmavkrppavtpgndrckpntllvrktcsq*
ROC2-0436	ROC2-028-T	GPBP1L1::MKNK1	ENSG00000159592.11	ENSG00000079277.22	chr1:45654543	chr1:46594280	duplication	7	4	7	high	duplicates(3)	out-of-frame	|Protein_kinase_domain(100%)	GTGGACTCTGGTGTCTCTAAGGGAGCATATGCTGGAATCACAGGGAACCCATCTGGTTGGCATAGCTCTTCCCGAGGTCATGATGGCATGAGCCAACGTAGTGGAGGTGGCACAGGGAACCATCGCCATTGGAATGGCAGCTTCCACTCCCGGAAAGGGTGTGCTTTTCAGGAAAAGCCACCTATGGAGATTAGGGAAGAAAAGAAAGAAGACAAGGTGGAAAAGTTGCAGTTTGAAGAGGAGGACTTT|GTTTCCATGTCAGAGGCCGATGGAGAACTGAAGATTGCCACCTACGCACAAAGGCCATTGAGACACTTCGTGTAGCTGGAAGACACCAACTTCCTGACAGGAGCTTTATTTCATTTGGGATTTCAAGTTTACAGATGGTATCTTCTCAA…	VDSGVSKGAYAGITGNPSGWHSSSRGHDGMSQRSGGGTGNHRHWNGSFHSRKGCAFQEKPPMEIREEKKEDKVEKLQFEEEDF|vsmseadgelkiatyaqrplrhfv*
ROC2-0436	ROC2-028-T	NF1::STX8	ENSG00000196712.20	ENSG00000170310.15	chr17:31265339	chr17:9378653	inversion	23	18	12	high	duplicates(12)	out-of-frame	Divergent_CRAL/TRIO_domain(8%),GTPase-activator_protein_for_Ras-like_GTPase(100%)|SNARE_domain(99%)	ACTTCTTGCATACCTGGGTCCTCCAGAGCACAAACCTGTGGCAGATACACACTGGTCCAGCCTTAACCTTACCAGTTCAAAGTTTGAGGAATTTATGACTAG___GCATCAGGTACATGAAAAAGAAGAATTCAAGGCTTTGAAAACGTTAAGTATTTTCTACCAAGCTGGGACTTCCAAAGCTGGGAATCCTATTTTTTATTATGTTGCACGGAG|AGATAATTGACGACCTTGCCAACCTAGTGGAGAACACAGATGAAAAACTTCGCAATGAAACCAGGCGGGTAAACATGGTGGACAGAAAGTCAGCCTCTTGTG___GGATGATCATGGTGATTTTACTGCTGCTTGTGGCTATCGTGGTTGTTGCAGTCTGGCCGACCAACTGATGGCAGTAA…	LLAYLGPPEHKPVADTHWSSLNLTSSKFEEFMTRHQVHEKEEFKALKTLSIFYQAGTSKAGNPIFYYVARr|dn*
ROC2-0436	ROC2-028-T	NF1::STX8	ENSG00000196712.20	ENSG00000170310.15	chr17:31260515	chr17:9378653	inversion	0	1	1	medium	.	out-of-frame	GTPase-activator_protein_for_Ras-like_GTPase(100%)|SNARE_domain(99%)	AAGCAACTTTGATGCAGCACGCAG___GTTTTTCCTTGATATAGCATCTGATTGTCCTACAAGTGATGCAGTAAATCATAGTCTTTCCTTCATAAGTGACGGCA...GGGCAGTATCTTTCCAGCAACAG|AGATAATTGACGACCTTGCCAACCTAGTGGAGAACACAGATGAAAAACTTCGCAATGAAACCAGGCGGGTAAACATGG...GGTGATTTTACTGCTGCTTGTGGCTATCGTGGTTGTTGCAGTCTGGCCGACCAACTGATGGCAGTAAAGAGACCACCAGCAGTGACACCTGgCAATGACAG	GQYLSSNr|dn*
ROC2-0436	ROC2-029-T	GPBP1L1::MKNK1	ENSG00000159592.11	ENSG00000079277.22	chr1:45654543	chr1:46594280	duplication	2	5	3	medium	.	out-of-frame	|Protein_kinase_domain(100%)	CAGCTTCCACTCCCGGAAAGGGTGTGCTTTTCAGGAAAAGCCACCTATGGAGATTAGGGAAGAAAAGAAAGAAGACAAGGTGGAAAAGTTGCAGTTTGAAGAGGAGGACTTT|GTTTCCATGTCAGAGGCCGATGGAGAACTGAAGATTGCCACCTACGCACAAAGGCCATTGAGACACTTCGTGTAGCTGGAAGACACCAACTTCCTGACAGGAGCTTTATTTCATTTGGGA	SFHSRKGCAFQEKPPMEIREEKKEDKVEKLQFEEEDF|vsmseadgelkiatyaqrplrhfv*
ROC2-0436	ROC2-029-T	NF1::STX8	ENSG00000196712.20	ENSG00000170310.15	chr17:31265339	chr17:9378653	inversion	18	20	16	high	duplicates(9),multimappers(1)	out-of-frame	Divergent_CRAL/TRIO_domain(8%),GTPase-activator_protein_for_Ras-like_GTPase(100%)|SNARE_domain(99%)	TCCAGAGCACAAACCTGTGGCAGATACACACTGGTCCAGCCTTAACCTTACCAGTTCAAAGTTTGAGGAATTTATGACTAG___GCATCAGGTACATGAAAAAGAAGAATTCAAGGCTTTGAAAACGTTAAGTATTTTCTACCAAGCTGGGACTTCCAAAGCTGGGAATCCTATTTTTTATTATGTTGCACGGAG|AGATAATTGACGACCTTGCCAACCTAGTGGAGAACACAGATGAAAAACTTCGCAATGAAACCAGGCGGGTAAACATGGTGGACAGAAAGTCAGCCTCTTGTG___GGATGATCATGGTGATTTTACTGCTGCTTGTGGCTATCGTGGTTGTTGCAGTCTGGCCGACCAACTGATGGCAGTAAAGAGACCACCAGCAGTGACAC…	PEHKPVADTHWSSLNLTSSKFEEFMTRHQVHEKEEFKALKTLSIFYQAGTSKAGNPIFYYVARr|dn*
ROC2-0436	ROC2-029-T	NF1::STX8	ENSG00000196712.20	ENSG00000170310.15	chr17:31265339	chr17:9250645	inversion	5	1	4	high	duplicates(5)	out-of-frame	Divergent_CRAL/TRIO_domain(8%),GTPase-activator_protein_for_Ras-like_GTPase(100%)|SNARE_domain(35%)	GCTTGCTTTACATCGTCTACTCTGGAACAATCAGGAGAAAATTGGGCAGTATCTTTCCAGCAACAG___GGATCATAAAGCTGTTGGAAGACGACCTTTTGATA...CACTTCTTGCATACCTGGGTCCTCCAGAGCACAAACCTGTGGCAGATACACACTGGTCCAGCCTTAACCTTACCAGTTCAAAGTTTGAGGAATTTATGACTAG___GCATCAGGTACATGAAAAAGAAGAATTCAAGGCTTTGAAAACGTTAAGTATTTTCTACCAAGCTGGGACTTCCAAAGCTGGGAATCCTATTTTTTATTATGTTGCACGGAG|GGATGATCATGGTGATTTTACTGCTGCTTGTGGCTATCGTGGTTGTTGCAGTCTGGCCGACCAACTGATGGCAG…	LLAYLGPPEHKPVADTHWSSLNLTSSKFEEFMTRHQVHEKEEFKALKTLSIFYQAGTSKAGNPIFYYVARr|ddhgdftaacgyrgccsladqlmavkrppavtpgndrckpntllvrktcsq*
ROC2-0436	ROC2-030-T	GPBP1L1::MKNK1	ENSG00000159592.11	ENSG00000079277.22	chr1:45654543	chr1:46594280	duplication	12	6	5	high	duplicates(4),low_entropy(1)	out-of-frame	|Protein_kinase_domain(100%)	GGGAACCCATCTGGTTGGCATAGCTCTTCCCGAGGTCATGATGGCATGAGCCAACGTAGTGGAGGTGGCACAGGGAACCATCGCCATTGGAATGGCAGCTTCCACTCCCGGAAAGGGTGTGCTTTTCAGGAAAAGCCACCTATGGAGATTAGGGAAGAAAAGAAAGAAGACAAGGTGGAAAAGTTGCAGTTTGAAGAGGAGGACTTT|GTTTCCATGTCAGAGGCCGATGGAGAACTGAAGATTGCCACCTACGCACAAAGGCCATTGAGACACTTCGTGTAGCTGGAAGACACCAACTTCCTGACAGGAGCTTTATTTCATTTGGGATTTCAAGTTTACAG	GNPSGWHSSSRGHDGMSQRSGGGTGNHRHWNGSFHSRKGCAFQEKPPMEIREEKKEDKVEKLQFEEEDF|vsmseadgelkiatyaqrplrhfv*
ROC2-0436	ROC2-030-T	NF1::STX8	ENSG00000196712.20	ENSG00000170310.15	chr17:31265339	chr17:9378653	inversion	23	15	15	high	duplicates(10),mismatches(2)	out-of-frame	Divergent_CRAL/TRIO_domain(8%),GTPase-activator_protein_for_Ras-like_GTPase(100%)|SNARE_domain(99%)	TTGATAAGATGGCAACACTTCTTGCATACCTGGGTCCTCCAGAGCACAAACCTGTGGCAGATACACACTGGTCCAGCCTTAACCTTACCAGTTCAAAGTTTGAGGAATTTATGACTAG___GCATCAGGTACATGAAAAAGAAGAATTCAAGGCTTTGAAAACGTTAAGTATTTTCTACCAAGCTGGGACTTCCAAAGCTGGGAATCCTATTTTTTATTATGTTGCACGGAG|AGATAATTGACGACCTTGCCAACCTAGTGGAGAACACAGATGAAAAACTTCGCAATGAAACCAGGCGGGTAAACATGGTGGACAGAAAGTCAGCCTCTTGTG___GGATGATCATGGTGATTTTACTGCTGCTTGTGGCTATCGTGGTTGTTGCAGTCTGGCCGAC…	DKMATLLAYLGPPEHKPVADTHWSSLNLTSSKFEEFMTRHQVHEKEEFKALKTLSIFYQAGTSKAGNPIFYYVARr|dn*
ROC2-0466	ROC2-031-T	PSMD1::SP100	ENSG00000173692.14	ENSG00000067066.17	chr2:231166017	chr2:230494416	duplication	2	2	5	high	duplicates(2),mismatches(2)	out-of-frame	26S_proteasome_regulatory_subunit_RPN2_C-terminal_domain(88%),HEAT_repeats(100%),Proteasome/cyclosome_repeat(100%)|Bromodomain(100%),HMG-box_domain(100%),HMG_(high_mobility_group)_box(100%),SAND_domain(100%)	GAGAAAAAGGAGGAAAAAGAGAAGAAAAAAGAACCTGAGCCAAACTTCCAGTTATTGGATAACCCAGCCCGAGTTATGCCTGCCCAGCTTAAGGTCCTAACCATGCCGGAGACCTGTAGATACCAGCCTTTCAAACCA|GAAAAAAGAGAAGGCATAGATCTAAAGTAAATGGTCTCCAAAGAG___GGAGAAAGAAAGACAGACCTAGAAAACATTTAACTCTGAATAACAAAGTCCAAAAGAAAAGATGGCAACAAAGAG___GAAGAAAAGCCAACACTAGACCTTTGAAAAGAAGAAGAAAAAGAG	EKKEEKEKKKEPEPNFQLLDNPARVMPAQLKVLTMPETCRYQPFKP|ekregidlk*
ROC2-0466	ROC2-031-T	SHROOM3::ZNF350-AS1	ENSG00000138771.16	ENSG00000269235.4	chr4:76730935	chr19:51976391	translocation	10	5	7	high	duplicates(3)	out-of-frame	PDZ_domain(100%)|	CAGAACACCTCACCTCTGGCCCCCAGCACAGGAAAGCAGCGTGGTCAGGAGGGGTTAAACTTCGGCTGAAGCACAG___GCGCAGTGAGCCTGCAGGCCGACCTCACTCGTGGCACACAACTAAATCTGGGGAGAAGCAACCCGATGCCAGCATGATGCAGATATCTCAGGGTATGATCGGCCCTCCTTGGCACCAAAGCTACCATTCCAG|TCCACCTAGGTCCGTGCAGGTTACAAATGGCAACCAGAACAGGGACTCCAAGCACGCCCAACTAGCAGCATCCAAACATGGGACTTCAAGGACGTGAATGAAGAAGGTCTGCTGGAGCAGAGGAACTGAAATTGACAAGGCGAAAGGGGACCCTGGGAAGAGTCTGCCGGCAGCAGATATAAGGTCA…	EHLTSGPQHRKAAWSGGVKLRLKHRRSEPAGRPHSWHTTKSGEKQPDASMMQISQGMIGPPWHQSYHSs|pprsvqvtngnqnrdskhaqlaaskhgtsrt*
ROC2-0466	ROC2-031-T	SHROOM3::ZNF350-AS1	ENSG00000138771.16	ENSG00000269235.4	chr4:76730935	chr19:51975973	translocation	5	1	8	high	duplicates(3),multimappers(1)	out-of-frame	PDZ_domain(100%)|	CAGAACACCTCACCTCTGGCCCCCAGCACAGGAAAGCAGCGTGGTCAGGAGGGGTTAAACTTCGGCTGAAGCACAG___GCGCAGTGAGCCTGCAGGCCGACCTCACTCGTGGCACACAACTAAATCTGGGGAGAAGCAACCCGATGCCAGCATGATGCAGATATCTCAGGGTATGATCGGCCCTCCTTGGCACCAAAGCTACCATTCCAG|GATGTCAGCAAACTCATGACTGCTCCGGCTGATGAAGGTTTGCTGGAGGCAATCACTCCCTGGCGCCGTTATCTACTGCGACATCTAGAGAATGCAGTCTTGCAAGACTACTCTGGACCCCTGGCGCCGTTATCTACTGCGACATCTAGAGAATGCAGTCTTGCAAGACTACTCTGGACCCCTGGCG…	EHLTSGPQHRKAAWSGGVKLRLKHRRSEPAGRPHSWHTTKSGEKQPDASMMQISQGMIGPPWHQSYHSr|msans*
ROC2-0466	ROC2-031-T	SOCS5::CAMKMT	ENSG00000171150.9	ENSG00000143919.16	chr2:46699449	chr2:44704283	duplication	2	0	0	low	.	.	|Lysine_methyltransferase(99%)	CGGGACGCACCGGAGGGCAGGCGGACTCGCCCTGTCGGTGACTGCGCCGTCCGGGCCCGTCCTGCCTGGCCGCAGGTGCCCTGGATGAGGCCGCCCCGCGCGCCCCAAACG|GCATCTGGCCATCTGAAGAGGTTTTGGCTTACTACTGCCTCAAGCACAATAATATATTCAGG	.
ROC2-0466	ROC2-032-T	GON4L::MIR9-1HG	ENSG00000116580.20	ENSG00000125462.20	chr1:155795050	chr1:156404601	duplication	3	1	2	high	duplicates(2)	out-of-frame	.	CCCCAATACGGCAGATGATGAGGACTGGAAGATGTGGCTGGGGGGACTTATGAATGATGATGTGGGGAATGAAG___ATGAAGCAGATGATGATGATGATCCAGAATATAATTTCCTGGAAGACCTCGATGAACCAGACACAGAGGATTTCCGGACTGACCGGGCAGTGAGAATCACCA|ACCAAAAAGAAGAATGTACTTCATCTGGTTGGGCTGGATTCCCTCTGATAAGCCTTCCCAGTTGACTGAAAGATGAGGCTAGGCTCTAGCAAGTTGAAGTCAAAC...GAGGACCCAGCTTCCAGCCCAGGAAGCCCACTGTACCTGGAGCCATCTGGGATAAGACTTTGACCCATGACTCCCATATCCACAGCCTGTCCATCCTAGCC	PNTADDEDWKMWLGGLMNDDVGNEDEADDDDDPEYNFLEDLDEPDTEDFRTDRAVRIT|nqkeectssgwagfplislps*
ROC2-0466	ROC2-032-T	GON4L::MIR9-1HG	ENSG00000116580.20	ENSG00000125462.20	chr1:155795050	chr1:156407975	duplication	0	2	2	high	.	out-of-frame	.	CCCCAATACGGCAGATGATGAGGACTGGAAGATGTGGCTGGGGGGACTTATGAATGATGATGTGGGGAATGAAG___ATGAAGCAGATGATGATGATGATCCAG...CCTCGATGAACCAGACACAGAGGATTTCCGGACTGACCGGGCAGTGAGAATCACCA|CCTTCATCTCCTCGTCCTCCAGGCAGCACAAGCCATTGTGGAATCTCCACCAGGTGTACAGAACGGTGCCTCTGCGTCCTGCCACTCAGGACCTCTCAAGTC	LDEPDTEDFRTDRAVRIT|tfissssrqhkplwnlhqvyrtvplrpatqdlss
ROC2-0466	ROC2-032-T	GON4L::MIR9-1HG	ENSG00000116580.20	ENSG00000125462.20	chr1:155804949	chr1:156446573	duplication	0	1	1	medium	.	out-of-frame	.	ATTAGAGGCAGAGCTCCAAGCTCCAGACATCACTCCAGATATGTATGACCCCAATACGGCAGATGATGAGGACTGGAAGATGTGGCTGGGGGGACTTATGAATGATGATGTGGGGAATGAAG|GTTCTGTCAGGTGAGCTGTTGTGCTGTATGTCTGA...AATCAGTACTTGGAAGCTGGAATACATCAGGGATACCCCTAAAACGAGAGACTATTTTTTTCCATTGGATTCTGACATAAATAAATTTTGCCTACTTTGAC	LEAELQAPDITPDMYDPNTADDEDWKMWLGGLMNDDVGNE|gsvr*
ROC2-0466	ROC2-032-T	PSMD1::SP100	ENSG00000173692.14	ENSG00000067066.17	chr2:231166017	chr2:230494416	duplication	1	1	8	high	duplicates(3),mismatches(1)	out-of-frame	26S_proteasome_regulatory_subunit_RPN2_C-terminal_domain(88%),HEAT_repeats(100%),Proteasome/cyclosome_repeat(100%)|Bromodomain(100%),HMG-box_domain(100%),HMG_(high_mobility_group)_box(100%),SAND_domain(100%)	GAAAAAGAAAAGGAAAAAAAGGAGGAGGAGAAAATGGAAGTG___GATGAGGCAGAGAAAAAGGAGGAAAAAGAGAAGAAAAAAGAACCTGAGCCAAACTTCCAGTTATTGGATAACCCAGCCCGAGTTATGCCTGCCCAGCTTAAGGTCCTAACCATGCCGGAGACCTGTAGATACCAGCCTTTCAAACCA|GAAAAAAGAGAAGGCATAGATCTAAAGTAAATGGTCTCCAAAGAG___GGAGAAAGAAAGACAGACCTAGAAAACATTTAACTCTGAATAACAAAGTCCAAAAGAAAAGATGGCAACAAAGAG___GAAGAAAAGCC	EKEKEKKEEEKMEVDEAEKKEEKEKKKEPEPNFQLLDNPARVMPAQLKVLTMPETCRYQPFKP|ekregidlk*
ROC2-0466	ROC2-032-T	PSMD1::SP100	ENSG00000173692.14	ENSG00000067066.17	chr2:231167211	chr2:230482197	duplication	1	4	9	medium	duplicates(2)	.	26S_proteasome_regulatory_subunit_RPN2_C-terminal_domain(88%),HEAT_repeats(100%),Proteasome/cyclosome_repeat(100%)|Bromodomain(100%),HMG-box_domain(100%),HMG_(high_mobility_group)_box(100%),SAND_domain(100%)	CACTGCCTGATCTGTAGTAGTTGCTGTGTAGTGTTAAATGAATGGACAGAATCATCAATGGATACCTTTAATGCAGTCACTGTCTGATCTGCAA|TCTTGGCCTAATCTCAGGTTACCAAGATATTTTAATACTTTTCTTACTTTATTGAACATCTTGACCAATAAAGTCAGATCCAGTGAATAAATACTCTCGCTTCCATTCCTAAGATGGGCAGCCTGAGGATCATTCATTATGGTTCTTCAGAGAGTCCCCAGCAAGAGTGAGG...CTGGTGACCAGCCCAATTGGCTTCCCTTCTCATCCTTTCCCTCTTCCTGGTTCCTCACTCCTAATCCTTGTGATCACTTGAAAAATAAACCTACTGAGAAC	.
ROC2-0466	ROC2-032-T	SHROOM3::ZNF350-AS1	ENSG00000138771.16	ENSG00000269235.4	chr4:76730935	chr19:51976391	translocation	10	13	10	high	duplicates(8)	out-of-frame	PDZ_domain(100%)|	GTGGTCAGGAGGGGTTAAACTTCGGCTGAAGCACAG___GCGCAGTGAGCCTGCAGGCCGACCTCACTCGTGGCACACAACTAAATCTGGGGAGAAGCAACCCGATGCCAGCATGATGCAGATATCTCAGGGTATGATCGGCCCTCCTTGGCACCAAAGCTACCATTCCAG|TCCACCTAGGTCCGTGCAGGTTACAAATGGCAACCAGAACAGGGACTCCAAGCACGCCCAACTAGCAGCATCCAAACATGGGACTTCAAGGACGTGAATGAAGAAGGTCTGCTGGAGCAGAGGAACTGAAATTGACAAGGCGAAAGGGGACCCTGGGAAGAGTCTGCCGGCAGCAGATATAAGGTC	WSGGVKLRLKHRRSEPAGRPHSWHTTKSGEKQPDASMMQISQGMIGPPWHQSYHSs|pprsvqvtngnqnrdskhaqlaaskhgtsrt*
ROC2-0466	ROC2-032-T	SHROOM3::ZNF350-AS1	ENSG00000138771.16	ENSG00000269235.4	chr4:76730935	chr19:51975973	translocation	1	8	11	high	duplicates(5)	out-of-frame	PDZ_domain(100%)|	CAGAACACCTCACCTCTGGCCCCCAGCACAGGAAAGCAGCGTGGTCAGGAGGGGTTAAACTTCGGCTGAAGCACAG___GCGCAGTGAGCCTGCAGGCCGACCTCACTCGTGGCACACAACTAAATCTGGGGAGAAGCAACCCGATGCCAGCATGATGCAGATATCTCAGGGTATGATCGGCCCTCCTTGGCACCAAAGCTACCATTCCAG|GATGTCAGCAAACTCATGACTGCTCCGGCTGATGAAGGTTTGCTGGAGGCAATCACTCCCTGGCGCCGTTATCTACTGCGACATCTAGAGAATGCAGTCTTGCAAGACTACTCTGGACCCCTGGCGCCGTTATCTACTGCGAC	EHLTSGPQHRKAAWSGGVKLRLKHRRSEPAGRPHSWHTTKSGEKQPDASMMQISQGMIGPPWHQSYHSr|msans*
ROC2-0466	ROC2-032-T	SOCS5::CAMKMT	ENSG00000171150.9	ENSG00000143919.16	chr2:46699449	chr2:44704283	duplication	7	9	1	high	duplicates(2)	.	|Lysine_methyltransferase(99%)	CGGAGGGCAGGCGGACTCGCCCTGTCGGTGACTGCGCCGTCCGGGCCCGTCCTGCCTGGCCGCAGGTGCCCTGGATGAGGCCGCCCCGCGCGCCCCAAACG|GCATCTGGCCATCTGAAGAGGTTTTGGCTTACTACTGCCTCAAGCACAATAATATATTCAG___GGCCCTTGCTGTGTGTGAGCTAGGGGGTGGCATGACATGCTTGGCTGGGCTCATG	.
ROC2-0466	ROC2-033-T	GON4L::MIR9-1HG	ENSG00000116580.20	ENSG00000125462.20	chr1:155795050	chr1:156404601	duplication	4	2	5	high	duplicates(4)	out-of-frame	.	GGGGGACTTATGAATGATGATGTGGGGAATGAAG___ATGAAGCAGATGATGATGATGATCCAGAATATAATTTCCTGGAAGACCTCGATGAACCAGACACAGAGGATTTCCGGACTGACCGGGCAGTGAGAATCACCA|ACCAAAAAGAAGAATGTACTTCATCTGGTTGGGCTGGATTCCCTCTGATAAGCCTTCCCAGTTGACTGAAAGATGAGGCTAGGCTCTAGCAAGTTGAAGTCAAACCAGCTCCTTCAAGAAGCTTTGAGCAGAATGAAaTGGGGAGGACCCAGCTTCCAGCCCAGGAAGCCCACTGTACCTGGAGCCATCTGGGATAAGACTTTGACCCATGACTCCCATATCCACA	GGLMNDDVGNEDEADDDDDPEYNFLEDLDEPDTEDFRTDRAVRIT|nqkeectssgwagfplislps*
ROC2-0466	ROC2-033-T	GON4L::MIR9-1HG	ENSG00000116580.20	ENSG00000125462.20	chr1:155795050	chr1:156407975	duplication	1	2	6	high	duplicates(4)	out-of-frame	.	GGGGGACTTATGAATGATGATGTGGGGAATGAAG___ATGAAGCAGATGATGATGATGATCCAGAATATAATTTCCTGGAAGACCTCGATGAACCAGACACAGAGGATTTCCGGACTGACCGGGCAGTGAGAATCACCA|CCTTCATCTCCTCGTCCTCCAGGCAGCACAAGCCATTGTGGAATCTCCACCAGGTGTACAGAACGGTGCCTCTGCGTCCTGCCACTCAGGACCTCTCAAGcCCCC...ATCAccA___ACCAAAAAGAAGAATGTACTTCATCTGGTTGGGCTGGATTCCCTCTGATAAGCCTTCCCAGTTGACTGAAAGATGAGGCTAGGCTCTAGCAAGTTGAAGTCAAACCAGCTC	GGLMNDDVGNEDEADDDDDPEYNFLEDLDEPDTEDFRTDRAVRIT|tfissssrqhkplwnlhqvyrtvplrpatqdlssp
ROC2-0466	ROC2-033-T	SHROOM3::ZNF350-AS1	ENSG00000138771.16	ENSG00000269235.4	chr4:76730935	chr19:51975973	translocation	3	5	2	high	duplicates(5)	out-of-frame	PDZ_domain(100%)|	CTCACCTCTGGCCCCCAGCACAGGAAAGCAGCGTGGTCAGGAGGGGTTAAACTTCGGCTGAAGCACAG___GCGCAGTGAGCCTGCAGGCCGACCTCACTCGTGGCACACAACTAAATCTGGGGAGAAGCAACCCGATGCCAGCATGATGCAGATATCTCAGGGTATGATCGGCCCTCCTTGGCACCAAAGCTACCATTCCAG|GATGTCAGCAAACTCATGACTGCTCCGGCTGATGAAGGTTTGCTGGAGGCAATCACTCCCTGGCGCCGTTATCTACTGCGACATCTAGAGAATGCAGTCTTGCAAGACTACTCTGGACCCCTGGCGCCGTTATCTACTGCGACATCTAGAGAATGCAGTCTTGCAAGACTACTCTGGACCCCTGGCGCCGTTATC…	LTSGPQHRKAAWSGGVKLRLKHRRSEPAGRPHSWHTTKSGEKQPDASMMQISQGMIGPPWHQSYHSr|msans*
ROC2-0466	ROC2-033-T	SHROOM3::ZNF350-AS1	ENSG00000138771.16	ENSG00000269235.4	chr4:76730935	chr19:51976391	translocation	0	2	1	high	duplicates(3)	out-of-frame	PDZ_domain(100%)|	GCATGATGCAGATATCTCAGGGTATGATCGGCCCTCCTTGGCACCAAAGCTACCATTCCAG|TCCACCTAGGTCCGTGCAGGTTACAAATGGCAACCAGAACAGGGACTCCAAGCACGCCCAACTAGCAGCATCCAAACATGGGACTTCAAGGACGTGAATGAAGAAGGTCTGCTGGAGCAGAGGAACTGAAATTGACAAGGCGAAAGGGG	MMQISQGMIGPPWHQSYHSs|pprsvqvtngnqnrdskhaqlaaskhgtsrt*
ROC2-0466	ROC2-033-T	SOCS5::CAMKMT	ENSG00000171150.9	ENSG00000143919.16	chr2:46699449	chr2:44704283	duplication	4	9	0	high	duplicates(2)	.	|Lysine_methyltransferase(99%)	AGGCGGACTCGCCCTGTCGGTGACTGCGCCGTCCGGGCCCGTCCTGCCTGGCCGCAGGTGCCCTGGATGAGGCCGCCCCGCGCGCCCCAAACG|GCATCTGGCCATCTGAAGAGGTTTTGGCTTACTACTGCCTCAAGCACAATAATATATTCAG___GGCCCTTGCTGTGTGTGAGCTAGGGGGTGGCATGACATGCTTGGCTGGGCTCATG___GTTGCTATTTCTGCAGATGTCAAAG	.
ROC2-0466	ROC2-034-T	GON4L::MIR9-1HG	ENSG00000116580.20	ENSG00000125462.20	chr1:155795050	chr1:156404601	duplication	5	3	25	high	duplicates(10)	out-of-frame	.	GTATGACCCCAATACGGCAGATGATGAGGACTGGAAGATGTGGCTGGGGGGACTTATGAATGATGATGTGGGGAATGAAG___ATGAAGCAGATGATGATGATGATCCAGAATATAATTTCCTGGAAGACCTCGATGAACCAGACACAGAGGATTTCCGGACTGACCGGGCAGTGAGAATCACCA|ACCAAAAAGAAGAATGTACTTCATCTGGTTGGGCTGGATTCCCTCTGATAAGCCTTCCCAGTTGACTGAAAGATGAGGCTAGGCTCTAGCAAGTTGAAGTCAAACCAGCTCCTTCAAGAAGCTTTGAGCAGAATGAAaTGGGGAGGACCCAGCTTCCAGCCCAGGAAGCCCACTGTACCTGGAGCCATCTGGGATAAGACTTTGACCCATGAC…	YDPNTADDEDWKMWLGGLMNDDVGNEDEADDDDDPEYNFLEDLDEPDTEDFRTDRAVRIT|nqkeectssgwagfplislps*
ROC2-0466	ROC2-034-T	GON4L::MIR9-1HG	ENSG00000116580.20	ENSG00000125462.20	chr1:155795050	chr1:156407975	duplication	2	0	25	high	duplicates(8)	out-of-frame	.	CCCAATACGGCAGATGATGAGGACTGGAAGATGTGGCTGGGGGGACTTATGAATGATGATGTGGGGAATGAAG___ATGAAGCAGATGATGATGATGATCCAGAATATAATTTCCTGGAAGACCTCGATGAACCAGACACAGAGGATTTCCGGACTGACCGGGCAGTGAGAATCACCA|CCTTCATCTCCTCGTCCTCCAGGCAGCACAAGCC	PNTADDEDWKMWLGGLMNDDVGNEDEADDDDDPEYNFLEDLDEPDTEDFRTDRAVRIT|tfissssrqhk
ROC2-0466	ROC2-034-T	PSMD1::SP100	ENSG00000173692.14	ENSG00000067066.17	chr2:231166017	chr2:230494416	duplication	1	0	2	high	duplicates(4)	out-of-frame	26S_proteasome_regulatory_subunit_RPN2_C-terminal_domain(88%),HEAT_repeats(100%),Proteasome/cyclosome_repeat(100%)|Bromodomain(100%),HMG-box_domain(100%),HMG_(high_mobility_group)_box(100%),SAND_domain(100%)	AAAGGAAAAAAAGGAGGAGGAGAAAATGGAAGTG___GATGAGGCAGAGAAAAAGGAGGAAAAAGAGAAGAAAAAAGAACCTGAGCCAAACTTCCAGTTATTGGATAACCCAGCCCGAGTTATGCCTGCCCAGCTTAAGGTCCTAACCATGCCGGAGACCTGTAGATACCAGCCTTTCAAACCA|GAAAAAAGAGAAGGCATAGATCTAAAGTAAATGGTCTCCAAAGAG___GGAGAAAGAAAGACAGACCTAGAAAACATTTAACTCTGAATAACAAAGTCCAAAAGAAAAG	KEKKEEEKMEVDEAEKKEEKEKKKEPEPNFQLLDNPARVMPAQLKVLTMPETCRYQPFKP|ekregidlk*
ROC2-0466	ROC2-034-T	SHROOM3::ZNF350-AS1	ENSG00000138771.16	ENSG00000269235.4	chr4:76730935	chr19:51975973	translocation	3	4	14	high	duplicates(3),multimappers(1)	out-of-frame	PDZ_domain(100%)|	GTCAGCCCAGAACACCTCACCTCTGGCCCCCAGCACAGGAAAGCAGCGTGGTCAGGAGGGGTTAAACTTCGGCTGAAGCACAG___GCGCAGTGAGCCTGCAGGCCGACCTCACTCGTGGCACACAACTAAATCTGGGGAGAAGCAACCCGATGCCAGCATGATGCAGATATCTCAGGGTATGATCGGCCCTCCTTGGCACCAAAGCTACCATTCCAG|GATGTCAGCAAACTCATGACTGCTCCGGCTGATGAAGGTTTGCTGGAGGCAATCACTCCCTGGCGCCGTTATCTACTGCGACATCTAGAGAATGCAGTCTTGCAAGACTACTCTGGACCCCTGGCGCCGTTATCTACTGCGACATCTAGAGAATGCAGTCTTGCAAGACTACTCTGGACC…	VSPEHLTSGPQHRKAAWSGGVKLRLKHRRSEPAGRPHSWHTTKSGEKQPDASMMQISQGMIGPPWHQSYHSr|msans*
ROC2-0466	ROC2-034-T	SHROOM3::ZNF350-AS1	ENSG00000138771.16	ENSG00000269235.4	chr4:76730935	chr19:51976391	translocation	4	6	8	high	duplicates(6)	.	PDZ_domain(100%)|	ACGCAGGACAGAAATGACCAACAGATAACTGAGGACAATGGACCTGCCTGGGCATAGACTTCCTTAAG___...AGCGTGGTCAGGAGGGGTTAAACTTCGGCTGAAGCACAG___GCGCAGTGAGCCTGCAGGCCGACCTCACTCGTGGCACACAACTAAATCTGGGGAGAAGCAACCCGATGCCAGCATGATGCAGATATCTCAGGGTATGATCGGCCCTCCTTGGCACCAAAGCTACCATTCCAG|TCCACCTAGGTCCGTGCAGGTTACAAATGGCAACCAGAACAGGGACTCCAAGCACGCCCAACTAGCAGCATCCAAACATGGGACTTCAAGGACGTGAATGAAGAAGGTCTGCTGGAGCAGAGGAACTGAAATTGACAAGGCGAAAGGGGA…	.
ROC2-0466	ROC2-034-T	SHROOM3::ZNF350-AS1	ENSG00000138771.16	ENSG00000269235.4	chr4:76735066	chr19:51975749	translocation	2	3	18	medium	duplicates(2),mismatches(1)	.	PDZ_domain(100%)|	GAGATGCTCTTTAGTTAGTTCCAGGAGGTCCTCTCTGAATGAAGTAAGAGGGAGTAAGCCAGGTGAAGAGCACTCCGGGTGGTGGGAGCAGTGAGTACAAAGACTCTGAGACCCTGAGATGGGAATAAATTTCCTGGGTTTGAGTTTCAACAGGGAAACTATTAT|TTTAATTTTTGAGATGGAGTCTCACTCTGTCGCCCAGGCTGGAGTGCAATGGTGTGATCTCGGCCTCCCGGGTTCAAGCAATTCTCTGCCTTAGCCTCCCGAGTAGCTGAGTTTACAGGCACCTGCTGCAGGGAGCCGAAGGCTCGTGGCCCGTGGGACGTGACCAACTCAGCATTCCACTGGAGGCTACAGATCAAACAGCAAACTGTTTATCATGAATGCAGGATGTCAGC…	.
ROC2-0466	ROC2-034-T	SOCS5::CAMKMT	ENSG00000171150.9	ENSG00000143919.16	chr2:46699449	chr2:44704283	duplication	6	21	8	high	duplicates(9)	.	|Lysine_methyltransferase(99%)	CGCTCGCTGGGCAGTCGGAGGGGACGGGACGCACCGGAGGGCAGGCGGACTCGCCCTGTCGGTGACTGCGCCGTCCGGGCCCGTCCTGCCTGGCCGCAGGTGCCCTGGATGAGGCCGCCCCGCGCGCCCCAAACG|GCATCTGGCCATCTGAAGAGGTTTTGGCTTACTACTGCCTCAAGCACAATAATATATTCAG___GGCCCTTGCTGTGTGTGAGCTAGGGGGTGGCATGACATGCTTGGCTGGGCTCATG___GTTGCTATTTCTGCAGATGTCAAAGAAGTTCTG	.
ROC2-0466	ROC2-035-T	GON4L::MIR9-1HG	ENSG00000116580.20	ENSG00000125462.20	chr1:155795050	chr1:156404601	duplication	1	7	18	high	duplicates(10),low_entropy(1)	out-of-frame	.	TGAGGACTGGAAGATGTGGCTGGGGGGACTTATGAATGATGATGTGGGGAATGAAG___ATGAAGCAGATGATGATGATGATCCAGAATATAATTTCCTGGAAGACCTCGATGAACCAGACACAGAGGATTTCCGGACTGACCGGGCAGTGAGAATCACCA|ACCAAAAAGAAGAATGTACTTCATCTGGTTGGGCTGGATTCCCTCTGATAAGCCTTCCCAGTTGACTGAAAGATGAGGCTAGGCTCTAGCAAGTTGAAGTCAAACCAGCTCCTTCAAGAAGCTTTGAGCAGAATGAAaTGGGGAGGACCCAGCTTCCAGCCCAGGAAGCCCACTGTACCTGGAGCCATCTGGGATAAGACTTTGACCCATGACTCCCATATCCACAGCCTGTCCATC…	EDWKMWLGGLMNDDVGNEDEADDDDDPEYNFLEDLDEPDTEDFRTDRAVRIT|nqkeectssgwagfplislps*
ROC2-0466	ROC2-035-T	GON4L::MIR9-1HG	ENSG00000116580.20	ENSG00000125462.20	chr1:155795050	chr1:156407975	duplication	0	1	22	medium	duplicates(5)	out-of-frame	.	CAATACGGCAGATGATGAGGACTGGAAGATGTGGCTGGGGGGACTTATGAATGATGATGTGGGGAATGAAG___ATGAAGCAGATGATGATGATGATCCAGAATATAATTTCCTGGAAGACCTCGATGAACCAGACACAGAGGATTTCCGGACTGACCGGGCAGTGAGAATCACCA|CCTTCATCTCCTCGTCCTCCAGGCAGCACAAGCCATTGTGGAATCTCCACCAGGTGTACAGAACGGTGCCTCTGCGTCCTGCCACTCAGGACCTCTCAAGTCCCCGATGTGATGGCTCCTCAGCATGATCAGGA___ACCAAAAAGAAGAATGTACTTCATCTGGTTGGGCTGGATTCCCTCTGATAAGCCTTCCCAGTTGACTGAAAGATGAGGCTAGGCT…	NTADDEDWKMWLGGLMNDDVGNEDEADDDDDPEYNFLEDLDEPDTEDFRTDRAVRIT|tfissssrqhkplwnlhqvyrtvplrpatqdlssprcdgssa*
ROC2-0466	ROC2-035-T	PSMD1::SP100	ENSG00000173692.14	ENSG00000067066.17	chr2:231166017	chr2:230494416	duplication	2	4	4	high	duplicates(1),mismatches(3)	out-of-frame	26S_proteasome_regulatory_subunit_RPN2_C-terminal_domain(88%),HEAT_repeats(100%),Proteasome/cyclosome_repeat(100%)|Bromodomain(100%),HMG-box_domain(100%),HMG_(high_mobility_group)_box(100%),SAND_domain(100%)	GGAAAAAGAGAAGAAAAAAGAACCTGAGCCAAACTTCCAGTTATTGGATAACCCAGCCCGAGTTATGCCTGCCCAGCTTAAGGTCCTAACCATGCCGGAGACCTGTAGATACCAGCCTTTCAAACCA|GAAAAAAGAGAAGGCATAGATCTAAAGTAAATGGTCTCCAAAGAGG...___GGAGAAAGAAAGACAGACCTAGAAAACATTTAACTCTGAATAACAAAGTCCAAAAGAAAAGATGGCAACAAAGAG___GAAGAAAAGCCAACACTAGACCTTTGAAAAGAAGAAGAAAAAGAG	EKEKKKEPEPNFQLLDNPARVMPAQLKVLTMPETCRYQPFKP|ekregidlk*
ROC2-0466	ROC2-035-T	SHROOM3::ZNF350-AS1	ENSG00000138771.16	ENSG00000269235.4	chr4:76730935	chr19:51975973	translocation	13	20	17	high	duplicates(12),multimappers(1)	out-of-frame	PDZ_domain(100%)|	CCTCACCTCTGGCCCCCAGCACAGGAAAGCAGCGTGGTCAGGAGGGGTTAAACTTCGGCTGAAGCACAG___GCGCAGTGAGCCTGCAGGCCGACCTCACTCGTGGCACACAACTAAATCTGGGGAGAAGCAACCCGATGCCAGCATGATGCAGATATCTCAGGGTATGATCGGCCCTCCTTGGCACCAAAGCTACCATTCCAG|GATGTCAGCAAACTCATGACTGCTCCGGCTGATGAAGGTTTGCTGGAGGCAATCACTCCCTGGCGCCGTTATCTACTGCGACATCTAGAGAATGCAGTCTTGCAAGACTACTCTGGACCCCTGGCGCCGTTATCTACTGCGACATCTAGAGAATGCAGTCTTGCAAGACTACTCTGGACCCCTGGCGCCGTTAT…	LTSGPQHRKAAWSGGVKLRLKHRRSEPAGRPHSWHTTKSGEKQPDASMMQISQGMIGPPWHQSYHSr|msans*
ROC2-0466	ROC2-035-T	SHROOM3::ZNF350-AS1	ENSG00000138771.16	ENSG00000269235.4	chr4:76730935	chr19:51976391	translocation	12	10	6	high	duplicates(13),low_entropy(1)	out-of-frame	PDZ_domain(100%)|	ACTTCGTCAGCCCAGAACACCTCACCTCTGGCCCCCAGCACAGGAAAGCAGCGTGGTCAGGAGGGGTTAAACTTCGGCTGAAGCACAG___GCGCAGTGAGCCTGCAGGCCGACCTCACTCGTGGCACACAACTAAATCTGGGGAGAAGCAACCCGATGCCAGCATGATGCAGATATCTCAGGGTATGATCGGCCCTCCTTGGCACCAAAGCTACCATTCCAG|TCCACCTAGGTCCGTGCAGGTTACAAATGGCAACCAGAACAGGGACTCCAAGCACGCCCAACTAGCAGCATCCAAACATGGGACTTCAAGGACGTGAATGAAGAAGGTCTGCTGGAGCAGAGGAACTGAAATTGACAAGGCGAAAGGGGACCCTGGGAAGAGTCTGCCGGCAGCA…	FVSPEHLTSGPQHRKAAWSGGVKLRLKHRRSEPAGRPHSWHTTKSGEKQPDASMMQISQGMIGPPWHQSYHSs|pprsvqvtngnqnrdskhaqlaaskhgtsrt*
ROC2-0466	ROC2-035-T	SHROOM3::ZNF350-AS1	ENSG00000138771.16	ENSG00000269235.4	chr4:76730935	chr19:51980927	translocation	0	1	0	low	.	out-of-frame	PDZ_domain(100%)|	AGCAACCCGATGCCAGCATGATGCAGATATCTCAGGGTATGATCGGCCCTCCTTGGCACCAAAGCTACCATTCCAG|TCTGTAAAATCGGATGGACCACCAATTGGAGAATGAGAGCCTCCCAGCCCAGCCTTACATTCTTTCAATTAATACATAAACAGAAAGGGG	QPDASMMQISQGMIGPPWHQSYHSs|l*
ROC2-0466	ROC2-035-T	SOCS5::CAMKMT	ENSG00000171150.9	ENSG00000143919.16	chr2:46699449	chr2:44704283	duplication	11	18	2	high	duplicates(2),mismatches(4)	.	|Lysine_methyltransferase(99%)	AGGGGACGGGACGCACCGGAGGGCAGGCGGACTCGCCCTGTCGGTGACTGCGCCGTCCGGGCCCGTCCTGCCTGGCCGCAGGTGCCCTGGATGAGGCCGCCCCGCGCGCCCCAAACG|GCATCTGGCCATCTGAAGAGGTTTTGGCTTACTACTGCCTCAAGCACAATAATATATTCAG___GGCCCTTGCTGTGTGTGAGCTAGGGGGTGGCATGACATGCTTGGCTGGGCTCATG___GTTGCTATTTCTGCAGATGTCAAAGAAGTTCTGTTAACTGATGGGAATGAAAAGGCCATCAGAA___ATGTGCAAG	.
ROC2-0479	ROC2-036-T	CORIN::OCIAD2	ENSG00000145244.12	ENSG00000145247.12	chr4:47744402	chr4:48904611	duplication	5	4	9	high	duplicates(7)	in-frame	Fz_domain(49%)|Ovarian_carcinoma_immunoreactive_antigen_(OCIA)(100%)	CCTCAGTTGCTATCAACATATCATGCTGTTTGGCTGTACCCTCGCCTTCCCTGAGTGCATCATTGATGGCGATGACAG___TCATGGACTCCTGCCCTGTAGGTCCTTCTGTGAGGCTGCAAAAGAAGGCTGTGAATCAGTCCTGGGGATGGTGAATTACTCCTGGCCGGATTTCCTCAGATGCTCCCAGTTTAGAAACCAAACTGAAAGCAGCAATGTCAGCAGAATTTGCTTCTCACCTCAGCAGGAAAACGGAAAGCAAT|ACACTGGGTCAAGGAGTAAGCAGAGGATAAACAACTGGAAGGAGAGCAAGCACAAAGTCATCATGGCTTCAGCGTCTGCTCGTGGAAACCAAGATAAAGATGCCCATTTTCCACCACCAAGCAAGCAG___AGCC…	LSCYQHIMLFGCTLAFPECIIDGDDSHGLLPCRSFCEAAKEGCESVLGMVNYSWPDFLRCSQFRNQTESSNVSRICFSPQQENGKQ|ytgsrskqrinnwkeskhkviMASASARGNQDKDAHFPPPSKQSLLFCPKSKLHIHRAEISKIM
ROC2-0479	ROC2-037-T	CORIN::OCIAD2	ENSG00000145244.12	ENSG00000145247.12	chr4:47744402	chr4:48904611	duplication	5	1	6	high	duplicates(2)	in-frame	Fz_domain(49%)|Ovarian_carcinoma_immunoreactive_antigen_(OCIA)(100%)	ATCATGCTGTTTGGCTGTACCCTCGCCTTCCCTGAGTGCATCATTGATGGCGATGACAG___TCATGGACTCCTGCCCTGTAGGTCCTTCTGTGAGGCTGCAAAAGAAGGCTGTGAATCAGTCCTGGGGATGGTGAATTACTCCTGGCCGGATTTCCTCAGATGCTCCCAGTTTAGAAACCAAACTGAAAGCAGCAATGTCAGCAGAATTTGCTTCTCACCTCAGCAGGAAAACGGAAAGCAAT|ACACTGGGTCAAGGAGTAAGCAGAGGATAAACAACTGGAAGGAGAGCAAGCACAAAGTCATCATGGCTTCAGCGTCTGCTCGTGGAAACCAAGATAAAGATGCCCATTTTCCACCACCAAGCAAGCAG___AGCCTGTTGTTTTGTCCAAAATC…	IMLFGCTLAFPECIIDGDDSHGLLPCRSFCEAAKEGCESVLGMVNYSWPDFLRCSQFRNQTESSNVSRICFSPQQENGKQ|ytgsrskqrinnwkeskhkviMASASARGNQDKDAHFPPPSKQSLLFCPKSKLHIHRAEISKIMRECQEESFWKR
ROC2-0479	ROC2-038-T	CORIN::OCIAD2	ENSG00000145244.12	ENSG00000145247.12	chr4:47744402	chr4:48904611	duplication	2	0	1	medium	duplicates(1)	in-frame	Fz_domain(49%)|Ovarian_carcinoma_immunoreactive_antigen_(OCIA)(100%)	TCATTGATGGCGATGACAG___TCATGGACTCCTGCCCTGTAGGTCCTTCTGTGAGGCTGCAAAAGAAGGCTGTGAATCAGTCCTGGGGATGGTGAATTACTCCTGGCCGGATTTCCTCAGATGCTCCCAGTTTAGAAACCAAACTGAAAGCAGCAATGTCAGCAGAATTTGCTTCTCACCTCAGCAGGAAAACGGAAAGCAAT|ACACTGGGTCAAGGAGTAAGCAGAGGATAAACAACTGGAAGGAGAGCAAGCACAAAGTCATCATGGCTTCAGCGTCTGCTCGTGGAAACCAAGATAAAGATGCCCATTTTCCACCACCAAGCAAGCAG	IDGDDSHGLLPCRSFCEAAKEGCESVLGMVNYSWPDFLRCSQFRNQTESSNVSRICFSPQQENGKQ|ytgsrskqrinnwkeskhkviMASASARGNQDKDAHFPPPSK
ROC2-0479	ROC2-039-T	CORIN::OCIAD2	ENSG00000145244.12	ENSG00000145247.12	chr4:47744402	chr4:48904611	duplication	2	4	1	medium	duplicates(2)	in-frame	Fz_domain(49%)|Ovarian_carcinoma_immunoreactive_antigen_(OCIA)(100%)	CATTGATGGCGATGACAG___TCATGGACTCCTGCCCTGTAGGTCCTTCTGTGAGGCTGCAAAAGAAGGCTGTGAATCAGTCCTGGGGATGGTGAATTACTCCTGGCCGGATTTCCTCAGATGCTCCCAGTTTAGAAACCAAACTGAAAGCAGCAATGTCAGCAGAATTTGCTTCTCACCTCAGCAGGAAAACGGAAAGCAAT|ACACTGGGTCAAGGAGTAAGCAGAGGATAAACAACTGGAAGGAGAGCAAGCACAAAGTCATCATGGCTTCAGCGTCTGCTCGTGGAAACCAAGATAAAGATGCCCATTTTCCACCACCAAGCAAGCAG___AGCCTGTTGTTTTGTCCAAAATCAAAACTGCACATCCACAGAGCAGAGATCTCAAAGATTATGC…	IDGDDSHGLLPCRSFCEAAKEGCESVLGMVNYSWPDFLRCSQFRNQTESSNVSRICFSPQQENGKQ|ytgsrskqrinnwkeskhkviMASASARGNQDKDAHFPPPSKQSLLFCPKSKLHIHRAEISKIMq
ROC2-0479	ROC2-040-T	CORIN::OCIAD2	ENSG00000145244.12	ENSG00000145247.12	chr4:47744402	chr4:48904611	duplication	4	1	1	high	duplicates(2)	in-frame	Fz_domain(49%)|Ovarian_carcinoma_immunoreactive_antigen_(OCIA)(100%)	ATGGACTCCTGCCCTGTAGGTCCTTCTGTGAGGCTGCAAAAGAAGGCTGTGAATCAGTCCTGGGGATGGTGAATTACTCCTGGCCGGATTTCCTCAGATGCTCCCAGTTTAGAAACCAAACTGAAAGCAGCAATGTCAGCAGAATTTGCTTCTCACCTCAGCAGGAAAACGGAAAGCAAT|ACACTGGGTCAAGGAGTAAGCAGAGGATAAACAACTGGAAGGAGAGCAAGCACAAAGTCATCATGGCTTCAGCGTCTGCTCGTGGAAACCAAGATAAAGATGCCC	GLLPCRSFCEAAKEGCESVLGMVNYSWPDFLRCSQFRNQTESSNVSRICFSPQQENGKQ|ytgsrskqrinnwkeskhkviMASASARGNQDKDA
ROC2-0479	ROC2-036-T	DCAF10::NTM	ENSG00000122741.16	ENSG00000182667.15	chr9:37819401	chr11:132146282	translocation	3	4	6	high	duplicates(4),mismappers(1)	in-frame	WD_domain__G-beta_repeat(22%)|Immunoglobulin_I-set_domain(80%),Immunoglobulin_domain(100%)	AACCTCGAGTACTCGCCCGACGG___GTCAGTGCTGACAGTTGCTTGTGAACAAACTGAAGTTCTGCTTTTTGACCCTATATCTTCAAAGCACATAAAAACACTTTCTGAAGCTCATGAAGACTGTGTAAATAATATCAG|GTGCACTATTGACAACCGGGTCACCCGGGTGGCCTGGCTAAACCGCAGCACCATCCTCTATGCTGGGAATGACAAGTGGTGCCTGGATCCTCGCGTGGTCCTTCTGAGCAACACCCAAACGCAGTACAGCATCGAGATCCAGAACGTGGATGTGTATGACGAGGGCCCTTACACCTGCTCGGTGCAGACAGACAACCAC	NLEYSPDGSVLTVACEQTEVLLFDPISSKHIKTLSEAHEDCVNNIr|CTIDNRVTRVAWLNRSTILYAGNDKWCLDPRVVLLSNTQTQYSIEIQNVDVYDEGPYTCSVQTDN
ROC2-0479	ROC2-037-T	DCAF10::NTM	ENSG00000122741.16	ENSG00000182667.15	chr9:37819401	chr11:132146282	translocation	1	10	3	high	duplicates(5),mismappers(1)	in-frame	WD_domain__G-beta_repeat(22%)|Immunoglobulin_I-set_domain(80%),Immunoglobulin_domain(100%)	GTCAGTGCTGACAGTTGCTTGTGAACAAACTGAAGTTCTGCTTTTTGACCCTATATCTTCAAAGCACATAAAAACACTTTCTGAAGCTCATGAAGACTGTGTAAATAATATCAG|GTGCACTATTGACAACCGGGTCACCCGGGTGGCCTGGCTAAACCGCAGCACCATCCTCTATGCTGGGAATGACAAGTGGTGCCTGGATCCTCGCGTGGTCCTTCTGAGCAACACCCAAACGCAGTACAGCATCGAGATCCAGAACGTGGATGTGTATGACGAGGGCCCTTACACCTGCTCGGTGCAGACAGACAACCA	SVLTVACEQTEVLLFDPISSKHIKTLSEAHEDCVNNIr|CTIDNRVTRVAWLNRSTILYAGNDKWCLDPRVVLLSNTQTQYSIEIQNVDVYDEGPYTCSVQTDN
ROC2-0479	ROC2-038-T	DCAF10::NTM	ENSG00000122741.16	ENSG00000182667.15	chr9:37819401	chr11:132146282	translocation	1	1	1	high	mismappers(2)	in-frame	WD_domain__G-beta_repeat(22%)|Immunoglobulin_I-set_domain(80%),Immunoglobulin_domain(100%)	CTCTACGGTTCCATCCACCCCGCGGACTCGGTGTACCTCAGCACCCGCACCCACGGCGCCGTCTTCAACCTCGAGTACTCGCCCGACGG___GTCAGTGCTGAC...GAACAAACTGAAGTTCTGCTTTTTGACCCTATATCTTCAAAGCACATAAAAACACTTTCTGAAGCTCATGAAGACTGTGTAAATAATATCAG|GTGCACTATTGACAACCGGGTCACCCGGGTGGCCTGGCTAAACCGCAGCACCATCCTCTATGCTGGGAATGACAAGTGGTGCCTGGATCCTCGCGTGGTCCTTCTGAGCAACACCCAAACGCAGTACAGCATCGAGATCCAGAACGTGGATGTGTATGACGAGGGCCCTTACACCTGCTCGGTGCAGACAGACAACCAC…	EQTEVLLFDPISSKHIKTLSEAHEDCVNNIr|CTIDNRVTRVAWLNRSTILYAGNDKWCLDPRVVLLSNTQTQYSIEIQNVDVYDEGPYTCSVQTDNHPKTSRV
ROC2-0479	ROC2-039-T	DCAF10::NTM	ENSG00000122741.16	ENSG00000182667.15	chr9:37819401	chr11:132146282	translocation	4	2	3	high	mismappers(1)	in-frame	WD_domain__G-beta_repeat(22%)|Immunoglobulin_I-set_domain(80%),Immunoglobulin_domain(100%)	CCGGTCACTGACAACTACAGACCGACTCTGCCACCCAGATCAGGTGCCCAGATGCTCAGTCGCTCACACAG___GTCAGTGCTGACAGTTGCTTGTGAACAAACTGAAGTTCTGCTTTTTGACCCTATATCTTCAAAGCACATAAAAACACTTTCTGAAGCTCATGAAGACTGTGTAAATAATATCAG|GTGCACTATTGACAACCGGGTCACCCGGGTGGCCTGGCTAAACCGCAGCACCATCCTCTATGCTGGGAATGACAAGTGGTGCCTGGATCCTCGCGTGGTCCTTCTGAGCAACACCCAAACGCAGTACAGCATCGAGATCCAGAACGTGGATGTGTATGACGAGGGCCCTTACACCTGCTCGGTGCAGACAGACAACCA	MLSRSHRSVLTVACEQTEVLLFDPISSKHIKTLSEAHEDCVNNIr|CTIDNRVTRVAWLNRSTILYAGNDKWCLDPRVVLLSNTQTQYSIEIQNVDVYDEGPYTCSVQTDN
ROC2-0479	ROC2-040-T	DCAF10::NTM	ENSG00000122741.16	ENSG00000182667.15	chr9:37819401	chr11:132146282	translocation	1	7	4	high	duplicates(4),mismappers(1)	out-of-frame	WD_domain__G-beta_repeat(22%)|Immunoglobulin_I-set_domain(80%),Immunoglobulin_domain(100%)	AGTCGCTCACACAG___GTCAGTGCTGACAGTTGCTTGTGAACAAACTGAAGTTCTGCTTTTTGACCCTATATCTTCAAAGCACATAAAAACACTTTCTGAAGCTCATGAAGACTGTGTAAATAATATCAG|GTGCACTATTGACAACCGGGTCACCCGGGTGGCCTGGCTAAACCGCAGCACCATCCTCTATGCTGGGAATGACAAGTGGTGCCTGGATCCTCGCGTGGTCCTTCTGAGCAACACCCAAACGCAGTACAGCATCGAGATCCAGAACGTGGATGTGTATGACGAGGGCCCTTACACCTGCTCGGTGCAGACAGACAACCACCCAAAGACCTCTAGGGTCCACCTCATTGTGCAAGGTAGGTGGGCGGGGCTTGGCGGGGAGATCTGGCT…	SRSHRSVLTVACEQTEVLLFDPISSKHIKTLSEAHEDCVNNIr|ctidnrvtrvawlnrstilyagndkwcldprvvllsntqtqysieiqnvdvydegpytcsvqtdnhpktsrvhlivqgrwaglggeiwlasles
ROC2-0479	ROC2-040-T	DCAF10::NTM	ENSG00000122741.16	ENSG00000182667.15	chr9:37801405	chr11:132146282	translocation	0	2	0	low	duplicates(2)	in-frame	|Immunoglobulin_I-set_domain(80%),Immunoglobulin_domain(100%)	GTACCTCAGCACCCGCACCCACGGCGCCGTCTTCAACCTCGAGTACTCGCCCGACGG|GTGCACTATTGACAACCGGGTCACCCGGGTGGCCTGGCTAAACCGCAGCACCATCCTCTATGCTGGGAATGACAAGTGGTGCCTGGATCCTCGCGTGGTCCTTCTGAGCAAC...CGCAGTACAGCATCGAGATCCAGAACGTGGATGTGTATGACGAGGGCCCTTACACCTGCTCGGTGCAGACAGACAACCACCCAAAGACCTCTAGGGTCCAC	YLSTRTHGAVFNLEYSPDg|CTIDNRVTRVAWLNRSTILYAGNDKWCLDPRVVLLS
ROC2-0479	ROC2-036-T	DNAJB6::LMBR1	ENSG00000105993.15	ENSG00000105983.23	chr7:157337144	chr7:156836885	inversion	10	6	11	high	duplicates(2),mismatches(2)	.	|LMBR1-like_membrane_protein(99%)	AAGGAGAGAAAGGAAAGCGCGAGGAGCCGCCGCCACCACCAGCGCAGCAGTCCTGGAGCTGTGAGGAGATTCGGGCCGTCACCCTGCCTCCCCTGCGTCCCGCCACCGGCCGCTTCTGTCCTCG|ATATGTTTCCTTCTTTTTGCCATTCTCTACGTTGTTTCCTACTTCATCATCACAAGATACAAGAGAAAATCAG___ATGAACAAGAAGATGAAGATGCCATCGTCAACAGGATTTC___GTTGTTTTTGAGCACGTTCACTCTCGCAGTGTCAGCTG...___GTTTGTGGAATCTTGCTTCCCTTTTTTCCAACCTTTGTTTATTTGTATTGATGCCCT	.
ROC2-0479	ROC2-036-T	DNAJB6::LMBR1	ENSG00000105993.15	ENSG00000105983.23	chr7:157337144	chr7:156796492	inversion	0	0	0	low	mismatches(1)	.	|LMBR1-like_membrane_protein(81%)	AGCAGTCCTGGAGCTGTGAGGAGATTCGGGCCGTCACCCTGCCTCCCCTGCGTCCCGCCACCGGCCGCTTCTGTCCTCG|GTTTGTGGAATCTTGCTTC	.
ROC2-0479	ROC2-036-T	DNAJB6::LMBR1	ENSG00000105993.15	ENSG00000105983.23	chr7:157337144	chr7:156826744	inversion	0	0	0	low	mismatches(1)	.	|LMBR1-like_membrane_protein(91%)	GCGCAGCAGTCCTGGAGCTGTGAGGAGATTCGGGCCGTCACCCTGCCTCCCCTGCGTCCCGCCACCGGCCGCTTgTGTCCgCG|GTTGTTTTTGAGCACGTTCACTCTCGCAGTGTCAGCTGGGGCTGTTTTGCTTTTACCCTTCTCAATCATCAGCAATGAAATCCTGCTTTCTTTTCC	.
ROC2-0479	ROC2-037-T	DNAJB6::LMBR1	ENSG00000105993.15	ENSG00000105983.23	chr7:157337144	chr7:156836885	inversion	12	4	12	high	duplicates(1),mismatches(2)	.	|LMBR1-like_membrane_protein(99%)	GAGAAAGGAAAGCGCGAGGAGCCGCCGCCACCACCAGCGCAGCAGTCCTGGAGCTGTGAGGAGATTCGGGCCGTCACCCTGCCTCCCCTGCGTCCCGCCACCGGCCGCTTCTGTCCTCG|ATATGTTTCCTTCTTTTTGCCATTCTCTACGTTGTTTCCTACTTCATCATCACAAGATACAAGAGAAAATCAG___ATGAACAAGAAGATGAAGATGCCATCGTCAACAGGATTTC___GTTGTTTTTGAGCACGTTCACTCTCGCAGTGTCAGCTGGGGCTGTTTTGCTTTTACCCTTCTCAATCATCAGCAATGAAATCCTGCTTTCTTTTCCTC	.
ROC2-0479	ROC2-037-T	DNAJB6::LMBR1	ENSG00000105993.15	ENSG00000105983.23	chr7:157337144	chr7:156826744	inversion	1	0	4	high	.	.	|LMBR1-like_membrane_protein(91%)	GAAAGCGCGAGGAGCCGCCGCCACCACCAGCGCAGCAGTCCTGGAGCTGTGAGGAGATTCGGGCCGTCACCCTGCCTCCCCTGCGTCCCGCCACCGGCCGCTTCTGTCCTCG|GTTGTTTTTGAGCACGTTCACTCTCGCAGTGTCAGCTGGGGCTGTTTTGCTTTTACCCTTCTCAATCATCAGCAATGAAATCCTGCTTTCTTTTCCTCAGAACTACTATATTCAGTGGCTAAATGGCTCCC	.
ROC2-0479	ROC2-037-T	DNAJB6::LMBR1	ENSG00000105993.15	ENSG00000105983.23	chr7:157337144	chr7:156796492	inversion	1	0	2	high	.	.	|LMBR1-like_membrane_protein(81%)	AGCGCGAGGAGCCGCCGCCACCACCAGCGCAGCAGTCCTGGAGCTGTGAGGAGATTCGGGCCGTCACCCTGCCTCCCCTGCGTCCCGCCACCGGCCGCTTCTGTCCTCG|GTTTGTGGAATCTTGCTTCCCTTTTTTCCAACCTTTGTTTATTTGTATTGATGCCCTTTGCCTTTTTCTTTCTGGAATCAGAAGGCTTTGCTGGCCTGAAAAAG___GGAATCCGAGCCCGCATTTTAGAGACTTTGGTCATGCTTCTTCTTCT	.
ROC2-0479	ROC2-038-T	DNAJB6::LMBR1	ENSG00000105993.15	ENSG00000105983.23	chr7:157337144	chr7:156836885	inversion	2	4	6	high	duplicates(1)	.	|LMBR1-like_membrane_protein(99%)	AGAGAAAGGAAAGCGCGAGGAGCCGCCGCCACCACCAGCGCAGCAGTCCTGGAGCTGTGAGGAGATTCGGGCCGTCACCCTGCCTCCCCTGCGTCCCGCCACCGGCCGCTTCTGTCCTCG|ATATGTTTCCTTCTTTTTGCCATTCTCTACGTTGTTTCCTACTTCATCATCACAAGATACAAGAGAAAATCAG___ATGAACAAGAAGATGAAGATGCCATCGTCAACAGGATTTC___...TCACTCTCGCAGTGTCAGCTGGGGCT...___GTTTGTGGAATCTTGCTTCCCTTTTTTCC	.
ROC2-0479	ROC2-038-T	DNAJB6::LMBR1	ENSG00000105993.15	ENSG00000105983.23	chr7:157337811	chr7:156796492	inversion	0	1	0	low	.	.	|LMBR1-like_membrane_protein(81%)	AATCTGCACCGTAGTTGATGCAACTGAAGTTTATATAAGAAGTTTACATTAACTCTTACCTAAGGAAG|GTTTGTGGAATCTTGCTTCCCTTTTTTCCAAC...GCATGGAATCTTTATATG___ATCTCTGGGAGTTCTATCTACCCTATTTATATTCCTGTATATCATTGATGGGATGTTTGTTACTTCTCT___TGTGTACACCAGTT	.
ROC2-0479	ROC2-039-T	DNAJB6::LMBR1	ENSG00000105993.15	ENSG00000105983.23	chr7:157337144	chr7:156836885	inversion	2	1	4	high	duplicates(1),mismatches(2)	.	|LMBR1-like_membrane_protein(99%)	CGCCGCCACCACCAGCGCAGCAGTCCTGGAGCTGTGAGGAGATTCGGGCCGTCACCCTGCCTCCCCTGCGTCCCGCCACCGGCCGCTTCTGTCCTCG|ATATGTTTCCTTCTTTTTGCCATTCTCTACGTTGTTTCCTACTTCATCATCACAAGATACAAGAGAAAATCAG___ATGAACAAGAAGATGAAGATGCCATCGTCAACAGGATTTC___GTTGTTTTTGAGCACGTTCACTCTCGCAGTGTCAGCTGGGGCTGTTTTGCTTTTACCCTTC...CCTCAGAACTACTATATTCAGTGGCTAAATGGCTCCCTGATTCATG___GTTTGTGGAATCTTGCTTCCCTTTTTTCCAACCTTTGTTTATTTGTATTGATaCC	.
ROC2-0479	ROC2-039-T	DNAJB6::LMBR1	ENSG00000105993.15	ENSG00000105983.23	chr7:157337144	chr7:156826744	inversion	0	1	2	high	duplicates(1)	.	|LMBR1-like_membrane_protein(91%)	GCCGCCACCACCAGCGCAGCAGTCCTGGAGCTGTGAGGAGATTCGGGCCGTCACCCTGCCTCCCCTGCGTCCCGCCACCGGCCGCTTCTGTCCTCG|GTTGTTTTTGAGCACGTTCACTCTCGCAGTGTCAGCTGGGGCTGTTTTGCTTTTACCCTTCTCAATCATCAGCAATGAAATCCTGCTTTCTTTTCCTCAGAACTACTATATTCAGTGGCTAAATGGCTCCCTGATTCATG___GTTTGTGGAATCTTGCTTCCCTTTTTTCCAACCTTTGTTTATTTGTATTGATG	.
ROC2-0479	ROC2-040-T	DNAJB6::LMBR1	ENSG00000105993.15	ENSG00000105983.23	chr7:157337144	chr7:156836885	inversion	2	3	6	high	duplicates(2),mismatches(1)	.	|LMBR1-like_membrane_protein(99%)	AGGAGCCGCCGCCACCACCAGCGCAGCAGTCCTGGAGCTGTGAGGAGATTCGGGCCGTCACCCTGCCTCCCCTGCGTCCCGCCACCGGCCGCTTCTGTCCTCG|ATATGTTTCCTTCTTTTTGCCATTCTCTACGTTGTTTCCTACTTCATCATCACAAGATACAAGAGAAAATCAG___ATGAACAAGAAGATGAAGATGCCATCGTCAACAGGATTTC___GTTTGTGGAATCTTGCTTCCCTTTTTTCCAAC	.
ROC2-0479	ROC2-036-T	HIPK3::TCP11L1	ENSG00000110422.12	ENSG00000176148.16	chr11:33287511	chr11:33105586	duplication	5	10	5	high	duplicates(6)	out-of-frame	Protein_kinase_domain(51%)|	ACTGCACTGAAAAAATTGAAAAGTCTTGGTTTAATTCATGCTGATCTCAAGCCAGAGAATATTATGTTGGTGGATCCTGTTCGGCAGCCTTACAGGGTTAAAGTAATAGACTTTGGGTCGGCCAGTCATGTATCAAAGACTGTTTGTTCAACATATCTACAATCTCGGTACTACAG|TCTCTCCAGAGCTGTTCAATGTTGATCATCGGATTAACACAACCTCGTTGATAAACTCTTCGGACAGCTGTTATTCTTTGATTTTCTGCATAAGATCCTACAGCTTCCCTGAGATTGGATAAGAAATGCCATCAATTATATTATAACCAAATCTCATTCAACCCAGCAATCTCACTACTGGATATCTACCC	TALKKLKSLGLIHADLKPENIMLVDPVRQPYRVKVIDFGSASHVSKTVCSTYLQSRYYs|lsravqc*
ROC2-0479	ROC2-037-T	HIPK3::TCP11L1	ENSG00000110422.12	ENSG00000176148.16	chr11:33287511	chr11:33105586	duplication	1	4	7	medium	duplicates(6)	out-of-frame	Protein_kinase_domain(51%)|	CCATACTTGTTTAGTCTTTGAGATGCTGGAACAAAACTTGTATGACTTTCTGAAACAAAATAAATTTAGTCCCCTGCCACTAAAAGTGATTCGGCCCATTCTTCAACAAGTGGC...CTGCACTGAAAAAATTGAAAAGTCTTGGTTTAATTCATGCTGATCTCAAGCCAGAGAATATTATGTTGGTGGATCCTGTTCGGCAGCCTTACAGGGTTAAAGTAATAGACTTTGGGTCGGCCAGTCATGTATCAAAGACTGTTTGTTCAACATATCTACAATCTCGGTACTACAG|TCTCTCCAGAGCTGTTCAATGTTGATCATCGGATTAACACAACCTCGTTGATAAACTCTTCGGACAGCTGTTATTCTTTGATTTTCTGCATAAGATCCTACAGCTT…	ALKKLKSLGLIHADLKPENIMLVDPVRQPYRVKVIDFGSASHVSKTVCSTYLQSRYYs|lsravqc*
ROC2-0479	ROC2-038-T	HIPK3::TCP11L1	ENSG00000110422.12	ENSG00000176148.16	chr11:33287511	chr11:33095989	duplication	4	3	4	medium	duplicates(3),mismatches(1)	out-of-frame	Protein_kinase_domain(51%)|	GCACCGTAACCATACTTGTTTAGTCTTTGAGATGCTGGAACAAAACTTGTATGACTTTCTGAAACAAAATAAATTTAGTCCCCTGCCACTAAAAGTGATTCGGCCCATTCTTCAACAAGTGGCCACTGCACTGAAAAAATTGAAAAGTCTTGGTTTAATTCATGCTGATCTCAAGCCAGAGAATATTATGTTGGTGGATCCTGTTCGGCAGCCTTACAGGGTTAAAGTAATAGACTTTGGGTCGGCCAGTCATGTATCAAAGACTGTTTGTTCAACATATCTACAATCTCGGTACTACAG|GAAACAGGAGATGATCTGCCCAGAGTCATCAGAGATGAATATAAACAACTCTGTGTCTCCTGACTCTGACTCTGAAGCTTTATCCCACTACTGATGGT…	HRNHTCLVFEMLEQNLYDFLKQNKFSPLPLKVIRPILQQVATALKKLKSLGLIHADLKPENIMLVDPVRQPYRVKVIDFGSASHVSKTVCSTYLQSRYYr|kqemicpessemninnsvspdsdsealshy*
ROC2-0479	ROC2-038-T	HIPK3::TCP11L1	ENSG00000110422.12	ENSG00000176148.16	chr11:33287511	chr11:33105586	duplication	4	4	1	medium	duplicates(3),mismatches(1)	out-of-frame	Protein_kinase_domain(51%)|	GCTCAGTACTGAAAATGCTGATGAATATAACTTTGTACGAGCTTATGAATGCTTTCAGCACCGTAACCATACTTGTTTAGTCTTTGAGATGCTGGAACAAAACTTGTATGACTTTCTGAAACAAAATAAATTTAGTCCCCTGCCACTAAAAGTGATTCGGCCCATTCTTCAACAAGTGGCCACTGCACTGAAAAAATTGAAAAGTCTTGGTTTAATTCATGCTGATCTCAAGCCAGAGAATATTATGTTGGTGGATCCTGTTCGGCAGCCTTACAGGGTTAAAGTAATAGACTTTGGGTCGGCCAGTCATGTATCAAAGACTGTTTGTTCAACATATCTACAATCTCGGTACTACAG|TCTCTCCAGAGCTGTTCAATGTTGATCATCGGATTAACACA…	LSTENADEYNFVRAYECFQHRNHTCLVFEMLEQNLYDFLKQNKFSPLPLKVIRPILQQVATALKKLKSLGLIHADLKPENIMLVDPVRQPYRVKVIDFGSASHVSKTVCSTYLQSRYYs|lsravqc*
ROC2-0479	ROC2-039-T	HIPK3::TCP11L1	ENSG00000110422.12	ENSG00000176148.16	chr11:33287511	chr11:33105586	duplication	6	8	7	high	duplicates(5)	out-of-frame	Protein_kinase_domain(51%)|	ACTGCACTGAAAAAATTGAAAAGTCTTGGTTTAATTCATGCTGATCTCAAGCCAGAGAATATTATGTTGGTGGATCCTGTTCGGCAGCCTTACAGGGTTAAAGTAATAGACTTTGGGTCGGCCAGTCATGTATCAAAGACTGTTTGTTCAACATATCTACAATCTCGGTACTACAG|TCTCTCCAGAGCTGTTCAATGTTGATCATCGGATTAACACAACCTCGTTGATAAACTCTTCGGACAGCTGTTATTCTTTGATTTTCTGCATAAGATCCTACAGCTTCCCTGAGATTGGATAAGAAATGCCATCAATTATATTATAACCAAATCTCATTCAACCCAGCAATCTCACTACTGGATATCTACCCAAAGAACAACTCTATGGAAAATAGTATGGAG…	TALKKLKSLGLIHADLKPENIMLVDPVRQPYRVKVIDFGSASHVSKTVCSTYLQSRYYs|lsravqc*
ROC2-0479	ROC2-040-T	HIPK3::TCP11L1	ENSG00000110422.12	ENSG00000176148.16	chr11:33287511	chr11:33105586	duplication	2	10	2	high	duplicates(5)	out-of-frame	Protein_kinase_domain(51%)|	AATTTAGTCCCCTGCCACTAAAAGTGATTCGGCCCATTCTTCAACAAGTGGCCACTGCACTGAAAAAATTGAAAAGTCTTGGTTTAATTCATGCTGATCTCAAGCCAGAGAATATTATGTTGGTGGATCCTGTTCGGCAGCCTTACAGGGTTAAAGTAATAGACTTTGGGTCGGCCAGTCATGTATCAAAGACTGTTTGTTCAACATATCTACAATCTCGGTACTACAG|TCTCTCCAGAGCTGTTCAATGTTGATCATCGGATTAACACAACCTCGTTGATAAACTCTTCGGACAGCTGTTATTCTTTGATTTTCTGCATAAGATCCTACAGCTTCCCTGAGATTGGATAAGAAATGCCATCAATTATATTATAACCAAATCTCATTCAACCCAGCAA…	FSPLPLKVIRPILQQVATALKKLKSLGLIHADLKPENIMLVDPVRQPYRVKVIDFGSASHVSKTVCSTYLQSRYYs|lsravqc*
ROC2-0479	ROC2-036-T	MACF1::AMZ1	ENSG00000127603.32	ENSG00000174945.14	chr1:39388658	chr7:2700234	translocation	8	6	8	high	duplicates(7)	out-of-frame	Calponin_homology_(CH)_domain(100%),Plectin_repeat(100%),SH3_domain(100%),Spectrin_like_domain(100%),Spectrin_repeat(28%)|	AGCAGAGTGTCGACATATGCTAGAAGAAGAGGGGACTCTGGATTTGTTAGGTCTCAAAAGGGAGCTAGAAGCCCTGAACAAACAGTGTGGCAAACTGACAGAGAGGGGGAAAGCTCGTCAGGAACAGCTGGAACTGACACTAGGCCGTGTAGAGGACTTCTACAGGAAATTGAAAGGACTCAATGACGCGACCACAGCAGCAGAGGAGGCAGAGGCCCTCCAGTGGGTAGTGGGGACCGAAGTGGAAATCATCAACCAACAATTAGCAGATTTTAAA|GGTGCTGTGGGCCCAGAAGCGCCCATGCCTGAGAGCGTCCAGGACCAGGCAGAGCTGGGCCTTAAGGGCCCTTGGACCAGTGTCTGTCTGCAGGGAGCCCCCGGTAGCCACTCGGATCAGC…	AECRHMLEEEGTLDLLGLKRELEALNKQCGKLTERGKARQEQLELTLGRVEDFYRKLKGLNDATTAAEEAEALQWVVGTEVEIINQQLADFK|gavgpeapmpesvqdqaelglkgpwtsvclqgapgshsdqpegrfwtrpgpspgwpmdssrgsqewpgpar
ROC2-0479	ROC2-036-T	MACF1::AMZ1	ENSG00000127603.32	ENSG00000174945.14	chr1:39391956	chr7:2700235	translocation	1	0	8	high	duplicates(3)	.	Calponin_homology_(CH)_domain(100%),Plectin_repeat(100%),SH3_domain(100%),Spectrin_like_domain(100%),Spectrin_repeat(28%)|	AGGACTTCTACAGGAAATTGAAAGGACTCAATGACGCGACCACAGCAGCAGAGGAGGCAGAGGCCCTCCAGTGGGTAGTGGGGACCGAAGTGGAAATCATC...GTGAAGGCTGGGACTGGACACTGATCGGCTGGGCTCTTGCAGAGTGTGTTCATCAACAGTGGACTGGTGTTGACAAGG|GTGCTGTGGGCCCAGAAGCGCCCATGCCTGAGAGCGTCCAGGACCAGGCAGAGCTGGGCCTTAAGGGCCCTTGGACCAGTGTCTGTCTGCAGGGAGCCCCCGGTAGCCACTCGGATCAGCCCGAGGGAAGATTCTGGACGAGACCGgGGCCGTCCCCCGGGTGGCCCATGGACAGCAGCAGGGGCTCCCAGGAGTGGCCAGGCCCTGCCCGCC	.
ROC2-0479	ROC2-036-T	MACF1::AMZ1	ENSG00000127603.32	ENSG00000174945.14	chr1:39388658	chr7:2702722	translocation	0	2	0	low	.	out-of-frame	Calponin_homology_(CH)_domain(100%),Plectin_repeat(100%),SH3_domain(100%),Spectrin_like_domain(100%),Spectrin_repeat(28%)|	GTGGAAATCATCAACCAACAATTAGCAGATTTTAAA|ACCTGAGCGAGGAGCCGGTGGGAAGCTCCCTGCTGCACCAGCTGTGCAGCTGCACAGAGGCCTTCTTCCTGGGCCTGCGCGTCAAGTGCCTGCCGTCGGTGGCAGCCGCGTCCATCCGCTGCTCCTCGCGGCCCAGCCGGGACTCTGACAGGCTCCAGCT	VEIINQQLADFK|t*
ROC2-0479	ROC2-036-T	MACF1::AMZ1	ENSG00000127603.32	ENSG00000174945.14	chr1:39388658	chr7:2764712	translocation	0	1	0	low	.	out-of-frame	Calponin_homology_(CH)_domain(100%),Plectin_repeat(100%),SH3_domain(100%),Spectrin_like_domain(100%),Spectrin_repeat(28%)|	CATCAACCAACAATTAGCAGATTTTAAA|GTGAGCTGGGTGAACCCAGTAGCTTCAGCCACAGCTGGGAACTGAAGCAGCATCTGAAGTCCCTCTCATTCTC...GAGACTGACCACAGCTGGACTTGCGCCGCCTCGTCCTCTTAGTGAATGAGGTCCTCAGAGGCTTAAGCACGCGTTAGTTATCCAAAATGCTTCTGTTCAGG	INQQLADFK|vswvnpvasatagn*
ROC2-0479	ROC2-037-T	MACF1::AMZ1	ENSG00000127603.32	ENSG00000174945.14	chr1:39388658	chr7:2700234	translocation	7	8	8	high	duplicates(6)	out-of-frame	Calponin_homology_(CH)_domain(100%),Plectin_repeat(100%),SH3_domain(100%),Spectrin_like_domain(100%),Spectrin_repeat(28%)|	GCAAACTGACAGAGAGGGGGAAAGCTCGTCAGGAACAGCTGGAACTGACACTAGGCCGTGTAGAGGACTTCTACAGGAAATTGAAAGGACTCAATGACGCGACCACAGCAGCAGAGGAGGCAGAGGCCCTCCAGTGGGTAGTGGGGACCGAAGTGGAAATCATCAACCAACAATTAGCAGATTTTAAA|GGTGCTGTGGGCCCAGAAGCGCCCATGCCTGAGAGCGTCCAGGACCAGGCAGAGCTGGGCCTTAAGGGCCCTTGGACCAGTGTCTGTCTGCAGGGAGCCCCCGGTAGCCACTCGGATCAGCCCGAGGGAAGATTCTGGACGAGACCGgGGCCGTCCCCCGGGTGGCCCATGGACAGCAGCAGGGGCTCC	KLTERGKARQEQLELTLGRVEDFYRKLKGLNDATTAAEEAEALQWVVGTEVEIINQQLADFK|gavgpeapmpesvqdqaelglkgpwtsvclqgapgshsdqpegrfwtrpgpspgwpmdssrg
ROC2-0479	ROC2-037-T	MACF1::AMZ1	ENSG00000127603.32	ENSG00000174945.14	chr1:39388658	chr7:2708588	translocation	2	0	1	medium	.	out-of-frame	Calponin_homology_(CH)_domain(100%),Plectin_repeat(100%),SH3_domain(100%),Spectrin_like_domain(100%),Spectrin_repeat(28%)|	CTCAAAAGGGAGCTAGAAGCCCTGAACAAACAGTGTGGCAAACTGACAGAGAGGGGGAAAGCTCGTCAGGAACAGCTGGAACTGACACTAGGCCGTGTAGAGGACTTCTACAGGAAATTGAAAGGACTCAATGACGCGACCACAGCAGCAGAGGAGGCAGAGGCCCTCCAGTGGGTAGTGGGGACCGAAGTGGAAATCATCAACCAACAATTAGCAGATTTTAAA|ACGGCATCCTGTCCTTCTTGAAGAACAACAAGCCAGG	LKRELEALNKQCGKLTERGKARQEQLELTLGRVEDFYRKLKGLNDATTAAEEAEALQWVVGTEVEIINQQLADFK|tascps*
ROC2-0479	ROC2-038-T	MACF1::AMZ1	ENSG00000127603.32	ENSG00000174945.14	chr1:39388658	chr7:2700234	translocation	7	6	9	high	duplicates(4)	out-of-frame	Calponin_homology_(CH)_domain(100%),Plectin_repeat(100%),SH3_domain(100%),Spectrin_like_domain(100%),Spectrin_repeat(28%)|	CTGAAGCAGAGTGTCGACATATGCTAGAAGAAGAGGGGACTCTGGATTTGTTAGGTCTCAAAAGGGAGCTAGAAGCCCTGAACAAACAGTGTGGCAAACTGACAGAGAGGGGGAAAGCTCGTCAGGAACAGCTGGAACTGACACTAGGCCGTGTAGAGGACTTCTACAGGAAATTGAAAGGACTCAATGACGCGACCACAGCAGCAGAGGAGGCAGAGGCCCTCCAGTGGGTAGTGGGGACCGAAGTGGAAATCATCAACCAACAATTAGCAGATTTTAAA|GGTGCTGTGGGCCCAGAAGCGCCCATGCCTGAGAGCGTCCAGGACCAGGCAGAGCTGGGCCTTAAGGGCCCTTGGACCAGTGTCTGTCTGCAGGGAGCCCCCGGTAGCCACTCGGAT…	EAECRHMLEEEGTLDLLGLKRELEALNKQCGKLTERGKARQEQLELTLGRVEDFYRKLKGLNDATTAAEEAEALQWVVGTEVEIINQQLADFK|gavgpeapmpesvqdqaelglkgpwtsvclqgapgshsdqpegrfwtrpgpspgwpmdssrgsqewpgparp
ROC2-0479	ROC2-038-T	MACF1::AMZ1	ENSG00000127603.32	ENSG00000174945.14	chr1:39388658	chr7:2708588	translocation	0	1	0	low	duplicates(1)	out-of-frame	Calponin_homology_(CH)_domain(100%),Plectin_repeat(100%),SH3_domain(100%),Spectrin_like_domain(100%),Spectrin_repeat(28%)|	GTGGAAATCATCAACCAACAATTAGCAGATTTTAAA|ACGGCATCCTGTCCTTCTTGAAGAACAACAAGCCAGGGGACGCGCTGTGTGTGCTGGGCCTCACACTGTCTGACCTGTACCCCCATGAGGCCTGGAGCTTCACCTTCAGCAAGTTCCTTC	VEIINQQLADFK|tascps*
ROC2-0479	ROC2-039-T	MACF1::AMZ1	ENSG00000127603.32	ENSG00000174945.14	chr1:39388658	chr7:2700234	translocation	7	2	3	high	duplicates(3)	out-of-frame	Calponin_homology_(CH)_domain(100%),Plectin_repeat(100%),SH3_domain(100%),Spectrin_like_domain(100%),Spectrin_repeat(28%)|	TGCTAGAAGAAGAGGGGACTCTGGATTTGTTAGGTCTCAAAAGGGAGCTAGAAGCCCTGAACAAACAGTGTGGCAAACTGACAGAGAGGGGGAAAGCTCGTCAGGAACAGCTGGAACTGACACTAGGCCGTGTAGAGGACTTCTACAGGAAATTGAAAGGACTCAATGACGCGACCACAGCAGCAGAGGAGGCAGAGGCCCTCCAGTGGGTAGTGGGGACCGAAGTGGAAATCATCAACCAACAATTAGCAGATTTTAAA|GGTGCTGTGGGCCCAGAAGCGCCCATGCCTGAGAGCGTCCAGGACCAGGCAGAGCTGGGCCTTAAGGGCCCTTGGACCAGTGTCTGTCTGCAGGGAGCCCCCGGTAGCCACTCGGATCAGCCCGAGGGAAGATTCTGG	LEEEGTLDLLGLKRELEALNKQCGKLTERGKARQEQLELTLGRVEDFYRKLKGLNDATTAAEEAEALQWVVGTEVEIINQQLADFK|gavgpeapmpesvqdqaelglkgpwtsvclqgapgshsdqpegrf
ROC2-0479	ROC2-039-T	MACF1::AMZ1	ENSG00000127603.32	ENSG00000174945.14	chr1:39388658	chr7:2702722	translocation	1	1	0	medium	.	out-of-frame	Calponin_homology_(CH)_domain(100%),Plectin_repeat(100%),SH3_domain(100%),Spectrin_like_domain(100%),Spectrin_repeat(28%)|	GACTCAATGACGCGACCACAGCAtCAGAGGAGGCAGAGGCCCTCCAGTGGGTAGTGGGGACCGAAGTGGAAATCATCAACCAACAATTAGCAGATTTTAAA|ACCTGAGCGAGGAGCCGGTGGGAAGCTCCCTGCTGCACCAGCTGTGCAGCTGCACAGAGGCCTTCTTCCTGGGCCTGCGCGTCAAGTGCCTGCCGTCGGTGGCAGCCGCGTCCATCCGCTGCTCCTCGCGGCCCAGCCG	LNDATTAsEEAEALQWVVGTEVEIINQQLADFK|t*
ROC2-0479	ROC2-039-T	MACF1::AMZ1	ENSG00000127603.32	ENSG00000174945.14	chr1:39388658	chr7:2708588	translocation	2	0	0	low	.	out-of-frame	Calponin_homology_(CH)_domain(100%),Plectin_repeat(100%),SH3_domain(100%),Spectrin_like_domain(100%),Spectrin_repeat(28%)|	GATGAGCTAGATGGCATGGGTGCTATTGGCAGAGACACTGATAGCCTCCAGTCCCAAATCGAGGATGTCCGGCTATTCCTTAACAAAATTCACGTCCTCAA...CTTCTACAGGAAATTGAAAGGACTCAATGACGCGACCACAGCAGCAGAGGAGGCAGAGGCCCTCCAGTGGGTAGTGGGGACCGAAGTGGAAATCATCAACCAACAATTAGCAGATTTTAAA|ACGGCATCCTGTCCTTCTTGAAGAACAACAAGCCAGGGGACGCGCTGTGTGTGCTGGGCCTCACACTGTCTGACCTGTACCC	FYRKLKGLNDATTAAEEAEALQWVVGTEVEIINQQLADFK|tascps*
ROC2-0479	ROC2-040-T	MACF1::AMZ1	ENSG00000127603.32	ENSG00000174945.14	chr1:39388658	chr7:2700234	translocation	4	6	5	high	duplicates(4)	out-of-frame	Calponin_homology_(CH)_domain(100%),Plectin_repeat(100%),SH3_domain(100%),Spectrin_like_domain(100%),Spectrin_repeat(28%)|	CCCTGAACAAACAGTGTGGCAAACTGACAGAGAGGGGGAAAGCTCGTCAGGAACAGCTGGAACTGACACTAGGCCGTGTAGAGGACTTCTACAGGAAATTGAAAGGACTCAATGACGCGACCACAGCAGCAGAGGAGGCAGAGGCCCTCCAGTGGGTAGTGGGGACCGAAGTGGAAATCATCAACCAACAATTAGCAGATTTTAAA|GGTGCTGTGGGCCCAGAAGCGCCCATGCCTGAGAGCGTCCAGGACCAGGCAGAGCTGGGCCTTAAGGGCCCTTGGACCAGTGTCTGTCTGCAGGGAGCCCCCGGTAGCCACTCGGATCAGCCCGAGGGAAGATTCTGGACGAGACCGgGGCCGTCCCCCGGGTGGCCCATGGACAGCAGCAGGGGCTCCCAG…	LNKQCGKLTERGKARQEQLELTLGRVEDFYRKLKGLNDATTAAEEAEALQWVVGTEVEIINQQLADFK|gavgpeapmpesvqdqaelglkgpwtsvclqgapgshsdqpegrfwtrpgpspgwpmdssrgsqew
ROC2-0479	ROC2-040-T	MACF1::AMZ1	ENSG00000127603.32	ENSG00000174945.14	chr1:39391956	chr7:2700235	translocation	1	0	5	high	duplicates(1)	.	Calponin_homology_(CH)_domain(100%),Plectin_repeat(100%),SH3_domain(100%),Spectrin_like_domain(100%),Spectrin_repeat(28%)|	GTGGGGACCGAAGTGGAAATCATCAACCAACAATTAGCAGATTTTAAA___ATACTCTGGATGTGAAGGCTGGGACTGGACACTGATCGGCTGGGCTCTTGCAGAGTGTGTTCATCAACAGTGGACTGGTGTTGACAAGG|GTGCTGTGGGCCCAGAAGCGCCCATGCCTGAGAGCGTCCAGGACCAGGCAGAGCTGGGCCTTAAGGGCCCTTGGACCAGTGTCTGTCTGCAGGGAGCCCCCGGTAGCCACTCGGATCAGCCCGAGGGAAGATTCTGGACGAGACCGgGGCCGTCCCCCGGGTGGCCCATGGACAGCAGCAGGGGCT	.
ROC2-0479	ROC2-036-T	PARD3::DKK3	ENSG00000148498.17	ENSG00000050165.19	chr10:34814876	chr11:11968487	translocation	26	42	11	high	duplicates(20),low_entropy(1)	in-frame	N-terminal_of_Par3_and_HAL_proteins(48%)|Dickkopf_N-terminal_cysteine-rich_region(100%)	CATGAAAGTGACCGTGTGCTTCGGACGGACCCGGGTGGTCGTGCCGTGCGGGGACGGCCACATGAAAGTTTTCAGCCTCATCCAGCAGGCGGTGACCCGCTACCGGAAGGCCATCGCCAAG|GAGTGCATCATCGACGAGGACTGTGGGCCCAGCATGTACTGCCAGTTTGCCAGCTTCCAGTACACCTGCCAGCCATGCCGGGGCCAGAGGATG___CTCTGCACCCGGGACAGTGAGTGCTGTGGAGACCAGCTGTGTGTCTGGGGTCACTGCACCAAAATGGCCACCAGGGGCAGCAATGGGACCATCTGTGACAACCAGAGGGACTGCCAGC	MKVTVCFGRTRVVVPCGDGHMKVFSLIQQAVTRYRKAIAK|ECIIDEDCGPSMYCQFASFQYTCQPCRGQRMLCTRDSECCGDQLCVWGHCTKMATRGSNGTICDNQRDCQ
ROC2-0479	ROC2-037-T	PARD3::DKK3	ENSG00000148498.17	ENSG00000050165.19	chr10:34814876	chr11:11968487	translocation	27	47	25	high	duplicates(35),low_entropy(2),mismatches(2)	in-frame	N-terminal_of_Par3_and_HAL_proteins(48%)|Dickkopf_N-terminal_cysteine-rich_region(100%)	CATGAAAGTGACCGTGTGCTTCGGACGGACCCGGGTGGTCGTGCCGTGCGGGGACGGCCACATGAAAGTTTTCAGCCTCATCCAGCAGGCGGTGACCCGCTACCGGAAGGCCATCGCCAAG|GAGTGCATCATCGACGAGGACTGTGGGCCCAGCATGTACTGCCAGTTTGCCAGCTTCCAGTACACCTGCCAGCCATGCCGGGGCCAGAGGATG___CTCTGCACCCGGGACAGTGAGTGCTGTGGAGACCAGCTGTGTGTCTGGGGTCACTGCACCAAAATGGCCACCAGGGGCAGCAATGGGACCATCTGTGACA	MKVTVCFGRTRVVVPCGDGHMKVFSLIQQAVTRYRKAIAK|ECIIDEDCGPSMYCQFASFQYTCQPCRGQRMLCTRDSECCGDQLCVWGHCTKMATRGSNGTICD
ROC2-0479	ROC2-038-T	PARD3::DKK3	ENSG00000148498.17	ENSG00000050165.19	chr10:34814876	chr11:11968487	translocation	26	65	16	high	duplicates(19),low_entropy(2)	in-frame	N-terminal_of_Par3_and_HAL_proteins(48%)|Dickkopf_N-terminal_cysteine-rich_region(100%)	GAAAGTGACCGTGTGCTTCGGACGGACCCGGGTGGTCGTGCCGTGCGGGGACGGCCACATGAAAGTTTTCAGCCTCATCCAGCAGGCGGTGACCCGCTACCGGAAGGCCATCGCCAAG|GAGTGCATCATCGACGAGGACTGTGGGCCCAGCATGTACTGCCAGTTTGCCAGCTTCCAGTACACCTGCCAGCCATGCCGGGGCCAGAGGATG___CTCTGCACCCGGGACAGTGAGTGCTGTGGAGACCAGCTGTGTGTCTGGGGTCACTGCACCAAAATGGCCACCAGGGGCAGCAATGGGACCATCTGTGACA	KVTVCFGRTRVVVPCGDGHMKVFSLIQQAVTRYRKAIAK|ECIIDEDCGPSMYCQFASFQYTCQPCRGQRMLCTRDSECCGDQLCVWGHCTKMATRGSNGTICD
ROC2-0479	ROC2-039-T	PARD3::DKK3	ENSG00000148498.17	ENSG00000050165.19	chr10:34814876	chr11:11968487	translocation	22	42	8	high	duplicates(11)	in-frame	N-terminal_of_Par3_and_HAL_proteins(48%)|Dickkopf_N-terminal_cysteine-rich_region(100%)	CGGCATGAAAGTGACCGTGTGCTTCGGACGGACCCGGGTGGTCGTGCCGTGCGGGGACGGCCACATGAAAGTTTTCAGCCTCATCCAGCAGGCGGTGACCCGCTACCGGAAGGCCATCGCCAAG|GAGTGCATCATCGACGAGGACTGTGGGCCCAGCATGTACTGCCAGTTTGCCAGCTTCCAGTACACCTGCCAGCCATGCCGGGGCCAGAGGATG___CTCTGCACCCGGGACAGTGAGTGCTGTGGAGACCAGCTGTGTGTCTGGGGTCACTGCACCAAAATGGCCACCAGGGGCAGCAATGGGACCATCTGTGACAACCAGAGGGACTGCCAGCCGGGGCTGTGCTGTGCCTTCCAGAGAG	MKVTVCFGRTRVVVPCGDGHMKVFSLIQQAVTRYRKAIAK|ECIIDEDCGPSMYCQFASFQYTCQPCRGQRMLCTRDSECCGDQLCVWGHCTKMATRGSNGTICDNQRDCQPGLCCAFQR
ROC2-0479	ROC2-040-T	PARD3::DKK3	ENSG00000148498.17	ENSG00000050165.19	chr10:34814876	chr11:11968487	translocation	6	23	7	high	duplicates(7),mismappers(1)	in-frame	N-terminal_of_Par3_and_HAL_proteins(48%)|Dickkopf_N-terminal_cysteine-rich_region(100%)	ATGAAAGTGACCGTGTGCTTCGGACGGACCCGGGTGGTCGTGCCGTGCGGGGACGGCCACATGAAAGTTTTCAGCCTCATCCAGCAGGCGGTGACCCGCTACCGGAAGGCCATCGCCAAG|GAGTGCATCATCGACGAGGACTGTGGGCCCAGCATGTACTGCCAGTTTGCCAGCTTCCAGTACACCTGCCAGCCATGCCGGGGCCAGAGGATG___CTCTGCACCCGGGACAGTGAGTGCTGTGGAGACCAGCTGTGTGTCTGGGGTCACTGCACCAAAATGGCCACCAGGGGCAGCAATGGGACCATCTGTGACAACCAGAGGGACTGCCAGC	MKVTVCFGRTRVVVPCGDGHMKVFSLIQQAVTRYRKAIAK|ECIIDEDCGPSMYCQFASFQYTCQPCRGQRMLCTRDSECCGDQLCVWGHCTKMATRGSNGTICDNQRDCQ
ROC2-0479	ROC2-036-T	PHF13::IGSF21	ENSG00000116273.6	ENSG00000117154.12	chr1:6616858	chr1:18227898	deletion	1	11	4	high	duplicates(3)	out-of-frame	|Immunoglobulin_V-set_domain(100%)	TCTCGCAGCCGCCGCCGCCCCCCGCCCGGAACATGGACTCTGACTCTTGCGCCGCCGCCTTCCACCCGGAG___GAATACTCCCCCAGTTGCAAGAGGCGCAGGACCGTGGAAGACTTCAACAAATTCTGCACCTTTGTCTTGGCCTATGCTGGCTACATCCCTTATCCGAAGGAG|GCTACCTGACAGTCAACATTGAGCCTCTCCCCCCTGTGGTGGCTGGAGACGCCGTGACTTTGAAGTGTAACTTCAAGACAGATGGGCGCATGCGGGAGATCGTGTGGTACCGG___GTGACGGATGGTGGCACCATCAAGCAAAAGATCTTCACCTTCGACGCCATGTTCTCCACCAACTACTCACACATGGAGAACTACC	MDSDSCAAAFHPEEYSPSCKRRRTVEDFNKFCTFVLAYAGYIPYPKE|at*
ROC2-0479	ROC2-037-T	PHF13::IGSF21	ENSG00000116273.6	ENSG00000117154.12	chr1:6616858	chr1:18227898	deletion	2	7	3	high	duplicates(9)	out-of-frame	|Immunoglobulin_V-set_domain(100%)	CCCCCGCCCGGAACATGGACTCTGACTCTTGCGCCGCCGCCTTCCACCCGGAG___GAATACTCCCCCAGTTGCAAGAGGCGCAGGACCGTGGAAGACTTCAACAAATTCTGCACCTTTGTCTTGGCCTATGCTGGCTACATCCCTTATCCGAAGGAG|GCTACCTGACAGTCAACATTGAGCCTCTCCCCCCTGTGGTGGCTGGAGACGCCGTGACTTTGAAGTGTAACTTCAAGACAGATGGGCGCATGCGGGAGATCGTGTGGTACCGG___GTGACGGATGGTGGCACCATCAAGCAAAAGATCTTCACCTTCGACGCCATGTTCTCCACCAACTACTCAC	MDSDSCAAAFHPEEYSPSCKRRRTVEDFNKFCTFVLAYAGYIPYPKE|at*
ROC2-0479	ROC2-038-T	PHF13::IGSF21	ENSG00000116273.6	ENSG00000117154.12	chr1:6616858	chr1:18227898	deletion	3	10	4	high	duplicates(5),mismatches(1)	out-of-frame	|Immunoglobulin_V-set_domain(100%)	CCCGGAACATGGACTCTGACTCTTGCGCCGCCGCCTTCCACCCGGAG___GAATACTCCCCCAGTTGCAAGAGGCGCAGGACCGTGGAAGACTTCAACAAATTCTGCACCTTTGTCTTGGCCTATGCTGGCTACATCCCTTATCCGAAGGAG|GCTACCTGACAGTCAACATTGAGCCTCTCCCCCCTGTGGTGGCTGGAGACGCCGTGACTTTGAAGTGTAACTTCAAGACAGATGGGCGCATGCGGGAGATCGTGTGGTACCGG___GTGACGGATGGTGGCACCATCAAGCAAAAGATCTTCACCTTCGACGCCATGTTCTCCACCAACTACTCACACATGGA	MDSDSCAAAFHPEEYSPSCKRRRTVEDFNKFCTFVLAYAGYIPYPKE|at*
ROC2-0479	ROC2-038-T	PHF13::IGSF21	ENSG00000116273.6	ENSG00000117154.12	chr1:6614105	chr1:18227898	deletion	0	2	1	high	.	out-of-frame	|Immunoglobulin_V-set_domain(100%)	GGCGGCCCCGCTCCAGCATCCCAGCTCCTGCACTCTCGCAGCCGCCGCCGCCCCCCGCCCGGAACATGGACTCTGACTCTTGCGCCGCCGCCTTCCACCCGGAG|GCTACCTGACAGTCAACATTGAGCCTCTCCCCCCTGTGGTGGCTGGAGACGCCGTGACTTTGAAGTGTAACTTCAAGACAGATGGGCGCATGCGGGAGATCGTGTGGTACCGG___GTGACGGATGGTGGCACCATCAAGCAAAAGATCTTCACCTTCGACGCCATGTTCTCCACCAACTACTCACACATGGAGAACTACCGCAAGCGAGAG	MDSDSCAAAFHPE|at*
ROC2-0479	ROC2-039-T	PHF13::IGSF21	ENSG00000116273.6	ENSG00000117154.12	chr1:6616858	chr1:18227898	deletion	1	1	1	high	.	out-of-frame	|Immunoglobulin_V-set_domain(100%)	GGACTCTGACTCTTGCGCCGCCGCCTTCCACCCGGAG___GAATACTCCCCCAGTTGCAAGAGGCGCAGGACCGTGGAAGACTTCAACAAATTCTGCACCTTTGTCTTGGCCTATGCTGGCTACATCCCTTATCCGAAGGAG|GCTACCTGACAGTCAACATTGAGCCTCTCCCCCCTGTGGTGGCTGGAGACGCCGTGACTTTGAAGTGTAACTTCAAGACAGATGGGCGCATGCGGGAGATCGTGTGGTACCGGG	DSDSCAAAFHPEEYSPSCKRRRTVEDFNKFCTFVLAYAGYIPYPKE|at*
ROC2-0479	ROC2-039-T	PHF13::IGSF21	ENSG00000116273.6	ENSG00000117154.12	chr1:6614105	chr1:18227898	deletion	0	1	0	low	.	out-of-frame	|Immunoglobulin_V-set_domain(100%)	CCCCCCGCCCGGAACATGGACTCTGACTCTTGCGCCGCCGCCTTCCACCCGGAG|GCTACCTGACAGTCAACATTGAGCCTCTCCCCCCTGTGGTGGCTGGA...TGACTTTGAAGTGTAACTTCAAGACAGATGGGCGCATGCGGGAGATCGTGTGGTACCGGGTAAGTCACTACTACTGCCCCCTTCATGCCCATGGCCtGGAC	MDSDSCAAAFHPE|at*
ROC2-0479	ROC2-040-T	PHF13::IGSF21	ENSG00000116273.6	ENSG00000117154.12	chr1:6616858	chr1:18227898	deletion	1	2	4	high	duplicates(1)	out-of-frame	|Immunoglobulin_V-set_domain(100%)	CCCAGCTCCTGCACTCTCGCAGCCGCCGCCGCCCCCCGCCCGGAACATGGACTCTGACTCTTGCGCCGCCGCCTTCCACCCGGAG___GAATACTCCCCCAGTTGCAAGAGGCGCAGGACCGTGGAAGACTTCAACAAATTCTGCACCTTTGTCTTGGCCTATGCTGGCTACATCCCTTATCCGAAGGAG|GCTACCTGACAGTCAACATTGAGCCTCTCCCCCCTGTGGTGGCTGGAGACGCCGTGACTTTGAAGTGTAACTTCAAGACAGATGGGCGCATGCGGGAGATCGTGTGGTACCGG___GTGACGGATGGTGGCACCATCAAGC	MDSDSCAAAFHPEEYSPSCKRRRTVEDFNKFCTFVLAYAGYIPYPKE|at*
ROC2-0479	ROC2-036-T	SCMH1::FNDC7	ENSG00000010803.17	ENSG00000143107.10	chr1:41186121	chr1:108712732	inversion	0	4	5	high	duplicates(1)	out-of-frame	.	GAAACATGGCGGCGGGAAGgGAGTGAGCCGCCCCGCGCCCCCGCCGCGCCCTCAG___ATGGAGAAATTAGCATACAAAGAAACTGACTTGTCAGAAGTCAGAGCAAGGTATTGGTGGATCCAGGGATAAATCCCAAACTTCTTAACCCCTAGACCGGTTTTTAGTCCATTGACTATGCAGCCTAATG|TCTTTGCAATACCTGTCCCTGCCGGTCTCCAAGTGCCCCTGGTTACAGGTCAGCTCCACAC...ACTTCCTAGGGTCTCTTCCCAGCATCACAGCCCTACATCCCAGCGACCAACGGTGTTATACTCCTGGGGGCCAAAGAGGACCCtGATTGCTTTGTTTTGTGCCATGTGAGTACTATGTCCAACAGGATGGCTGGTGGACGAGAGAC…	MQPN|vfaipvpaglqvplvtgqlh
ROC2-0479	ROC2-036-T	SCMH1::FNDC7	ENSG00000010803.17	ENSG00000143107.10	chr1:41186121	chr1:108713511	inversion	1	0	1	medium	duplicates(2),mismatches(1)	out-of-frame	.	GCGGCGGGAAGgGAGTGAGCCGCCCCGCGCCCCCGCCGCGCCCTCAG___ATGGAGAAATTAGCATACAAAGAAACTGACTTGTCAGAAGTCAGAGCAAGGTATTGGTGGATCCAGGGATAAATCCCAAACTTCTTAACCCCTAGACCGGTTTTTAGTCCATTGACTATGCAGCCTAATG|GTTGCTTCAGCAAAATCAG___CTCCTGAAATACCCACTATTGATCAGGCATATTCAAAACTCAGC	MQPN|gcfskiss*
ROC2-0479	ROC2-036-T	SCMH1::FNDC7	ENSG00000010803.17	ENSG00000143107.10	chr1:41186121	chr1:108717777	inversion	0	1	1	medium	.	in-frame	.	GAGTGAGCCGCCCCGCGCCCCCGCCGCGCCCTCAG___ATGGAGAAATTAGCATACAAAGAAACTGACTTGTCAGAAGTCAGAGCAAGGTATTGGTGGATCC...CAAACTTCTTAACCCCTAGACCGGTTTTTAGTCCATTGACTATGCAGCCTAATG|CTCCTGAAATACCCACTATTGATCAGGCATATTCAAAACTCAGCAACAGTATCACTGTAGAATGGGCTACAGTGCCGGGTGCCACCAGTTACCTCCTCACGGCTGAAGACGGGGACACAGTCATTGAAACCACGGTGGCCAATTCCCCAGGCACTGTGACGGGAC	MQPN|aPEIPTIDQAYSKLSNSITVEWATVPGATSYLLTAEDGDTVIETTVANSPGTVTG
ROC2-0479	ROC2-036-T	SCMH1::FNDC7	ENSG00000010803.17	ENSG00000143107.10	chr1:41242059	chr1:108717777	inversion	0	1	0	low	.	.	.	CGCGTCTCCGCTCCCTCCCTGCGCAGCGGAAACATGGCGGCGGGAAGgGAGTGAGCCGCCCCGCGCCCCCGCCGCGCCCTCAG|CTCCTGAAATACCCACTATTGATCAGGCATATTCAAAACTCAGCAACAGTATCACTGTAGAATGGGCTACAGTGCCGGGTGCCACCAGTTACCTCCTCAC	.
ROC2-0479	ROC2-037-T	SCMH1::FNDC7	ENSG00000010803.17	ENSG00000143107.10	chr1:41186121	chr1:108717777	inversion	2	2	5	high	duplicates(1)	in-frame	.	GGAAGgGAGTGAGCCGCCCCGCGCCCCCGCCGCGCCCTCAG___ATGGAGAAATTAGCATACAAAGAAACTGACTTGTCAGAAGTCAGAGCAAGGTATTGGTGGATCCAGGGATAAATCCCAAACTTCTTAACCCCTAGACCGGTTTTTAGTCCATTGACTATGCAGCCTAATG|CTCCTGAAATACCCACTATTGATCAGGCATATTCAAAACTCAGCAACAGTATCACTGTAGAATGGGCTACAGTGCCGGGTGCCACCAGTTACCTCCTCACGGCTGAAGACGGGGACACAGTCATTGAAACCACGGTGGCCAATTCCCCAGGCACTGTGACGGGACTAAAGGCTGCAACCTGGTATGAAATCACCATCAGATCC	MQPN|aPEIPTIDQAYSKLSNSITVEWATVPGATSYLLTAEDGDTVIETTVANSPGTVTGLKAATWYEITIR
ROC2-0479	ROC2-037-T	SCMH1::FNDC7	ENSG00000010803.17	ENSG00000143107.10	chr1:41186121	chr1:108713511	inversion	1	0	6	high	.	out-of-frame	.	GGAAGgGAGTGAGCCGCCCCGCGCCCCCGCCGCGCCCTCAG___ATGGAGAAATTAGCATACAAAGAAACTGACTTGTCAGAAGTCAGAGCAAGGTATTGGTGGATCCAGGGATAAATCCCAAACTTCTTAACCCCTAGACCGGTTTTTAGTCCATTGACTATGCAGCCTAATG|GTTGCTTCAGCAAAATCAG___CTCCTGAAATACCCACTATTGATCAGGCATATTCAAAACTCAGCAACAGTATCACTGTAGAATGGGCTACAGTGCCGGGTGCCACCAGTTACC	MQPN|gcfskiss*
ROC2-0479	ROC2-037-T	SCMH1::FNDC7	ENSG00000010803.17	ENSG00000143107.10	chr1:41186121	chr1:108718789	inversion	3	2	1	high	duplicates(1)	in-frame	.	GGAAGgGAGTGAGCCGCCCCGCGCCCCCGCCGCGCCCTCAG___ATGGAGAAATTAGCATACAAAGAAACTGACTTGTCAGAAGTCAGAGCAAGGTATTGGTGGATCCAGGGATAAATCCCAAACTTCTTAACCCCTAGACCGGTTTTTAGTCCATTGACTATGCAGCCTAATG|TGTTGGCTGCACCAATTCTAGAAGTAAGCTCTCCAAGTTCAGACTCCATTCTTGTGCAGTGGGAAGCTGTATATATGGCAATTGCATTCTCCGTGTCCATTATGCGAGCCAATGGCTTGGGGAGTATATGGAAAGAGAATACTACAAACACCTCCTTGACATTCACCAGTTTAGAAGCCGGAACTCTCTACACCATAAAGGCCTATGCATGGAATGCCAACAGA…	MQPN|vLAAPILEVSSPSSDSILVQWEAVYMAIAFSVSIMRANGLGSIWKENTTNTSLTFTSLEAGTLYTIKAYAWNANRIP
ROC2-0479	ROC2-038-T	SCMH1::FNDC7	ENSG00000010803.17	ENSG00000143107.10	chr1:41186121	chr1:108717777	inversion	3	8	6	high	duplicates(4)	in-frame	.	GCGGGAAGgGAGTGAGCCGCCCCGCGCCCCCGCCGCGCCCTCAG___ATGGAGAAATTAGCATACAAAGAAACTGACTTGTCAGAAGTCAGAGCAAGGTATTGGTGGATCCAGGGATAAATCCCAAACTTCTTAACCCCTAGACCGGTTTTTAGTCCATTGACTATGCAGCCTAATG|CTCCTGAAATACCCACTATTGATCAGGCATATTCAAAACTCAGCAACAGTATCACTGTAGAATGGGCTACAGTGCCGGGTGCCACCAGTTACCTCCTCACGGCTGAAGACGGGGACACAGTCATTGAAACCACGGTGGCCAATTCCCCAGGCACTGTGACGGGACTAAAGGCTGCAACCTGGTATGAAATCACCATCAGATCCATCAGCGCTGCTGGGAGA…	MQPN|aPEIPTIDQAYSKLSNSITVEWATVPGATSYLLTAEDGDTVIETTVANSPGTVTGLKAATWYEITIRSISAAGRSQASPPKQ
ROC2-0479	ROC2-038-T	SCMH1::FNDC7	ENSG00000010803.17	ENSG00000143107.10	chr1:41186121	chr1:108718789	inversion	0	1	1	medium	duplicates(1)	in-frame	.	GGAGAAATTAGCATACAAAGAAACTGACTTGTCAGAAGTCAGAGCAAGGTATTGGTGGATCCAGGGATAAATCCCAAACTTCTTAACCCCTAGACCGGTTTTTAGTCCATTGACTATGCAGCCTAATG|TGTTGGCTGCACCAATTCTAGAAGTAAGCTCTCCAAGTTCAGACTCCATTCTTGTGCAGTGGGAAGC...CTCCGTGTCCATTATGCGAGCCAATGGCTTGGGGAGTATATGGAAAGAGAATACTACAAACACCTCCTTGACATTCACCAGTTTAGAAGCCGGAACTCTCT	MQPN|vLAAPILEVSSPSSDSILVQWE
ROC2-0479	ROC2-039-T	SCMH1::FNDC7	ENSG00000010803.17	ENSG00000143107.10	chr1:41186121	chr1:108717777	inversion	1	2	0	high	.	in-frame	.	GTGAGCCGCCCCGCGCCCCCGCCGCGCCCTCAG___ATGGAGAAATTAGCATACAAAGAAACTGACTTGTCAGAAGTCAGAGCAAGGTATTGGTGGATCCAGGG...CCCAAACTTCTTAACCCCTAGACCGGTTTTTAGTCCATTGACTATGCAGCCTAATG|CTCCTGAAATACCCACTATTGATCAGGCATATTCAAAACTCAGCAACAGTATCACTGTAGAATGGGCTACAGTGCCGGGTGCCACCAGTTACCTCCTCACGGCTGAAGACGGGGACACAGTCATTGAAACCAC...TGGGAAGCTGTATATATGGCAATTGCATTCTCCGTGTCCATTATGCGAGCCAATGGCTTGGGGAGTATATGGAAAGAGAATACTACAAACACCTCCTTG…	MQPN|aPEIPTIDQAYSKLSNSITVEWATVPGATSYLLTAEDGDTVIET
ROC2-0479	ROC2-039-T	SCMH1::FNDC7	ENSG00000010803.17	ENSG00000143107.10	chr1:41186121	chr1:108718789	inversion	2	0	0	low	.	in-frame	.	CTCAG___ATGGAGAAATTAGCATACAAAGAAACTGACTTGTCAGAAGTCAGAGCAAGGTATTGGTGGATCCAGGGATAAATCCCAAACTTCTTAACCCCTAGACCGGTTTTTAGTCCATTGACTATGCAGCCTAATG|TGTTGGCTGCACCAATTCTAGAAGTAAGCTCTCCAAGTTCAGAC	MQPN|vLAAPILEVSSPSS
ROC2-0479	ROC2-040-T	SCMH1::FNDC7	ENSG00000010803.17	ENSG00000143107.10	chr1:41186121	chr1:108717777	inversion	0	2	1	high	duplicates(2)	in-frame	.	GTCAGAGCAAGGTATTGGTGGATCCAGGGATAAATCCCAAACTTCTTAACCCCTAGACCGGTTTTTAGTCCATTGACTATGCAGCCTAATG|CTCCTGAAATACCCACTATTGATCAGGCATATTCAAAACTCAGCAACAGTATCACTGTAGAATGGGCTACAGTGCCGGGTGCCACCAGTTACCTCCTCACGGCTGAAGACGGGGACACAGTCATTGAAACCACGG	MQPN|aPEIPTIDQAYSKLSNSITVEWATVPGATSYLLTAEDGDTVIETT
ROC2-0479	ROC2-040-T	SCMH1::FNDC7	ENSG00000010803.17	ENSG00000143107.10	chr1:41186121	chr1:108718789	inversion	0	1	1	medium	duplicates(2)	in-frame	.	GTCAGAGCAAGGTATTGGTGGATCCAGGGATAAATCCCAAACTTCTTAACCCCTAGACCGGTTTTTAGTCCATTGACTATGCAGCCTAATG|TGTTGGCTGCACCAATTCTAGAAGTAAGCTCTCCAAGTTCAGACT...TGGGAAGCTGTATATATGGCAATTGCATTCTCCGTGTCCATTATGCGAGCCAATGGCTTGGGGAGTATATGGAAAGAGAATACTACAAACACCTCCTTGACATTCACCAGTTTAGAAGCCGGAACTCTCTACACCATAAAG	MQPN|vLAAPILEVSSPSSD
ROC2-0479	ROC2-036-T	SGCD::SAP30L	ENSG00000170624.14	ENSG00000164576.12	chr5:155870424	chr5:154451091	duplication	3	3	2	high	.	.	|SAP30_zinc-finger(48%),Sin3_binding_region_of_histone_deacetylase_complex_subunit_SAP30(100%)	CGCGGACTCCGCGCGCACCAGTCGGCTTGGTGGCCCTGCGGGATAGCGTTTATACCCAGGG___GTGATATCTATTGAAGCTGGGAGGGTCACAGTATCAGTGAGTGGTCCCCCAATTTCTTCTTGAGCATCGATGAATTAGCAG|GTAAGGCACCTATATATCTGTGATTTTCACAAAAATTTCATCCAGAGTGTCCGAAATAAAAGGAAGAGGAAGACAAGTGACGATGGCGGAGATTCTCCCGAGCACGACACTGACATTCCTGAG___GTTGATCTGTTCCAGCTGCAGGTGAACACCCTACGACGTTATAAACGACACTACAAGTTGCAGACCAGACCAGGCTTCAATAAGGCCC	.
ROC2-0479	ROC2-037-T	SGCD::SAP30L	ENSG00000170624.14	ENSG00000164576.12	chr5:155870424	chr5:154451091	duplication	8	6	4	high	duplicates(1)	.	|SAP30_zinc-finger(48%),Sin3_binding_region_of_histone_deacetylase_complex_subunit_SAP30(100%)	TTGGAGTGCGTAGCCTTCGCCGCGTGGCCCAGGAGAGGAGCGAGACACCAAGGCGTTTCGCGGACTCCGCGCGCACCAGTCGGCTTGGTGGCCCTGCGGGATAGCGTTTATACCCAGGG___GTGATATCTATTGAAGCTGGGAGGGTCACAGTATCAGTGAGTGGTCCCCCAATTTCTTCTTGAGCATCGATGAATTAGCAG|GTAAGGCACCTATATATCTGTGATTTTCACAAAAATTTCATCCAGAGTGTCCGAAATAAAAGGAAGAGGAAGACAAGTGACGATGGCGGAGATTCTCCCGAGCACGACACTGACATTCCTGAG___GTTGATCTGTTCCAGCTGCAGGTGAACACCCTACGACGTTATAAACGACACTACAAGTTGCAGACCAGA…	.
ROC2-0479	ROC2-038-T	SGCD::SAP30L	ENSG00000170624.14	ENSG00000164576.12	chr5:155870424	chr5:154451091	duplication	7	3	2	high	duplicates(2)	.	|SAP30_zinc-finger(48%),Sin3_binding_region_of_histone_deacetylase_complex_subunit_SAP30(100%)	GCACCAGTCGGCTTGGTGGCCCTGCGGGATAGCGTTTATACCCAGGG___GTGATATCTATTGAAGCTGGGAGGGTCACAGTATCAGTGAGTGGTCCCCCAATTTCTTCTTGAGCATCGATGAATTAGCAG|GTAAGGCACCTATATATCTGTGATTTTCACAAAAATTTCATCCAGAGTGTCCGAAATAAAAGGAAGAGGAAGACAAGTGACGATGGCGGAGATTCTCCCGAGCACGACACTGACATTCCTGAG___GTTGATCTGTTCCAGCTGCAGGTGAACACCC	.
ROC2-0479	ROC2-038-T	SGCD::SAP30L	ENSG00000170624.14	ENSG00000164576.12	chr5:155870424	chr5:154453417	duplication	0	1	1	medium	duplicates(1)	.	|SAP30_zinc-finger(12%),Sin3_binding_region_of_histone_deacetylase_complex_subunit_SAP30(100%)	GCTTGGTGGCCCTGCGGGATAGCGTTTATACCCAGGG___GTGATATCTATTGAAGCTGGGAGGGTCACAGTATCAGTGAGTGGTCCCCCAATTTCTTCTTGAGCATCGATGAATTAGCAG|CTGCAGGTGAACACCCTACGACGTTATAAACGACACTACAAGTTGCAGACCAGACCAGGCTTCAATAAGGCCCAGTTAGCAGAA___ACTGTGAGTCGACACTTCAG	.
ROC2-0479	ROC2-039-T	SGCD::SAP30L	ENSG00000170624.14	ENSG00000164576.12	chr5:155870424	chr5:154451091	duplication	4	2	1	high	.	.	|SAP30_zinc-finger(48%),Sin3_binding_region_of_histone_deacetylase_complex_subunit_SAP30(100%)	TTCGCCGCGTGGCCCAGGAGAGGAGCGAGACACCAAGGCGTTTCGCGGACTCCGCGCGCACCAGTCGGCTTGGTGGCCCTGCGGGATAGCGTTTATACCCAGGG___GTGATATCTATTGAAGCTGGGAGGGTCACAGTATCAGTGAGTGGTCCCCCAATTTCTTCTTGAGCATCGATGAATTAGCAG|GTAAGGCACCTATATATCTGTGATTTTCACAAAAATTTCATCCAGAGTGTCCGAAATAAAAGGAAGAGGAAGACAAGTGACGATGGCGGAGATTCTCCCGAGCACGACACTGACATTCCTGAG___GTTGATCTGTTCCAGCTGCAGGTGAACACCCTACGACGTTATAAACGACACTACAAGTTGCAGACCAG	.
ROC2-0479	ROC2-040-T	SGCD::SAP30L	ENSG00000170624.14	ENSG00000164576.12	chr5:155870424	chr5:154451091	duplication	1	2	3	high	duplicates(2)	.	|SAP30_zinc-finger(48%),Sin3_binding_region_of_histone_deacetylase_complex_subunit_SAP30(100%)	CCAAGGCGTTTCGCGGACTCCGCGCGCACCAGTCGGCTTGGTGGCCCTGCGGGATAGCGTTTATACCCAGGG___GTGATATCTATTGAAGCTGGGAGGGTCACAGTATCAGTGAGTGGTCCCCCAATTTCTTCTTGAGCATCGATGAATTAGCAG|GTAAGGCACCTATATATCTGTGATTTTCACAAAAATTTCATCCAGAGTGTCCGAAATAAAAGGAAGAGGAAGACAAGTGACGATGGCGGAGATTCTCCCGAGCACGACACTGACATTCCTGAG___GTTGATCTGTTCCAGCTGCAGGTGAACACCCTACGACGTTATAAACGACACTACAAGTTGCAGACCAGAC	.
ROC2-0479	ROC2-036-T	SNRPF::LINC02410	ENSG00000139343.11	ENSG00000258292.1	chr12:95861293	chr12:95823089	duplication	80	220	153	high	duplicates(134),mismatches(9)	out-of-frame	LSM_domain_(53%)|	TGTAGTCACGAGGGACGGGCGGCGGCCTGGTCGGCAGAGAGTAGCCTGCAACATTCGGCCGTGGTTACGATG___AGTTTACCCCTCAATCCCAAACCTTTCCTCAATGGACTAACAGGAAAGCCAGTGATGGTGAAACTTAAGTGGGGAATGGAGTACAAGGGCTATCTGGTATCTGTAGATGGCTACATGAACATGCAG|GAAAAGTGATGAATTAATTACAAATTTCTGCAAATGGAAGTTCATTCATTTATTTGGCCACCAAATATTTTTTGAGTTTGGAGATCAAAGCAGTAGAGTCTCAACTCTGAAGTCAGACAGACCTGGGTGGAATCCTGGCCATACCATTTTCAAGCTATGTAACCTCGAAGAAATTCTGTAATCTCTCTAAACCTCAA…	MSLPLNPKPFLNGLTGKPVMVKLKWGMEYKGYLVSVDGYMNMQ|ek*
ROC2-0479	ROC2-037-T	SNRPF::LINC02410	ENSG00000139343.11	ENSG00000258292.1	chr12:95861293	chr12:95823089	duplication	95	272	203	high	duplicates(193),low_entropy(1),mismatches(12)	out-of-frame	LSM_domain_(53%)|	GCTGTAGTCACGAGGGACGGGCGGCGGCCTGGTCGGCAGAGAGTAGCCTGCAACATTCGGCCGTGGTTACGATG___AGTTTACCCCTCAATCCCAAACCTTTCCTCAATGGACTAACAGGAAAGCCAGTGATGGTGAAACTTAAGTGGGGAATGGAGTACAAGGGCTATCTGGTATCTGTAGATGGCTACATGAACATGCAG|GAAAAGTGATGAATTAATTACAAATTTCTGCAAATGGAAGTTCATTCATTTATTTGGCCACCAAATATTTTTTGAGTTTGGAGATCAAAGCAGTAGAGTCTCAACTCTGAAGTCAGACAGACCTGGGTGGAATCCTGGCCATACCATTTTCAAGCTATGTAACCTCGAAGAAATTCTGTAATCTCTCTAAACCTC…	MSLPLNPKPFLNGLTGKPVMVKLKWGMEYKGYLVSVDGYMNMQ|ek*
ROC2-0479	ROC2-038-T	SNRPF::LINC02410	ENSG00000139343.11	ENSG00000258292.1	chr12:95861293	chr12:95823089	duplication	98	268	185	high	duplicates(166),inconsistently_clipped(1),mismatches(16)	out-of-frame	LSM_domain_(53%)|	GCTGTAGTCACGAGGGACGGGCGGCGGCCTGGTCGGCAGAGAGTAGCCTGCAACATTCGGCCGTGGTTACGATG___AGTTTACCCCTCAATCCCAAACCTTTCCTCAATGGACTAACAGGAAAGCCAGTGATGGTGAAACTTAAGTGGGGAATGGAGTACAAGGGCTATCTGGTATCTGTAGATGGCTACATGAACATGCAG|GAAAAGTGATGAATTAATTACAAATTTCTGCAAATGGAAGTTCATTCATTTATTTGGCCACCAAATATTTTTTGAGTTTGGAGATCAAAGCAGTAGAGTCTCAACTCTGAAGTCAGACAGACCTGGGTGGAATCCTGGCCATACCATTTTCAAGCTATGTAACCTCGAAGAAATTCTGTAATCTCTCTAAACCTC…	MSLPLNPKPFLNGLTGKPVMVKLKWGMEYKGYLVSVDGYMNMQ|ek*
ROC2-0479	ROC2-039-T	SNRPF::LINC02410	ENSG00000139343.11	ENSG00000258292.1	chr12:95861293	chr12:95823089	duplication	78	221	151	high	duplicates(166),mismatches(27)	out-of-frame	LSM_domain_(53%)|	TGCTGTAGTCACGAGGGACGGGCGGCGGCCTGGTCGGCAGAGAGTAGCCTGCAACATTCGGCCGTGGTTACGATG___AGTTTACCCCTCAATCCCAAACCTTTCCTCAATGGACTAACAGGAAAGCCAGTGATGGTGAAACTTAAGTGGGGAATGGAGTACAAGGGCTATCTGGTATCTGTAGATGGCTACATGAACATGCAG|GAAAAGTGATGAATTAATTACAAATTTCTGCAAATGGAAGTTCATTCATTTATTTGGCCACCAAATATTTTTTGAGTTTGGAGATCAAAGCAGTAGAGTCTCAACTCTGAAGTCAGACAGACCTGGGTGGAATCCTGGCCATACCATTTTCAAGCTATGTAACCTCGAAGAAATTCTGTAATCTCTCTAAACCT…	MSLPLNPKPFLNGLTGKPVMVKLKWGMEYKGYLVSVDGYMNMQ|ek*
ROC2-0479	ROC2-040-T	SNRPF::LINC02410	ENSG00000139343.11	ENSG00000258292.1	chr12:95861293	chr12:95823089	duplication	60	130	96	high	duplicates(98),mismatches(13)	out-of-frame	LSM_domain_(53%)|	AGGGACGGGCGGCGGCCTGGTCGGCAGAGAGTAGCCTGCAACATTCGGCCGTGGTTACGATG___AGTTTACCCCTCAATCCCAAACCTTTCCTCAATGGACTAACAGGAAAGCCAGTGATGGTGAAACTTAAGTGGGGAATGGAGTACAAGGGCTATCTGGTATCTGTAGATGGCTACATGAACATGCAG|GAAAAGTGATGAATTAATTACAAATTTCTGCAAATGGAAGTTCATTCATTTATTTGGCCACCAAATATTTTTTGAGTTTGGAGATCAAAGCAGTAGAGTCTCAACTCTGAAGTCAGACAGACCTGGGTGGAATCCTGGCCATACCATTTTCAAGCTATGTAACCTCGAAGAAATTCTGTAATCTCTCTAAACCTCAATAAAATGAAA…	MSLPLNPKPFLNGLTGKPVMVKLKWGMEYKGYLVSVDGYMNMQ|ek*
ROC2-0479	ROC2-036-T	SPAG1::CACTIN	ENSG00000104450.13	ENSG00000105298.14	chr8:100239404	chr19:3612413	translocation	12	8	7	high	duplicates(3)	out-of-frame	Tetratricopeptide_repeat(100%)|Cactus-binding_C-terminus_of_cactin_protein(100%)	ACTCCAGCAGCCATCGCCAGCAGGGCATCACAG___ATGAAAAAACATTTAAAGCCCTTAAGGAAGAAGGAAATCAATGTGTAAATGACAAAAACTATAAAGACG...AGCGAATGCTTAAAGATTAACAATAAGGAATGTGCCATATATACAAACAG___...CTGTGATCAGGCACTTCAGCTAGCTGATGGGAACGTGAAAGCCT...CATAAAGGACTCAAG___AATTATCAGAAAAGCTTAATTGATCTCAATAAAGTTATCCTACTAGATCCAAGTATTATTGAGGCAAAGATGGAACTGGAAGAGGTAACTAGACTCCTTAATCTTAAGGATAAGACAGCACCATTCAACAAAGAAAAGGAGAGAAGGAAAATTGAGATTCAAGAG|GAGA…	HKGLKNYQKSLIDLNKVILLDPSIIEAKMELEEVTRLLNLKDKTAPFNKEKERRKIEIQE|etparaprtsssggprrawartrrssawrchsparptcgptstghasrasstactrassgtsttrrtttltth
ROC2-0479	ROC2-036-T	SPAG1::CACTIN	ENSG00000104450.13	ENSG00000105298.14	chr8:100239715	chr19:3612742	translocation	10	12	13	medium	duplicates(7),inconsistently_clipped(1)	.	Tetratricopeptide_repeat(100%)|Cactus-binding_C-terminus_of_cactin_protein(100%)	AGGAAAATTGAGATTCAAGAG___...CTAAAACATTTTTAATTTTGTGTTTTTATTCTGATGATCAGTGACAAAATTTTAACCAGCAACAAAATGTCTCCTTTGCAATGATAATTAGCCATTGTATTTCCCAACGTGGGTCCATGGATGGTACTGGGAGTCTCTGCATTACTGCAGTTCTTCCTTTCTTTGGCCTCCATCTGTACTGCTCCCACTCCAGAGTACACTGGGAACCAGCGGCCACTGACTTTGCTCCAGGG|CCAGGACCCCCTCGGGGGTCATGCGTGGGGCTGGATCCCGCAGCCAGGCCCTAACCACCAGGTTCTCCTGTCGCTCGGCGGGGAAGCGCGCTGCGCTTGGTCCCCACCCAGGAGGACGATAGACATGAAGACCAAGGT…	.
ROC2-0479	ROC2-036-T	SPAG1::CACTIN	ENSG00000104450.13	ENSG00000105298.14	chr8:100233537	chr19:3612413	translocation	1	1	0	medium	.	out-of-frame	Tetratricopeptide_repeat(84%)|Cactus-binding_C-terminus_of_cactin_protein(100%)	AGTAAATACAGCGAATGCTTAAAGATTAACAATAAGcAATGTGCCATATATACAAACAG___AGCTCaCTGTTACTaGAAGCTGTGCCAGTTTGAAGAAGCAAA...CCTTCTATAGACGAGCTCTGGCTCATAAAGGACTCAAG|GAGACGCCAGCGAGAGCGCCGAGGACATCTTCTTCCGGCGGGCCAAGGAGGGCATGGGCCAGGACGAGGCGCAGTTCAGCGTGGAGATGCCACTCAC	FYRRALAHKGLK|etparaprtsssggprrawartrrssawrchs
ROC2-0479	ROC2-036-T	SPAG1::CACTIN	ENSG00000104450.13	ENSG00000105298.14	chr8:100231289	chr19:3612412	translocation	0	1	0	low	.	out-of-frame	Tetratricopeptide_repeat(51%)|Cactus-binding_C-terminus_of_cactin_protein(100%)	AATAAGGAATGTGCCATATATACAAACAGG|AGACGCCAGCGAGAGCGCCGAGGACATCTTCTTCCGGCGGGCCAAGGAGGGCATGGGCCAGGACGAGGCGC...GCACACGGGCTTCGAGTGGAACAAGTACAACCAGACGCACTACGACTTTGACAACCCACCGCCCAAGATCGTGCAGGGATACAAGTTCAACATCTTCTACC	NKECAIYTNr|rrqrerrghllpagqgghgpgrg
ROC2-0479	ROC2-037-T	SPAG1::CACTIN	ENSG00000104450.13	ENSG00000105298.14	chr8:100239404	chr19:3612413	translocation	11	12	15	high	duplicates(17),multimappers(1)	out-of-frame	Tetratricopeptide_repeat(100%)|Cactus-binding_C-terminus_of_cactin_protein(100%)	AGCTCTCTGTTACTTGAAGCTGTGCCAGTTTGAAGAAGCAAAGCAGGACTGTGATCAGGCACTTCAGCTAGCTGATGGGAACGTGAAAGCCTTCTATAGACGAGCTCTGGCTCATAAAGGACTCAAG___AATTATCAGAAAAGCTTAATTGATCTCAATAAAGTTATCCTACTAGATCCAAGTATTATTGAGGCAAAGATGGAACTGGAAGAGGTAACTAGACTCCTTAATCTTAAGGATAAGACAGCACCATTCAACAAAGAAAAGGAGAGAAGGAAAATTGAGATTCAAGAG|GAGACGCCAGCGAGAGCGCCGAGGACATCTTCTTCCGGCGGGCCAAGGAGGGCATGGGCCAGGACGAGGCGCAGTTCAGCGTGGAGATGCCACTCACCGGCAA…	ALCYLKLCQFEEAKQDCDQALQLADGNVKAFYRRALAHKGLKNYQKSLIDLNKVILLDPSIIEAKMELEEVTRLLNLKDKTAPFNKEKERRKIEIQE|etparaprtsssggprrawartrrssawrchsparptcgptstghasrasstactrassgtsttrrtttltthrprsc
ROC2-0479	ROC2-037-T	SPAG1::CACTIN	ENSG00000104450.13	ENSG00000105298.14	chr8:100239715	chr19:3612742	translocation	10	14	19	medium	duplicates(15),multimappers(1)	.	Tetratricopeptide_repeat(100%)|Cactus-binding_C-terminus_of_cactin_protein(100%)	CTTTGCAATGATAATTAGCCATTGTATTTCCCAACGTGGGTCCATGGATGGTACTGGGAGTCTCTGCATTACTGCAGTTCTTCCTTTCTTTGGCCTCCATCTGTACTGCTCCCACTCCAGAGTACACTGGGAACCAGCGGCCACTGACTTTGCTCCAGGG|CCAGGACCCCCTCGGGGGTCATGCGTGGGGCTGGATCCCGCAGCCAGGCCCTAACCACCAGGTTCTCCTGTCGCTCGGCGGGGAAGCGCGCTGCGCTTGGTCCCCACCCAGGAGGACGATAGACATGAAGACCAAGGTCCGGGGCTCcGGGCGGATGGTGTGGGTCTCCGG	.
ROC2-0479	ROC2-038-T	SPAG1::CACTIN	ENSG00000104450.13	ENSG00000105298.14	chr8:100239404	chr19:3612413	translocation	4	13	5	high	duplicates(5)	out-of-frame	Tetratricopeptide_repeat(100%)|Cactus-binding_C-terminus_of_cactin_protein(100%)	AGAAAAGCTTAATTGATCTCAATAAAGTTATCCTACTAGATCCAAGTATTATTGAGGCAAAGATGGAACTGGAAGAGGTAACTAGACTCCTTAATCTTAAGGATAAGACAGCACCATTCAACAAAGAAAAGGAGAGAAGGAAAATTGAGATTCAAGAG|GAGACGCCAGCGAGAGCGCCGAGGACATCTTCTTCCGGCGGGCCAAGGAGGGCATGGGCCAGGACGAGGCGCAGTTCAGCGTGGAGATGCCACTCACCGGCAAGGCCTACCTGTGGGCCGACAAGTACCGGCCACGCAAGCCGCGCTTCTTCAACCGCGTGCACACGGGCTTCGAGTGGAACAAGTACAACCAGACGCACTACGACTTTGACAACCCACCGCCCAAGATCGTGCAGGGAT…	KSLIDLNKVILLDPSIIEAKMELEEVTRLLNLKDKTAPFNKEKERRKIEIQE|etparaprtsssggprrawartrrssawrchsparptcgptstghasrasstactrassgtsttrrtttltthrprscrd
ROC2-0479	ROC2-038-T	SPAG1::CACTIN	ENSG00000104450.13	ENSG00000105298.14	chr8:100233537	chr19:3612413	translocation	1	0	2	high	duplicates(1)	out-of-frame	Tetratricopeptide_repeat(84%)|Cactus-binding_C-terminus_of_cactin_protein(100%)	CAG___AGCTCTCTGTTACTTGAAGCTGTGCCAGTTTGAAGAAGCAAAGCAGGACTGTGATCAGGCACTTCAGCTAGCTGATGGGAACGTGAAAGCCTTCTATAGACGAGCTCTGGCTCATAAAGGACTCAAG|GAGACGCCAGCGAGAGCGCCGAGGACATCTTCTTCCGGCGGGCCAAGGAGGGCATGGGCCAGGACGAGGCGCAGTTCAGCGTGGAGATGCCACTCACCGGCAAGGCCTACCTGTGGGCCGACAAGTACCGG	RALCYLKLCQFEEAKQDCDQALQLADGNVKAFYRRALAHKGLK|etparaprtsssggprrawartrrssawrchsparptcgptst
ROC2-0479	ROC2-039-T	SPAG1::CACTIN	ENSG00000104450.13	ENSG00000105298.14	chr8:100239404	chr19:3612413	translocation	8	14	7	high	duplicates(5)	out-of-frame	Tetratricopeptide_repeat(100%)|Cactus-binding_C-terminus_of_cactin_protein(100%)	TGAAGCTGTGCCAGTTTGAAGAAGCAAAGCAGGACTGTGATCAGGCACTTCAGCTAGCTGATGGGAACGTGAAAGCCTTCTATAGACGAGCTCTGGCTCATAAAGGACTCAAG___AATTATCAGAAAAGCTTAATTGATCTCAATAAAGTTATCCTACTAGATCCAAGTATTATTGAGGCAAAGATGGAACTGGAAGAGGTAACTAGACTCCTTAATCTTAAGGATAAGACAGCACCATTCAACAAAGAAAAGGAGAGAAGGAAAATTGAGATTCAAGAG|GAGACGCCAGCGAGAGCGCCGAGGACATCTTCTTCCGGCGGGCCAAGGAGGGCATGGGCCAGGACGAGGCGCAGTTCAGCGTGGAGATGCCACTCACCGGCAAGGCCTACCTGTGGG…	KLCQFEEAKQDCDQALQLADGNVKAFYRRALAHKGLKNYQKSLIDLNKVILLDPSIIEAKMELEEVTRLLNLKDKTAPFNKEKERRKIEIQE|etparaprtsssggprrawartrrssawrchsparptcgptstghasrasstactrassgtsttrrtttl
ROC2-0479	ROC2-039-T	SPAG1::CACTIN	ENSG00000104450.13	ENSG00000105298.14	chr8:100233537	chr19:3612413	translocation	1	1	2	high	duplicates(1)	out-of-frame	Tetratricopeptide_repeat(84%)|Cactus-binding_C-terminus_of_cactin_protein(100%)	AAAAACTATAAAGACGCCCTCAGTAAATACAGCGAATGCTTAAAGATTAACAATAAGGAATGTGCCATATATACAAACAG___AGCTCTCTGTTACTTGAAGCTGTGCCAGTTTGAAGAAGCAAAGCAGGACTGTGATCAGGCACTTCAGCTAGCTGATGGGAACGTGAAAGCCTTCTATAGACGAGCTCTGGCTCATAAAGGACTCAAG|GAGACGCCAGCGAGAGCGCCGAGGACATCTTCTTCCGGCGGGCCAAGGAGGGCATGGGCCAGGACGAGGCGCAGTTCAGCGTGGAGATGCCACTCACCGGCAAGGCCTACCTGTGGGCCGACAAGTACCGGCCACGCAAGCCGCGCTTCTTCAACCGCGTGCACACGGGCTTCGAGTGGAACAAGTAC…	KNYKDALSKYSECLKINNKECAIYTNRALCYLKLCQFEEAKQDCDQALQLADGNVKAFYRRALAHKGLK|etparaprtsssggprrawartrrssawrchsparptcgptstghasrasstactrassgtsttrrtttlt
ROC2-0479	ROC2-039-T	SPAG1::CACTIN	ENSG00000104450.13	ENSG00000105298.14	chr8:100239715	chr19:3612742	translocation	11	7	15	medium	duplicates(8)	.	Tetratricopeptide_repeat(100%)|Cactus-binding_C-terminus_of_cactin_protein(100%)	AAATGTCTCCTTTGCAATGATAATTAGCCATTGTATTTCCCAACGTGGGTCCATGGATGGTACTGGGAGTCTCTGCATTACTGCAGTTCTTCCTTTCTTTGGCCTCCATCTGTACTGCTCCCACTCCAGAGTACACTGGGAACCAGCGGCCACTGACTTTGCTCCAGGG|CCAGGACCCCCTCGGGGGTCATGCGTGGGGCTGGATCCCGCAGCCAGGCCCTAACCACCAGGTTCTCCTGTCGCTCGGCGGGGAAGCGCGCTGCGCTTGGTCCCCACCCAGGAGGACGATAGACATGAAGACCAAGGTCCGGGGCTCcGGGCGGATGGT	.
ROC2-0479	ROC2-039-T	SPAG1::CACTIN	ENSG00000104450.13	ENSG00000105298.14	chr8:100239404	chr19:3610971	translocation	0	1	0	low	.	out-of-frame	Tetratricopeptide_repeat(100%)|	TCAACAAAGAAAAGGAGAGAAGGAAAATTGAGATTCAAGAG|GCCAGGAGGGCCGAGGGCCACACGGGTGCCACAGCCCAGGTCGGAGTGGCCCAGCCGGCAGGCTTGTTCTTCAGCATCCGACGGG	NKEKERRKIEIQE|arraeghtgataqvgvaqpaglffsirr
ROC2-0479	ROC2-040-T	SPAG1::CACTIN	ENSG00000104450.13	ENSG00000105298.14	chr8:100239404	chr19:3612413	translocation	11	9	8	high	duplicates(8)	out-of-frame	Tetratricopeptide_repeat(100%)|Cactus-binding_C-terminus_of_cactin_protein(100%)	GTTTGAAGAAGCAAAGCAGGACTGTGATCAGGCACTTCAGCTAGCTGATGGGAACGTGAAAGCCTTCTATAGACGAGCTCTGGCTCATAAAGGACTCAAG___AATTATCAGAAAAGCTTAATTGATCTCAATAAAGTTATCCTACTAGATCCAAGTATTATTGAGGCAAAGATGGAACTGGAAGAGGTAACTAGACTCCTTAATCTTAAGGATAAGACAGCACCATTCAACAAAGAAAAGGAGAGAAGGAAAATTGAGATTCAAGAG|GAGACGCCAGCGAGAGCGCCGAGGACATCTTCTTCCGGCGGGCCAAGGAGGGCATGGGCCAGGACGAGGCGCAGTTCAGCGTGGAGATGCCACTCACCGGCAAGGCCTACCTGTGGGCCGACAAGTACCG…	FEEAKQDCDQALQLADGNVKAFYRRALAHKGLKNYQKSLIDLNKVILLDPSIIEAKMELEEVTRLLNLKDKTAPFNKEKERRKIEIQE|etparaprtsssggprrawartrrssawrchsparptcgptstghasrasstactrassgtsttrrtttl
ROC2-0479	ROC2-040-T	SPAG1::CACTIN	ENSG00000104450.13	ENSG00000105298.14	chr8:100239715	chr19:3612742	translocation	5	10	20	medium	duplicates(10)	stop-codon	Tetratricopeptide_repeat(100%)|Cactus-binding_C-terminus_of_cactin_protein(100%)	AGAAGGAAAATTGAGATTCAAGAG___TGACAAAATTTTAACCAGCAACAAAATGTCTCCTTTGCAATGATAATTAGCCATTGTATTTCCCAACGTGGGTCCATGGATGGTACTGGGAGTCTCTGCATTACTGCAGTTCTTCCTTTCTTTGGCCTCCATCTGTACTGCTCCCACTCCAGAGTACACTGGGAACCAGCGGCCACTGACTTTGCTCCAGGG|CCAGGACCCCCTCGGGGGTCATGCGTGGGGCTGGATCCCGCAGCCAGGCCCTAACCACCAGGTTCTCCTGTCGCTCGGCGGGGAAGCGCGCTGCGCTTGGTCCCCACCCAGGAGGACGATAGACATGAAGACCAAGGTCCGGGGCTCcGGGCGGATGGTGTGGGTCTCC	.
ROC2-0479	ROC2-036-T	SPINT2::ZNF578	ENSG00000167642.13	ENSG00000258405.11	chr19:38290575	chr19:52491324	deletion	3	2	3	medium	duplicates(2)	out-of-frame	Kunitz/Bovine_pancreatic_trypsin_inhibitor_domain(100%)|C2H2-type_zinc_finger(100%),KRAB_box(100%),Zinc_finger__C2H2_type(100%)	CTCCCAGAAGGCAGGATTCTGAAGACCACTCCAGCGATATGTTCAACTATGAAG___AATACTGCACCGCCAACGCAGTCACTGGGCCTTGCCGTGCATCCTTCCCACGCTGGTACTTTGACGTGGAGAGGAACTCCTGCAATA...CATCTATGGAGGCTGCCGGGGCAATAAGAACAGCTACCGCTCTGAGGAGGCCTGCATGCTCCGCTGCTTCC___GCCAGCAGGAGAATCCTCCCCTGCCCCTTGGCTCAAAGG|ATATCTCTTCCAAATGCATGATGAAAAAGGTGGGAAGATTACTTGAGCCAGGGAGTTGAAGGCTGCAGTGAGCCCTGTTTTTGCCACCACgCTCCAGCTTGG___GATTGATTTCTAAAGACTCATGTTACATGAGGA…	IYGGCRGNKNSYRSEEACMLRCFRQQENPPLPLGSK|disskcmmkkvgrllepgs*
ROC2-0479	ROC2-036-T	SPINT2::ZNF578	ENSG00000167642.13	ENSG00000258405.11	chr19:38290575	chr19:52501827	deletion	0	1	2	medium	duplicates(1)	out-of-frame	Kunitz/Bovine_pancreatic_trypsin_inhibitor_domain(100%)|C2H2-type_zinc_finger(100%),KRAB_box(100%),Zinc_finger__C2H2_type(100%)	ATCCTCCCCTGCCCCTTGGCTCAAAGG|GATTGATTTCTAAAGACTCATGTTACATGAGGAAGCAGCTCAGAAGAGGAAAGGAAAGGAGCCAGGCATGGCTCTTCCTCAG___GGACGCTTGACTTTCAGGGATGTGGCTATAGAATTCTCATTGGCAGAGTGGAAATTCCTGAACCCTGCGCAGAGGGCTTTGTACAGG	PPLPLGSK|gliskdscymrkqlrrgkersqawlflrda*
ROC2-0479	ROC2-037-T	SPINT2::ZNF578	ENSG00000167642.13	ENSG00000258405.11	chr19:38290575	chr19:52491324	deletion	10	9	5	medium	duplicates(3)	out-of-frame	Kunitz/Bovine_pancreatic_trypsin_inhibitor_domain(100%)|C2H2-type_zinc_finger(100%),KRAB_box(100%),Zinc_finger__C2H2_type(100%)	GAGAGGAACTCCTGCAATAACTTCATCTATGGAGGCTGCCGGGGCAATAAGAACAGCTACCGCTCTGAGGAGGCCTGCATGCTCCGCTGCTTCC___GCCAGCAGGAGAATCCTCCCCTGCCCCTTGGCTCAAAGG|ATATCTCTTCCAAATGCATGATGAAAAAGGTGGGAAGATTACTTGAGCCAGGGAGTTGAAGGCTGCAGTGAGCCCTGTTTTTGCCACCACgCTCCAGCTTGGGTGAGTGAGCTACACCCTATCGCAAAT	ERNSCNNFIYGGCRGNKNSYRSEEACMLRCFRQQENPPLPLGSK|disskcmmkkvgrllepgs*
ROC2-0479	ROC2-037-T	SPINT2::ZNF578	ENSG00000167642.13	ENSG00000258405.11	chr19:38290575	chr19:52501827	deletion	0	1	0	low	.	out-of-frame	Kunitz/Bovine_pancreatic_trypsin_inhibitor_domain(100%)|C2H2-type_zinc_finger(100%),KRAB_box(100%),Zinc_finger__C2H2_type(100%)	GCCAGCAGGAGAATCCTCCCCTGCCCCTTGGCTCAAAGG|GATTGATTTCTAAAGACTCATGTTACATGAGGAAGCAGCTCAGAAGAGGAAAGGAAAGGAGCCAGGCATGGCTCTTCCTCAG___GGACGCTTGACTTTCAGGGATGTGGC	QQENPPLPLGSK|gliskdscymrkqlrrgkersqawlflrda*
ROC2-0479	ROC2-038-T	SPINT2::ZNF578	ENSG00000167642.13	ENSG00000258405.11	chr19:38290575	chr19:52491324	deletion	12	11	8	medium	duplicates(6)	out-of-frame	Kunitz/Bovine_pancreatic_trypsin_inhibitor_domain(100%)|C2H2-type_zinc_finger(100%),KRAB_box(100%),Zinc_finger__C2H2_type(100%)	TCCCAAGTG___CTCCCAGAAGGCAGGATTCTGAAGACCACTCCAGCGATATGTTCAACTATGAAG___AATACTGCACCGCCAACGCAGTCACTGGGCCTTGCCGTGCATCCTTCCCACGCTGGTACTTTGACGTGGAGAGGAACTCCTGCAATAACTTCATCTATGGAGGCTGCCGGGGCAATAAGAACAGCTACCGCTCTGAGGAGGCCTGCATGCTCCGCTGCTTCC___GCCAGCAGGAGAATCCTCCCCTGCCCCTTGGCTCAAAGG|ATATCTCTTCCAAATGCATGATGAAAAAGGTGGGAAGATTACTTGAGCCAGGGAGTTGAAGGCTGCAGTGAGCCCTGTTTTTGCCACCACgCTCCAGCTTGGGTGAGTGAGCTACACCCTATCGC…	PSAPRRQDSEDHSSDMFNYEEYCTANAVTGPCRASFPRWYFDVERNSCNNFIYGGCRGNKNSYRSEEACMLRCFRQQENPPLPLGSK|disskcmmkkvgrllepgs*
ROC2-0479	ROC2-038-T	SPINT2::ZNF578	ENSG00000167642.13	ENSG00000258405.11	chr19:38290575	chr19:52501827	deletion	2	0	2	medium	mismatches(1)	out-of-frame	Kunitz/Bovine_pancreatic_trypsin_inhibitor_domain(100%)|C2H2-type_zinc_finger(100%),KRAB_box(100%),Zinc_finger__C2H2_type(100%)	CAGAAGGCAGGATTCTGAAGACCACTCCAGCGATATGTTCAACTATGAAG___AATACTGCACCGCCAACGCAGTCACTGGGCCTTGCCGTGCATCCTTCCCACGCTGGTACTTTGACGTGGAGAGGAACTCCTGCAATAACTTCATCTATGGAGGCTGCCGGGGCAATAAGAACAGCTACCGCTCTGAGGAGGCCTGCATGCTCCGCTGCTTCC___GCCAGCAGGAGAATCCTCCCCTGCCCCTTGGCTCAAAGG|GATTGATTTCTAAAGACTCATGTTACATGAGGAAGCAGCTCAGAAGAGGAAAGGAAAGGAGCCAGGCATGGCTCTTCCTCAG___GGACGCTTGACTTTCAGGGATGTGGCTATAGAATTC	RRQDSEDHSSDMFNYEEYCTANAVTGPCRASFPRWYFDVERNSCNNFIYGGCRGNKNSYRSEEACMLRCFRQQENPPLPLGSK|gliskdscymrkqlrrgkersqawlflrda*
ROC2-0479	ROC2-038-T	SPINT2::ZNF578	ENSG00000167642.13	ENSG00000258405.11	chr19:38290575	chr19:52504655	deletion	0	0	0	low	low_entropy(1)	out-of-frame	Kunitz/Bovine_pancreatic_trypsin_inhibitor_domain(100%)|C2H2-type_zinc_finger(100%),KRAB_box(100%),Zinc_finger__C2H2_type(100%)	CAATAAGAACAGCTACCGCTCTGAGGAGGCCTGCATGCTCCGCTGCTTCC___GCCAGCAGGAGAATCCTCCCCTGCCCCTTGGCTCAAAGG|GGACGCTTGACT...GGAGAACTACAGGAACCTGGAGGCTGTGG___ATATCTCTTCCAAACGCATGATGAAGGAGGTCTTGTCAACAGGGCAAGGCAATACAGAAGTGATCCACACAG	NKNSYRSEEACMLRCFRQQENPPLPLGSK|gtld
ROC2-0479	ROC2-039-T	SPINT2::ZNF578	ENSG00000167642.13	ENSG00000258405.11	chr19:38290575	chr19:52491324	deletion	7	4	3	medium	duplicates(3)	out-of-frame	Kunitz/Bovine_pancreatic_trypsin_inhibitor_domain(100%)|C2H2-type_zinc_finger(100%),KRAB_box(100%),Zinc_finger__C2H2_type(100%)	TGTTCAACTATGAAG___AATACTGCACCGCCAACGCAGTCACTGGGCCTTGCCGTGCATCCTTCCCACGCTGGTACTTTGACGTGGAGAGGAACTCCTGCAATAACTTCATCTATGGAGGCTGCCGGGGCAATAAGAACAGCTACCGCTCTGAGGAGGCCTGCATGCTCCGCTGCTTCC___GCCAGCAGGAGAATCCTCCCCTGCCCCTTGGCTCAAAGG|ATATCTCTTCCAAATGCATGATGAAAAAGGTGGGAAGATTACTTGAGCCAGGGAGTTGAAGGCTGCAGTGAGCCCTGTTTTTGCCACCACgCTCCAGCTTGGGTGAGTGAGCTACACCCTATCGCAAATAAGTC	FNYEEYCTANAVTGPCRASFPRWYFDVERNSCNNFIYGGCRGNKNSYRSEEACMLRCFRQQENPPLPLGSK|disskcmmkkvgrllepgs*
ROC2-0479	ROC2-039-T	SPINT2::ZNF578	ENSG00000167642.13	ENSG00000258405.11	chr19:38290575	chr19:52501827	deletion	0	1	0	low	duplicates(1)	out-of-frame	Kunitz/Bovine_pancreatic_trypsin_inhibitor_domain(100%)|C2H2-type_zinc_finger(100%),KRAB_box(100%),Zinc_finger__C2H2_type(100%)	GCTCTGAGGAGGCCTGCATGCTCCGCTGCTTCC___GCCAGCAGGAGAATCCTCCCCTGCCCCTTGGCTCAAAGG|GATTGATTTCTAAAGACTCATGTTACATG...GATGAAGGAGGTCTTGTCAACAGGGCAAGGCAATACAGAAGTGATCCACACAGGGATGTTGCAAAGACATGAAAGTTATCACACTGGAGATTTTTGCTTCC	SEEACMLRCFRQQENPPLPLGSK|gliskdscy
ROC2-0479	ROC2-040-T	SPINT2::ZNF578	ENSG00000167642.13	ENSG00000258405.11	chr19:38290575	chr19:52491324	deletion	4	8	2	medium	duplicates(2)	out-of-frame	Kunitz/Bovine_pancreatic_trypsin_inhibitor_domain(100%)|C2H2-type_zinc_finger(100%),KRAB_box(100%),Zinc_finger__C2H2_type(100%)	CCGTGCATCCTTCCCACGCTGGTACTTTGACGTGGAGAGGAACTCCTGCAATAACTTCATCTATGGAGGCTGCCGGGGCAATAAGAACAGCTACCGCTCTGAGGAGGCCTGCATGCTCCGCTGCTTCC___GCCAGCAGGAGAATCCTCCCCTGCCCCTTGGCTCAAAGG|ATATCTCTTCCAAATGCATGATGAAAAAGGTGGGAAGATTACTTGAGCCAGGGAGTTGAAGGCTGCAGTGAGCCCTGTTTTTGCCACCACgCTCCAGCTTGGGTGAGTGAGCTACACCCTATCGCAAATAAG...GCAGCTCAGAAGAGGAAAGGAAAGGAGCCAGGCATGGCTCTTCCTCAG___GGACGCTTGACTTTCAGGGATGTGGCTATAGAATTCTCATTG…	RASFPRWYFDVERNSCNNFIYGGCRGNKNSYRSEEACMLRCFRQQENPPLPLGSK|disskcmmkkvgrllepgs*
ROC2-0479	ROC2-036-T	ZNF398::LINC02008	ENSG00000197024.9	ENSG00000239440.6	chr7:149166930	chr3:82185352	translocation	13	5	8	high	duplicates(9),multimappers(1)	out-of-frame	KRAB_box(100%),Zinc_finger_protein_(100%)|	ACTTTTCCACTCCAGAGTGGGAAAAATTAGAAGAATGGCAAAAGGAACTTTACAAGAATATCATGAAGGGCAACTACGAGTCTCTCATCTCCATGG___ATTATGCTATAAATCAACCTGATGTCTTATCTCAGATTCAACCAGAAGGGGAACATAATACAGAGGACCAGGCAGGGCCAGAGGAAAGTGAGATTCCCACAGACCCCAGTGAAG|GAAAACGCCTATTTTGGAGTGAAACCAGGGCCGCCTTATGAGCTAAACAGAGTGTGTTACAGCTTCAATAGACTAAACAAGCTCTAAATTTATCTTCCTATG___GTCACGGGATCTCATATATTCTGGC	MKGNYESLISMDYAINQPDVLSQIQPEGEHNTEDQAGPEESEIPTDPSE|gkrlfwsetraal*
ROC2-0479	ROC2-037-T	ZNF398::LINC02008	ENSG00000197024.9	ENSG00000239440.6	chr7:149166930	chr3:82185352	translocation	15	9	5	high	duplicates(7)	out-of-frame	KRAB_box(100%),Zinc_finger_protein_(100%)|	AAATTAGAAGAATGGCAAAAGGAACTTTACAAGAATATCATGAAGGGCAACTACGAGTCTCTCATCTCCATGG___ATTATGCTATAAATCAACCTGATGTCTTATCTCAGATTCAACCAGAAGGGGAACATAATACAGAGGACCAGGCAGGGCCAGAGGAAAGTGAGATTCCCACAGACCCCAGTGAAG|GAAAACGCCTATTTTGGAGTGAAACCAGGGCCGCCTTATGAGCTAAACAGAGTGTGTTACAGCTTCAATAGACTAAACAAGCTCTAAATTTATCTTCCTATG___GTCACGGGATCTCATATATTCTGGCTGTCATTGTC	MKGNYESLISMDYAINQPDVLSQIQPEGEHNTEDQAGPEESEIPTDPSE|gkrlfwsetraal*
ROC2-0479	ROC2-038-T	ZNF398::LINC02008	ENSG00000197024.9	ENSG00000239440.6	chr7:149166930	chr3:82185352	translocation	6	4	6	high	duplicates(1)	out-of-frame	KRAB_box(100%),Zinc_finger_protein_(100%)|	ACTTTTCCACTCCAGAGTGGGAAAAATTAGAAGAATGGCAAAAGGAACTTTACAAGAATATCATGAAGGGCAACTACGAGTCTCTCATCTCCATGG___ATTATGCTATAAATCAACCTGATGTCTTATCTCAGATTCAACCAGAAGGGGAACATAATACAGAGGACCAGGCAGGGCCAGAGGAAAGTGAGATTCCCACAGACCCCAGTGAAG|GAAAACGCCTATTTTGGAGTGAAACCAGGGCCGCCTTATGAGCTAAACAGAGTGTGTTACAGCTTCAATAGACTAAACAAGCTCTAAATTTATCTTCCTATG___GTCACGGGATCTCATATATTCTGGCTGTCATTGTCATAATAAGCC	MKGNYESLISMDYAINQPDVLSQIQPEGEHNTEDQAGPEESEIPTDPSE|gkrlfwsetraal*
ROC2-0479	ROC2-039-T	ZNF398::LINC02008	ENSG00000197024.9	ENSG00000239440.6	chr7:149166930	chr3:82185352	translocation	5	6	6	high	duplicates(5)	out-of-frame	KRAB_box(100%),Zinc_finger_protein_(100%)|	ATGAAGGGCAACTACGAGTCTCTCATCTCCATGG___ATTATGCTATAAATCAACCTGATGTCTTATCTCAGATTCAACCAGAAGGGGAACATAATACAGAGGACCAGGCAGGGCCAGAGGAAAGTGAGATTCCCACAGACCCCAGTGAAG|GAAAACGCCTATTTTGGAGTGAAACCAGGGCCGCCTTATGAGCTAAACAGAGTGTGTTACAGCTTCAATAGACTAAACAAGCTCTAAATTTATCTTCCTATG___GTCACGGGATCTCATATATTCTGGCTGTCATTGTCATAATAAGCC	MKGNYESLISMDYAINQPDVLSQIQPEGEHNTEDQAGPEESEIPTDPSE|gkrlfwsetraal*
ROC2-0479	ROC2-040-T	ZNF398::LINC02008	ENSG00000197024.9	ENSG00000239440.6	chr7:149166930	chr3:82185352	translocation	11	11	2	high	duplicates(3),mismatches(2)	out-of-frame	KRAB_box(100%),Zinc_finger_protein_(100%)|	AGAAGAATGGCAAAAGGAACTTTACAAGAATATCATGAAGGGCAACTACGAGTCTCTCATCTCCATGG___ATTATGCTATAAATCAACCTGATGTCTTATCTCAGATTCAACCAGAAGGGGAACATAATACAGAGGACCAGGCAGGGCCAGAGGAAAGTGAGATTCCCACAGACCCCAGTGAAG|GAAAACGCCTATTTTGGAGTGAAACCAGGGCCGCCTTATGAGCTAAACAGAGTGTGTTACAGCTTCAATAGACTAAACAAGCTCTAAATTTATCTTCCTATG___GTCACGGGATCTCATATATTCTGGC	MKGNYESLISMDYAINQPDVLSQIQPEGEHNTEDQAGPEESEIPTDPSE|gkrlfwsetraal*
ROC2-0622	ROC2-042-T	AKAP8L::BRD4	ENSG00000011243.19	ENSG00000141867.19	chr19:15410520	chr19:15273133	deletion/read-through	9	5	3	medium	duplicates(15),multimappers(1)	out-of-frame	|Bromodomain(100%),Bromodomain_extra-terminal_-_transcription_regulation(100%),C-terminal_domain_of_bromodomain_protein_4(100%)	GATGTTCAGAGCAGCAGAAGCCGGCGTCGTCGGATGTTGTGTTGCCCGCCACCATGAGCTACACAG___GCTTTGTCCAGGGATCTGAAACCACTTTGCAGTCGACATACTCGGATACCAGCGCTCAGCCCACCTGTGATTATG|AGTGCCTGGTGAAGAATGTGATGGGATCACTAGCATGTCTGCGGAGAGCGGCCCTGGGACGAGATTGAGAAATCTGCCAGTAATGGGGGATGGACTAGAAACTTCCCAAATGTCTACAACACAGGCCCAGGCCCAACCCCAGCCAGCCAACGCAGCCAGCACCAACCCCCCGCCCCCAGAGACCTCCAACCCTAACAAGCCCAAGAGGCAGACCAACC	MSYTGFVQGSETTLQSTYSDTSAQPTCDY|eclvknvmgslaclrraalgrd*
ROC2-0622	ROC2-041-T	DCLK2::SLC2A9	ENSG00000170390.16	ENSG00000109667.12	chr4:150224558	chr4:9771369	inversion	15	17	18	high	duplicates(9),low_entropy(1)	out-of-frame	Doublecortin(100%),Protein_kinase_domain(15%)|	CAACTTTCTACTCCTAAATCTACGAAATCCTCCAGTTCCTCTCCAACTAGTCCAGGAAGTTTCAGAGGATTAAAG___...GATTTCTGCTCATGGCAGATCTTCTTCCAATGTAAACGGTGGACCTGAGCTTGACCGTTGCATAAGTCCTGAAG___GTGTGAATGGAAACAGATGCTCTGAATCATCAACTCTTCTTGAGAAATACAAAATTGGAAAGGTCATTGGTGATGGCAATTTTGCAGTAGTCAAAGAGTGTATAGACAG___GTCCACTGGAAAGGAGTTTGCCCTAAAGATTATAGACAAAGCCAAATGTTGTGGAAAG|TGACCTCATGTCAAGAAGGCAGACCTGCAGAAATGAATGTGCCTGGATACCTGAGTCACCAGGTGAAGGA…	ISAHGRSSSNVNGGPELDRCISPEGVNGNRCSESSTLLEKYKIGKVIGDGNFAVVKECIDRSTGKEFALKIIDKAKCCGK|*
ROC2-0622	ROC2-042-T	DCLK2::SLC2A9	ENSG00000170390.16	ENSG00000109667.12	chr4:150224558	chr4:9771369	inversion	6	4	5	high	duplicates(6),low_entropy(1)	out-of-frame	Doublecortin(100%),Protein_kinase_domain(15%)|	TGTTAAGTATTCTGGATCCAAAAGCCCTGGGCCCTCTCGACGCAGCAAATCACCAGCTTCAG___TTAATGGAACTCCCAGCAGCCAACTTTCTACTCCTAAATCTACGAAATCCTCCAGTTCCTCTCCAACTAGTCCAGGAAGTTTCAGAGGATTAAAG...CGGTGGACCTGAGCTTGACCGTTGCATAAGTCCTGAAG___GTGTGAATGGAAACAGATGCTCTGAATCATCAACTCTTCTTGAGAAATACAAAATTGGAAAGGTCATTGGTGATGGCAATTTTGCAGTAGTCAAAGAGTGTATAGACAG___GTCCACTGGAAAGGAGTTTGCCCTAAAGATTATAGACAAAGCCAAATGTTGTGGAAAG|TGACCTCATGTCAAGAAGGCAGAC…	GGPELDRCISPEGVNGNRCSESSTLLEKYKIGKVIGDGNFAVVKECIDRSTGKEFALKIIDKAKCCGK|*
ROC2-0622	ROC2-043-T	DCLK2::SLC2A9	ENSG00000170390.16	ENSG00000109667.12	chr4:150224558	chr4:9771369	inversion	1	4	0	high	duplicates(1)	out-of-frame	Doublecortin(100%),Protein_kinase_domain(15%)|	CTCTGAATCATCAACTCTTCTTGAGAAATACAAAATTGGAAAGGTCATTGGTGATGGCAATTTTGCAGTAGTCAAAGAGTGTATAGACAG___GTCCACTGGAAAGGAGTTTGCCCTAAAGATTATAGACAAAGCCAAATGTTGTGGAAAG|TGACCTCATGTCAAGAAGGCAGACCTGCAGAAATGAATGTGCCTGGATACCTGAGTCACCAGGTGAAGGAAACTCCCATTGACCTGCATCACACTCCAGATATGAAACCCTTCTTTTTCTGCACTGTCACTGAGGTTAGGGATTATTACTCACTGCAGCTTAGCCTAGCATTAAGTTGCTTGACTAATATAAGTTTCAATAAATGTTGC	SESSTLLEKYKIGKVIGDGNFAVVKECIDRSTGKEFALKIIDKAKCCGK|*
ROC2-0622	ROC2-041-T	DSTYK::TMCC2	ENSG00000133059.18	ENSG00000133069.17	chr1:205187418	chr1:205241505	inversion	1	2	7	high	duplicates(1)	in-frame	|Predicted_transmembrane_and_coiled-coil_2_protein(100%)	TGTAACGTCAAGTGCCAGCTGTTGAATCTGCTGTTGGGGGTGCAGGTGCTTCCCACCACCAAGCTGGGCAGTGAGGAGAGCTGTAAGCTTCGGCGCCTCCG...CAGACTCGGGTCAGCCTGGCGCTCCCTGGACAGTATGAACTAGTGCACACGCTGGTTGCTCATCAGGGCAACTGGGAGACCATCCCTGAGGAGGATCTGGAGGTCCAAGAGAACAATGAGGATGCTGCTCATGTTTTAGCGGAACTGGAGGTAACGATGCACCATGCTCTCTTACAG|AAAATCCAGCAGCTGTCAGAGGGCTCCATGTTTGGCCACGGTCTGAAGCACCTGTTCCACAGCCGCCGTCGGTCTCGGGAAAGGGAGCACCAGACGTCTCAGGATTCCCAGCAGCAT…	QTRVSLALPGQYELVHTLVAHQGNWETIPEEDLEVQENNEDAAHVLAELEVTMHHALLQ|KIQQLSEGSMFGHGLKHLFHSRRRSREREHQTSQDSQQHQQQQGMSDHDSPDEKERSPEMHRVSYAMSLHDLPARPTAFNRVLQQIR
ROC2-0622	ROC2-042-T	DSTYK::TMCC2	ENSG00000133059.18	ENSG00000133069.17	chr1:205187418	chr1:205241505	inversion	5	0	1	high	duplicates(3)	in-frame	|Predicted_transmembrane_and_coiled-coil_2_protein(100%)	TGATCCTCGGCCAGGATTGTAACGTCAAGTGCCAGCTGTTGAATCTGCTGTTGGGGGTGCAGGTGCTTCCCACCACCAAGCTGGGCAGTGAGGAGAGCTGT...CTCGGGTCAGCCTGGCGCTCCCTGGACAGTATGAACTAGTGCACACGCTGGTTGCTCATCAGGGCAACTGGGAGACCATCCCTGAGGAGGATCTGGAGGTCCAAGAGAACAATGAGGATGCTGCTCATGTTTTAGCGGAACTGGAGGTAACGATGCACCATGCTCTCTTACAG|AAAATCCAGCAGCTGTCAGAGGGCTCCATGTTTGGCCACGGTCTGAAGCACCTGTTCCACAGCCGCCGTCGGTCTCGGGAAAGGGAGCACCAGACGTCTCAGGATTCCCAGCAGCATCAGC…	RVSLALPGQYELVHTLVAHQGNWETIPEEDLEVQENNEDAAHVLAELEVTMHHALLQ|KIQQLSEGSMFGHGLKHLFHSRRRSREREHQTSQDSQQHQQQQ
ROC2-0622	ROC2-042-T	DSTYK::TMCC2	ENSG00000133059.18	ENSG00000133069.17	chr1:205211271	chr1:205241505	inversion	1	0	0	low	.	out-of-frame	|Predicted_transmembrane_and_coiled-coil_2_protein(100%)	ACAGAACCTGCGCGAGACCCAGAAGTTCTTCCGCGACATCAAGTGCTCCCACAACCACACTTGTCTCTCCTCCCTCACGGGCGGCGGCGGGGCCGAGCGCGGCCCTGCAGGCGATGTCGCCGAAACCGGGCTGCAGGCGG|AAAATCCAGCAGCTGTCAGAGGGCTCCA	QNLRETQKFFRDIKCSHNHTCLSSLTGGGGAERGPAGDVAETGLQA|enpaavrgl
ROC2-0622	ROC2-043-T	DSTYK::TMCC2	ENSG00000133059.18	ENSG00000133069.17	chr1:205187418	chr1:205241505	inversion	0	1	1	low	.	in-frame	|Predicted_transmembrane_and_coiled-coil_2_protein(100%)	GTATGAACTAGTGCACACGCTGGTTGCTCATCAGGGCAACTGGGAGACCATCCCTGAGGAGGATCTGGAGGTCCAAGAGAACAATGAGGATGCTGCTCATG...GAGGTAACGATGCACCATGCTCTCTTACAG|AAAATCCAGCAGCTGTCAGAGGGCTCCATGTTTGGCCACGGTCTGAAGCACCTGTTCCACAGCCGCCGTCGGTCTCGGGAAAGGGAGCACCAGACGTCTCAGGATTCCCAGCAGCATCAGCAGCAGCAGGGTATGTCCGAC	EVTMHHALLQ|KIQQLSEGSMFGHGLKHLFHSRRRSREREHQTSQDSQQHQQQQGMS
ROC2-0622	ROC2-041-T	GBA2::B4GALT1	ENSG00000070610.14	ENSG00000086062.13	chr9:35748346	chr9:33120606	deletion	11	8	6	high	duplicates(7)	out-of-frame	|N-terminal_domain_of_galactosyltransferase(100%),N-terminal_region_of_glycosyl_transferase_group_7(36%)	GCCCTGAAGAGACTGGCGGCACCAAGGATGTGCAGGTTACAGACTGTAAGAGTCCCGAAGACAGCCGACCCCCAAAAGAGACGGACTGCTGCAATCCGGAGGACTCTGGGCAGCTGATGGTTTCCTATGAGGGTAAAGCTATGGGCTACCAGGTGCCTCCCTTTGGCTGGCGCATCTGTCTGGCTCATGAGTTTACAGAGAAGAGGAAACCCTTTCAAGCTAACAACGTCTCCCTAAGCAACATGATAAAGCATATAGGCATGGGCTTGAG|GCGGGAGACACTATATTCAATCGTGCTAAGCTCCTCAATGTTGGCTTTCAAGAAGCCTTGAAGGACTATGACTACACCTGCTTTGTGTTTAGTGACGTGGACCTCATTCCAATGAATGACCATAATG…	PEETGGTKDVQVTDCKSPEDSRPPKETDCCNPEDSGQLMVSYEGKAMGYQVPPFGWRICLAHEFTEKRKPFQANNVSLSNMIKHIGMGLr|retlysivlsssmlafkkp*
ROC2-0622	ROC2-042-T	GBA2::B4GALT1	ENSG00000070610.14	ENSG00000086062.13	chr9:35748346	chr9:33120606	deletion	7	16	4	high	duplicates(8)	out-of-frame	|N-terminal_domain_of_galactosyltransferase(100%),N-terminal_region_of_glycosyl_transferase_group_7(36%)	GGACTGCTGCAATCCGGAGGACTCTGGGCAGCTGATGGTTTCCTATGAGGGTAAAGCTATGGGCTACCAGGTGCCTCCCTTTGGCTGGCGCATCTGTCTGGCTCATGAGTTTACAGAGAAGAGGAAACCCTTTCAAGCTAACAACGTCTCCCTAAGCAACATGATAAAGCATATAGGCATGGGCTTGAG|GCGGGAGACACTATATTCAATCGTGCTAAGCTCCTCAATGTTGGCTTTCAAGAAGCCTTGAAGGACTATGACTACACCTGCTTTGTGTTTAGTGACGTGGACCTCATTCCAATGAATGACCATAATGCGTACAGGTGTTTTTCACAGCCACGGCACATTTCCGTTGCAATGGATAAGTTTGGATTCAG	DCCNPEDSGQLMVSYEGKAMGYQVPPFGWRICLAHEFTEKRKPFQANNVSLSNMIKHIGMGLr|retlysivlsssmlafkkp*
ROC2-0622	ROC2-042-T	GBA2::B4GALT1	ENSG00000070610.14	ENSG00000086062.13	chr9:35748346	chr9:33116113	deletion	0	1	0	low	.	in-frame	|N-terminal_domain_of_galactosyltransferase(83%),N-terminal_region_of_glycosyl_transferase_group_7(2%)	GTTTACAGAGAAGAGGAAACCCTTTCAAGCTAACAACGTCTCCCTAAGCAACATGATAAAGCATATAGGCATGGGCTTGAG|CCTACCTTATGTTCAGTAT...CACACACAAAGGAGACAATGCTCTCTGATGGTTTGAACTCACTCACCTACCAGGTGCTGGATGTACAGAGATACCCATTGTATACCCAAATCACAGTGGAC	FTEKRKPFQANNVSLSNMIKHIGMGLs|LPYVQ
ROC2-0622	ROC2-043-T	GBA2::B4GALT1	ENSG00000070610.14	ENSG00000086062.13	chr9:35748346	chr9:33120606	deletion	0	2	1	high	.	out-of-frame	|N-terminal_domain_of_galactosyltransferase(100%),N-terminal_region_of_glycosyl_transferase_group_7(36%)	CATCTGTCTGGCTCATGAGTTTACAGAGAAGAGGAAACCCTTTCAAGCTAACAACGTCTCCCTAAGCAACATGATAAAGCATATAGGCATGGGCTTGAG|GCGGGAGACACTATATTCAATCGTGCTAAGCTCCTCAATGTTGGCTTTCAAGAAGCCTTGAAGGACTATGACTACACCTGCTTTGTGTTTAGTGACGTGGACCTCATTCCAAT	ICLAHEFTEKRKPFQANNVSLSNMIKHIGMGLr|retlysivlsssmlafkkp*
ROC2-0622	ROC2-041-T	RCC1::PRG4	ENSG00000180198.17	ENSG00000116690.13	chr1:28518308	chr1:186296846	deletion	0	13	0	medium	duplicates(5)	.	|Hemopexin(100%),Somatomedin_B_domain(100%)	GGGGCAGTTCGCGGCCCGGCGGGGAGCGCCGGAGTTCCTTGTGGCCGACGTGCACCAAG|CAAGGGTACCTACGGTACCTGAAAACAACGATGGCATGGAAAACACTTCCCATTTACCTGTTGTTGCTGCTGTCTGTTTTCGTGATTCAGCAAGTTTCATCTCAAG___ATTTATCAAGCTGTGCAGGGAGATGTGGGGAAGGGTATTCTAGAGATGCCACCTGCAACTGTGATTATAACTG...CTGATTTCAAGAGAGTCTGCACTGCGG___AGCTTTCCTGTAAAGGCCGCTGCTTTGAGTCCTTCGAGAGAGGGAGGGAGTGTGACTGCGACGCCCAATGTAAG	.
ROC2-0622	ROC2-042-T	RCC1::PRG4	ENSG00000180198.17	ENSG00000116690.13	chr1:28518308	chr1:186296846	deletion	0	9	0	medium	duplicates(4)	.	|Hemopexin(100%),Somatomedin_B_domain(100%)	GAGCGCATGCTCTGGGGCAGTTCGCGGCCCGGCGGGGAGCGCCGGAGTTCCTTGTGGCCGACGTGCACCAAG|CAAGGGTACCTACGGTACCTGAAAACAACGATGGCATGGAAAACACTTCCCATTTACCTGTTGTTGCTGCTGTCTGTTTTCGTGATTCAGCAAGTTTCATCTCAAG___ATTTATCAAGCTGTGCAGGGAGATGTGGGGAAGGGTATTCTAGAGATGCCACCTGCAACTGTGATTATAACTGTCAACACTACATGGAGTGCTGCCCTGATTTCAAGAGAGTCTGCACTGCGG___AGCTTTCCTGTAAAGGCCGCTGCTTTGAGTCCTTCGAGAGAGGGAGGGAGTGTGACTGCGACGCCCAATGTAAGAAGTATGACAAGTGCTG…	.
ROC2-0622	ROC2-043-T	RCC1::PRG4	ENSG00000180198.17	ENSG00000116690.13	chr1:28518308	chr1:186296846	deletion	0	2	0	low	duplicates(1)	.	|Hemopexin(100%),Somatomedin_B_domain(100%)	GCCCGGCGGGGAGCGCCGGAGTTCCTTGTGGCCGACGTGCACCAAG|CAAGGGTACCTACGGTACCTGAAAACAACGATGGCATGGAAAACACTTCCCATTTACCTGTTGTTGCTGCTGTCTGTTTTCGTGATTCAGCAAGTTTCATCTCAAG___ATTTATCAAGCTGTGCAGGGAGATGTGGGGAAGGGTATTCTAGAGATGCCACCTGCAACTGTGATTATAACTGT	.
ROC2-0622	ROC2-041-T	URM1::ZFAS1	ENSG00000167118.11	ENSG00000177410.13	chr9:128371415	chr20:49289045	translocation	1	55	0	high	duplicates(19),mismatches(1)	out-of-frame	Urm1_(Ubiquitin_related_modifier)(5%)|	CCTGCGAGCTCGGCTTCCTCAACATGGCTGCGCCCTTGTCAGTGGAGGTGGAGTTCGG|AAACTGGCGATGGAATATGAGAGGAGCCCTCTGGAAAGAAAAGGACAGACCCTGTGCTTTCATGAAAGTGAAGATCTGGCTGAACCAGTTCCACAAGGTTACTGTATACATAGCCTGAGTTTAAAAGGCTGTGCCCACTTCAAGAATGTCATTGTTAGACTTTGAAATTTCTAACTGCCTACCTGCA	MAAPLSVEVEFg|nwrwnmrgalwkekdrpcafmkvkiwlnqfhkvtvyia*
ROC2-0622	ROC2-041-T	URM1::ZFAS1	ENSG00000167118.11	ENSG00000177410.13	chr9:128371415	chr20:49280903	translocation	0	6	0	medium	duplicates(1)	out-of-frame	Urm1_(Ubiquitin_related_modifier)(5%)|	GCGAGCTCGGCTTCCTCAACATGGCTGCGCCCTTGTCAGTGGAGGTGGAGTTCGG|GTTGGGAGCCACGTGTACCAGTGTGTGTTGATCTTGGCTTGATTCAGTCTGCCTTGTAACAG___AAACTGGCGATGGAATATGAGAGGAGCCCTCTGGAAAGAAAAGGACAGACCCTGTGCTTTCATGAAAGTGAAGATCTGGCTGAACCAGTTCCACAAGGTTACTGTATACATAGCCTGAGTTTAAAAGGCTGTGCCCACTTCAAGAATGTCATTGTTAGACTTTGAAATTTCTAACTGCCTACC	MAAPLSVEVEFg|lgatctsvc*
ROC2-0622	ROC2-042-T	URM1::ZFAS1	ENSG00000167118.11	ENSG00000177410.13	chr9:128371415	chr20:49289045	translocation	0	33	0	medium	duplicates(23)	out-of-frame	Urm1_(Ubiquitin_related_modifier)(5%)|	GAGCTCGGCTTCCTCAACATGGCTGCGCCCTTGTCAGTGGAGGTGGAGTTCGG|AAACTGGCGATGGAATATGAGAGGAGCCCTCTGGAAAGAAAAGGACAGACCCTGTGCTTTCATGAAAGTGAAGATCTGGCTGAACCAGTTCCACAAGGTTACTGTATACATAGCCTGAGTTTAAAAGGCTGTGCCCACTTCAAGAATGTCATTGTTAGACTTTGAAATTTCTAACTGCCTAC	MAAPLSVEVEFg|nwrwnmrgalwkekdrpcafmkvkiwlnqfhkvtvyia*
ROC2-0622	ROC2-042-T	URM1::ZFAS1	ENSG00000167118.11	ENSG00000177410.13	chr9:128371415	chr20:49280903	translocation	0	2	0	low	.	out-of-frame	Urm1_(Ubiquitin_related_modifier)(5%)|	CTCAACATGGCTGCGCCCTTGTCAGTGGAGGTGGAGTTCGG|GTTGGGAGCCACGTGTACCAGTGTGTGTTGATCTTGGCTTGATTCAGTCTGCCTTGTAACAG___AAACTGGCGATGGAATATGAGAGGAGCCCTCTGGAAAGAAAAGGACAGACCCTGTGCTTTCATGAAAGTGAAGATCTGGC	MAAPLSVEVEFg|lgatctsvc*
ROC2-0622	ROC2-043-T	URM1::ZFAS1	ENSG00000167118.11	ENSG00000177410.13	chr9:128371415	chr20:49289045	translocation	0	6	0	medium	.	out-of-frame	Urm1_(Ubiquitin_related_modifier)(5%)|	GGCTTCCTCAACATGGCTGCGCCCTTGTCAGTGGAGGTGGAGTTCGG|AAACTGGCGATGGAATATGAGAGGAGCCCTCTGGAAAGAAAAGGACAGACCCTGTGCTTTCATGAAAGTGAAGATCTGGCTGAACCAGTTCCACAAGGTTACTGTATACATAGCCTGAGTTTAAAAGGCTGTGCCCACTTCAAGAATGTCATTGTTAGACTTTGAAATTTCTAACTGCCTAC	MAAPLSVEVEFg|nwrwnmrgalwkekdrpcafmkvkiwlnqfhkvtvyia*
ROC2-0622	ROC2-042-T	USP53::SYNPO2	ENSG00000145390.12	ENSG00000172403.11	chr4:119217673	chr4:118959119	duplication	1	2	32	high	duplicates(20)	.	|PDZ_domain(66%)	GGCCAGCGGGAGGTAGCTCTGTGGGAGTGGAAGGCCTGTATTTCTCTACCTGGACCGCACGCTCCTCGCGCAAGGAGGGTAGAGCTCAAG___...CAAACTCGGT___ATGCTTGGGATTTGCTTTACATTCTAAGTGGATTTGGAGAAGAGACAATAAAGAATAAGCAGTCAATTCTATAATATATTTAGAAGGAGAAAAGTGCCAAGGAGGAATGAAAAAGTAGAgCAAG|AAAGACAATGAACTTATTTTCCCCAAGAGTGAAGTATATTAATTGCATCAAGATATATTCCCGATTACCATATCAGGACATCAAAGGAAAGCAGGTTCCTTGAATCATTACTCCCCACCTCTTTCACTTCACTGACCAATCACGG	.
ROC2-0622	ROC2-042-T	USP53::SYNPO2	ENSG00000145390.12	ENSG00000172403.11	chr4:119212873	chr4:119023430	duplication	0	2	7	high	duplicates(10)	.	|PDZ_domain(66%)	CGGCGGAGACCAGCCGCCTGTGCTCCAGTTCCCGGTGAGCCTCGGTACTGTGGCAGCAGTCAGTGTGTCTGGCGGGTGTCGGCGTGAAGCGGGGCTGGGCCAGCGGGAGGTAGCTCTGTGGGAGTGGAAGGCCTGTATTTCTCTACCTGGACCGCACGCTCCTCGCGCAAGGAGGGTAGAGCTCAAG|ATTCGAAATCAGAGCAAAGCCTCTGGGTCTGGGCTCTGTGAGGGAGATGAAGTGGTTTCCATCAATGGCAACCCTTGTGCAGATCTCACCTACCCTGAAGTCATCAAGCTCATGGAAAGCATAACAGACTCTCTCCAAATGCTCATCAAAAG___ACCATCCAGTGGAATAAGTGAGGCTTTGATATCTGAAAATGAAAACAAAAACCTCG…	.
ROC2-0622	ROC2-042-T	USP53::SYNPO2	ENSG00000145390.12	ENSG00000172403.11	chr4:119213218	chr4:119023430	duplication	0	1	7	high	duplicates(8)	.	|PDZ_domain(66%)	GCTGTACTTGTTGGGTCCTGGATGTTATTGCTGCCGTGTTTGAGGGCGGCGACAAGCTGGAGTCCTGCTGGGATT|ATTCGAAATCAGAGCAAAGCCTCTGGGTCTGGGCTCTGTGAGGGAGATGAAGTGGTTTCCATCAATGGCAACCCTTGTGCAGATCTCACCTACCCTGAAGTCATCAAGCTCATGGAAAGCATAACAGACTCTCTCCAAATGCTCATCAAAAG___ACCATCCAGTGGAATAAGTGAGGCTTTGATATCTGAAAATGAAAACAAAAACCTCGAGCATCTCACACATGGGGGTTATGTGGAAAGTACCAC	.
ROC2-0812	ROC2-047-T	AFG3L2::LINC01882	ENSG00000141385.12	ENSG00000260302.3	chr18:12358670	chr18:12765455	duplication	1	4	5	high	mismatches(4)	out-of-frame	FtsH_Extracellular(100%)|	CATCGCCTTCTTGCTCTACACCATCAGAAGAGGGCCTGCTGGCATTGGCCGGACAGGCCGAGGGATGGGCGGACTCTTCAGTGTCGGAGAAACCACTGCCAAGGTCTTAAAGGATGAAATTGATGTGAAGTTCAAAGATGTGGCTGGCTGTGAGGAGGCCAAGCTAGAGATCATGGAATTTGTGAATTTCTTGAAAAACCCAAAGCAGTATCAAGACCTAGGAGCAAAAATCCCAAAG|TTCTGGAGGCTGGATGTCCAAGATGAAGGCACTGCTAAACTCcGCATCTGGAGAGGGTGGTTTCCTGATTCgCaGACAAcGTCTCCTCCCTGTGTCCTCACATGGCCTCTACTCTGTGCGCACCTGGAGAGAGAGCGCCCC[t]GTCCCTCCCTCTTCTG…	IAFLLYTIRRGPAGIGRTGRGMGGLFSVGETTAKVLKDEIDVKFKDVAGCEEAKLEIMEFVNFLKNPKQYQDLGAKIPK|fwrldvqdegtaklriwrgwfpdsqttsppcvltwpllcahlererpcpslf*
ROC2-0812	ROC2-047-T	AFG3L2::LINC01882	ENSG00000141385.12	ENSG00000260302.3	chr18:12358670	chr18:12749533	duplication	1	1	0	medium	.	out-of-frame	FtsH_Extracellular(100%)|	GCGGACTCTTCAGTGTCGGAGAAACCACTGCCAAGGTCTTAAAGGATGAAATTGATGTGAAGTTCAAAGATGTGGCTGGCTGTGAGGAGGCCAAGCTAGAG...GGAATTTGTGAATTTCTTGAAAAACCCAAAGCAGTATCAAGACCTAGGAGCAAAAATCCCAAAG|AACTTTTTCTGAGAGCCTATCGTGTCCATGGAGAGCAGCTGAGGTAAATCCTGGAGGTGACTGTCCCCCTAGGAGATGATGTGGATGGGGAAATAGTTCATACGCAGCTCAGCGACCTTGAAGCGGCATCCGAG	EFVNFLKNPKQYQDLGAKIPK|nff*
ROC2-0812	ROC2-047-T	AGO4::S100PBP	ENSG00000134698.11	ENSG00000116497.18	chr1:35822982	chr1:32853079	duplication	0	3	1	high	duplicates(2)	out-of-frame	N-terminal_domain_of_argonaute(59%)|S100P-binding_protein(15%)	AGCCAATCATTTTCAGGTTCAGATTCCTAAAATAGATGTGTATCACTATGATGTGGATATTAAGCCTGAAAAACGGCCTCGTAGAGTCAACAG___GGAGGTAG...CAAATATTTGGTGATCGGCAGCCTGGGTATGATGGCAAAAGAAACATGTACACAGCACATCCACTACCAATTGGACGGGATAGG|GTATCTCGGGGGAGCTTTGTGCCTTGATGGATCAAGTTCATCATATGCAGCACTCAAAATGGCAGCATCCTTCGGACCTCACCACGCG___AAACTACGCCCGCCGACAGAAACATCTGCAAAGATACAGTCTGACTCAGTGGGTTGACAGGAACATGCGAAGCCACCATCGGTTCCAGCGTCTCCCAGACTTCTCGTACAGTTAAT…	QIFGDRQPGYDGKRNMYTAHPLPIGRDR|vsrgsfvp*
ROC2-0812	ROC2-047-T	AGO4::S100PBP	ENSG00000134698.11	ENSG00000116497.18	chr1:35822982	chr1:32847672	duplication	1	0	1	medium	duplicates(1)	out-of-frame	N-terminal_domain_of_argonaute(59%)|S100P-binding_protein(15%)	AGCCAATCATTTTCAGGTTCAGATTCCTAAAATAGATGTGTATCACTATGATGTGGATATTAAGCCTGAAAAACGGCCTCGTAGAGTCAACAG___GGAGGTAGTAGATACAATGGTGCGGCACTTCAAGATGCAAATATTTG...ACCAATTGGACGGGATAGG|GAAAATCAGTCAAGATTTCTACTAGATCATCGCAGTTTTGTTGACCTAGAG___GTATCTCGGGGGAGCTTTGTGCCTTGATGGA	PIGRDR|enqsrflldhrsfvdlevsrgsfvp*
ROC2-0812	ROC2-047-T	AGO4::S100PBP	ENSG00000134698.11	ENSG00000116497.18	chr1:35817047	chr1:32853079	duplication	0	2	0	low	.	out-of-frame	N-terminal_domain_of_argonaute(28%)|S100P-binding_protein(15%)	TGTGTATCACTATGATGTGGATATTAAGCCTGAAAAACGGCCTCGTAGAGTCAACAG|GTATCTCGGGGGAGCTTTGTGCCTTGATGGATCAAGTTCATCATATGCAGCACTCAAAATGGCAGCATCCTTCGGACCTCACCACGCG___AAACTACGCCCGCCGACAGAAACATCTGCAAAGATACAGTCTGACTCAGTGGGTTGACAGGAACATGCGAAGCCACCATCGGTTCCAGC	VYHYDVDIKPEKRPRRVNr|ylggalcldgssssyaalkmaasfgphhaklrpptetsakiqsdsvg*
ROC2-0812	ROC2-047-T	AGO4::S100PBP	ENSG00000134698.11	ENSG00000116497.18	chr1:35808435	chr1:32853079	duplication	0	1	0	low	.	in-frame	|S100P-binding_protein(15%)	CGGGGCCCGGAGCGGGAGGCGCCGGGGACCGGGGCGAGGCGGCCCCCGCCGCCGCCATGGAGGCGCTGGGACCCG|GTATCTCGGGGGAGCTTTGTGCCTTGATGGATCAAGTTCATCATATGCAGCACTCAAAATGGCAGCATCCTTCGGACCTCACCACGCG___AAACTACGCCCGCCGACAGAAACATCTGCAAAG	MEALGP|gISGELCALMDQVHHMQHSKWQHPSDLTTRNYARRQKHLQ
ROC2-0812	ROC2-047-T	ANKHD1::CTNNA1	ENSG00000131503.21	ENSG00000044115.21	chr5:140487060	chr5:138686908	duplication	0	1	6	high	duplicates(2)	out-of-frame	Ankyrin_repeats_(3_copies)(59%)|Vinculin_family(100%)	GTTGGATTATCCAAATAATGTTCTGTCAGTTCCCACCACAGATGTGTCTCAGCTCCCTCCACCTTCTCAAGATCAGTCTCAG___GTGCCACGTGTGCCAACGCATACACTTGCCATGGTTGTACCTCCCCAGGAACCTGACAGAACTTCACAGGAGAACTCTCCTGCCCTTTTAGGAGTGCAAAAAG|TGAAGAAAAAACTCCACTGAAACTGATCATCGTTGGGATCACCAATGGTCAGCATGCTGCCAGGTCCAAAAGCCACTCCTCACTATTGTTGACTGCTGCTTCCATCTTGAAACATAATCTCCTCTTGGCTTCCAGGAC	LDYPNNVLSVPTTDVSQLPPPSQDQSQVPRVPTHTLAMVVPPQEPDRTSQENSPALLGVQK|vkkklh*
ROC2-0812	ROC2-047-T	ANKHD1::CTNNA1	ENSG00000131503.21	ENSG00000044115.21	chr5:140487060	chr5:138723467	duplication	0	2	4	high	duplicates(1)	out-of-frame	Ankyrin_repeats_(3_copies)(59%)|Vinculin_family(100%)	CTCAAGATCAGTCTCAG___GTGCCACGTGTGCCAACGCATACACTTGCCATGGTTGTACCTCCCCAGGAACCTGACAGAACTTCACAGGAGAACTCTCCTGCCCTTTTAGGAGTGCAAAAAG|GATACCCCAAACCAAGACAGATGTCTCACAAAACACAAGCAGAGATGTCAGTCTTCAGGCCTCGCATGGAGAAGATGAAAGAGAGGGGTGGCTTTTCCAAAGCCCAGCGTCAGCACGAAGCTTCCACGAGATtATTTTCCCTCTTATTTTGAAGTCCTG___AATGAGGAATACAACATTAACTACTG	QDQSQVPRVPTHTLAMVVPPQEPDRTSQENSPALLGVQK|gypkprqmshktqaemsvfrprmekmkerggfskaqrqheastrlfsllf*
ROC2-0812	ROC2-047-T	ANKHD1::CTNNA1	ENSG00000131503.21	ENSG00000044115.21	chr5:140487060	chr5:138761941	duplication	0	1	1	medium	.	out-of-frame	Ankyrin_repeats_(3_copies)(59%)|Vinculin_family(100%)	CTCAAGATCAGTCTCAG___GTGCCACGTGTGCCAACGCATACACTTGCCATGGTTGTACCTCCCCAGGAACCTGACAGAACTTCACAGGAGAACTCTCCTGCCCTTTTAGGAGTGCAAAAAG|AGACAGAGTTTCACCGTGTTTCCCAGGCTGGTCTCgAACTCCTGA...GGATTTAAGTCTTATTAGCAGCTTCTGTTTTCTGTAAGGAAAAAGTTAAAACACATCTGGAAGAGTCTCATAGAGCAGCACTTTCTGAAACTTGCCTGGGT	QDQSQVPRVPTHTLAMVVPPQEPDRTSQENSPALLGVQK|etefhrvsqaglell
ROC2-0812	ROC2-047-T	ARPC4::GRM7	ENSG00000241553.13	ENSG00000196277.17	chr3:9804013	chr3:7306498	duplication	1	6	1	high	duplicates(3)	out-of-frame	ARP2/3_complex_20_kDa_subunit_(ARPC4)(100%)|7_transmembrane_sweet-taste_receptor_of_3_GCPR(100%),Nine_Cysteines_Domain_of_family_3_GPCR(100%),Receptor_family_ligand_binding_region(47%)	GATCGAGAAGATTTTGTGCCACAAGTTCATGCGCTTCATGATGATGCGAGCAGAGAACTTCTTTATCCTTCGAAGGAAGCCTGTGGAG___GGGTATGATATCA...AGCAGATGTACAAACACAAGTTGGTGGACTTTGTGATCCACTTCATGGAGGAGATTGACAAGGAGATCAGTGAGATGAAGCTGTCAGTCAATGCCCGTGCCCGCATTGTGGCTGAAGAGTTCCTTAAGAAT|GCAGATCCTTGCAGCAGCCAAAAGAGCTGACCAAGTTGGCCATTTTCTTTGGGTGGGATCAGACAGCTGGGGATCCAAAATAAACCCACTGCACCAGCATGAAGATATCGCAGAAGGGGCCATCACCATTCAGCCCAAGCGAGCCACGGTGGAAGGTATG…	QMYKHKLVDFVIHFMEEIDKEISEMKLSVNARARIVAEEFLKN|adpcssqks*
ROC2-0812	ROC2-047-T	CPT2::SCP2	ENSG00000157184.7	ENSG00000116171.19	chr1:53211319	chr1:52954740	duplication	6	5	2	high	duplicates(2)	in-frame	Choline/Carnitine_o-acyltransferase(81%)|SCP-2_sterol_transfer_family(100%),Thiolase__C-terminal_domain(100%),Thiolase__N-terminal_domain(56%)	AGCAAAAGCTGAGCCCTGACGCAGTTGCCCAGCTGGCATTCCAGATGGCCTTCCTGCGGCAGTACGGGCAGACAGTGGCCACCTACGAGTCCTGTAGCACTGCCGCATTCAAGCACGGCCGCACTGAGACCATCCGCCCGGCCTCCGTCTATACAAAGAGGTGCTCTGAGGCCTTTGTCAGGGAGCCCTCCAGGCACAGTGCTGGTGAGCTTCAGCAGATGATGGTTGAGTGCTCCAAGTACCATGGCCAGCTGACCAAAGAAGCAGCAATGG|GTGTGGCAGAATGTGTCTTGGCTCTTGGGTTTGAGAAGATGAGTAAGGGAAGCCTTGGAATAAAA___TTTTCAGATAGAACCATTCCCACTGATAAGCATGTTGACC	QKLSPDAVAQLAFQMAFLRQYGQTVATYESCSTAAFKHGRTETIRPASVYTKRCSEAFVREPSRHSAGELQQMMVECSKYHGQLTKEAAM|gVAECVLALGFEKMSKGSLGIKFSDRTIPTDKHVD
ROC2-0812	ROC2-047-T	DENND1B::PFDN1	ENSG00000213047.13	ENSG00000113068.10	chr1:197607073	chr5:140246057	translocation	6	5	3	high	duplicates(6),low_entropy(1),mismatches(1)	in-frame	DENN_(AEX-3)_domain(100%),uDENN_domain(100%)|Prefoldin_subunit(22%)	GCTGGACTACTGCTG___TGCCCCAATGCCATACCTGATTGGAATACACTCCAGCCTCATAGAG___AGAGTGAAAAACAAATCATTGGAAGATGTTGTTATGTTAAATGTTGATACAAACACATTAGAATCACCATTTAGTGACTTGAACAACCTACCAAGTGATGTG|CAGAAAAAGTCCTACCTGGAGCGAAGCGTTAAGGAAGCTGAGGACAACATCCGGGAGATGCTGATGGCACGAAGGGCCCAGTAGGGAGCCTCTCTGGGAAGCTCTTCCTCCTGCCCCTCCCATTCCTGGTGGGGGCAGAGGAGTGTCTGCAGGGAAACAGCTTCTCCTCTGCCCCGATGGATGCTTTATTTGGATGGCCTGGCAACATCACATTTTCTGCATCACC	LDYCCAPMPYLIGIHSSLIERVKNKSLEDVVMLNVDTNTLESPFSDLNNLPSDV|QKKSYLERSVKEAEDNIREMLMARRAQ*
ROC2-0812	ROC2-047-T	DENND1B::PFDN1	ENSG00000213047.13	ENSG00000113068.10	chr1:197642711	chr5:140246057	translocation	1	0	0	low	duplicates(1)	in-frame	DENN_(AEX-3)_domain(66%),uDENN_domain(100%)|Prefoldin_subunit(22%)	GAAATCTTACAGAATATTTTGTTGCCGTGGATGTGAACAACATGCTGCAGCTGTATGCCAGTATGCTGCATGAAAGGCGCATCGTGATTATCTCGAGCAAATTAAGCACT|CAGAAAAAGTCCTACCTGGAGCGAAGCGTTAAGGAAGCTGAGGACAACATCCGGGAGATGCTGATG	NLTEYFVAVDVNNMLQLYASMLHERRIVIISSKLST|QKKSYLERSVKEAEDNIREML
ROC2-0812	ROC2-047-T	EEF1AKMT2::DHX32	ENSG00000203791.15	ENSG00000089876.12	chr10:124774675	chr10:125867183	duplication	4	3	0	high	duplicates(2)	in-frame	Methyltransferase_domain(41%)|Helicase_associated_domain_(HA2)(100%),Oligonucleotide/oligosaccharide-binding_(OB)-fold(100%)	CTTCAGTGCTTGATATTGGAACTGGAAATGGTGTTTTCCTGGTTGAACTT___GCAAAATTTGGTTTCTCTAATATTACTGGAATTGATTACTCTCCTTCTGCAATTCAGCTTTCTGGAAGTATTATAGAAAAAGAAGGTTTATCTAACATTAAGTTAAAG|GTTCCTCAGTGGTGTGCTGAATATTGTCTTTCCATCCACTACCAGCACGGGGGCGTGATATGCACACAGGT...GACTGTGGTCCAGCTCGCCCTGCGGGTGGCGGATGAAATGGATGTTAACATTGGTCATGAGGTTGGCTACGTGATCCCTTTCGAGAACTGCTGTACCAACGAAACAATCCTGAG___GTATTGTACTGATGATATGCTGCAAAGAGAAATGATGTCCAATCCT…	SVLDIGTGNGVFLVELAKFGFSNITGIDYSPSAIQLSGSIIEKEGLSNIKLK|VPQWCAEYCLSIHYQHGGVICTQ
ROC2-0812	ROC2-047-T	EIF4E::ADH4	ENSG00000151247.13	ENSG00000198099.10	chr4:98929095	chr4:99142780	duplication	0	5	0	medium	duplicates(2)	in-frame	|Alcohol_dehydrogenase_GroES-like_domain(100%),Zinc-binding_dehydrogenase(100%)	GATCGATCTAAGATGGCGACTGTCGAACCG|GTTATTAAATGCAAAGCAGCCATCGCCTGGGAAGCAGGCAAGCCCCTTTGCATTGAAGAGGTTGAAGTAGCTCCCCCCAAGGCTCATGAAGTTCGCATTCAG___ATCATTGCTACCTCcCTGTGCCATACTGATG...GATTCTAAATTTGAGGGCCTAGCTTTCCCAGTGATCG...___GTGACAAAGTAATTCCACTTTATGCACCTCTATGTAGAAAATGC	MATVEP|VIKCKAAIAWEAGKPLCIEEVEVAPPKAHEVRIQIIATSLCHTD
ROC2-0812	ROC2-047-T	FAAP100::NPLOC4	ENSG00000185504.17	ENSG00000182446.15	chr17:81544004	chr17:81565607	duplication	9	5	7	high	duplicates(8)	in-frame	Fanconi_anemia-associated_(83%)|NPL4_family(11%)	CGAGCACTATCTTCCATCCAGGGAGTGGCCCCTGATGGCGCCAACGTTCACCTCATCGTCCGAGAG___GTGGCCATGACcGACCTGTGCCCAGCAGGGCCCATCCAGGCCGTGGAGATTCAAGTGGAAAGCTCCTCTCTGGCCGACATTTGCAGGGCGCACCATGCCGTTGTCGGGCGCATGCAG|GACAGCATCAGCTTGCTGCTGGAGGCCGTGCGGACCAGAAATGAGGAGCTCGCCCAGACATGGAAGAGGTCTGAGCAGTGGGCCACCATCGAGCAGCTGTGCA___GCACAGTTGGCGGGCAGCTCCCAGGTCTCCATGAGTACGGgGCC	RALSSIQGVAPDGANVHLIVREVAMTDLCPAGPIQAVEIQVESSSLADICRAHHAVVGRMQ|DSISLLLEAVRTRNEELAQTWKRSEQWATIEQLCSTVGGQLPGLHEYG
ROC2-0812	ROC2-047-T	FNIP1::P4HA2	ENSG00000217128.13	ENSG00000072682.20	chr5:131718890	chr5:132292555	duplication	4	2	4	medium	duplicates(5)	stop-codon	Folliculin-interacting_protein_N-terminus(100%)|2OG-Fe(II)_oxygenase_superfamily(100%),Prolyl_4-Hydroxylase_alpha-subunit__N-terminal_region(100%)	GAGAGATGATGTTTGGCTCAGTAGCAATGAGCTACAAAGGATCCACCTTAAAAATTCATCAGATTCG___TTCCCCTCCACAGCTCATGCTCAGCAAAGTGTTTACTGCTCGGACTGGCAGCAGTATTTGTGGGAGTCTCAATACGTAAGTGCTTATGGATACAGGGGGAAATGTATCACTTTAGATGTGCAAAGTATGAAAACTAACCAACTGCTTTTAGGACTGCAGCACAAGTTCAcA|ATTTCTTGGTGCCTCCTTAAATTTGCACCAGAGACAAGTGCCTTGCTCTTTTTCCTCACCTCAGCCTTG...GTTTAATCCCACTGGGGGCTTCTAAAGAGCCATATAGAATGAGGAGGTATTTGTTTCCTAGTTCTGTCTCCATTGGTCAACTGCT…	.
ROC2-0812	ROC2-047-T	FNIP1::P4HA2	ENSG00000217128.13	ENSG00000072682.20	chr5:131718986	chr5:132280954	duplication	1	0	1	medium	duplicates(3),low_entropy(3)	out-of-frame	Folliculin-interacting_protein_N-terminus(100%)|2OG-Fe(II)_oxygenase_superfamily(100%),Prolyl_4-Hydroxylase_alpha-subunit__N-terminal_region(100%)	CTTCTGATATAAAAGACCAGTGTCTTAAGTACCAG___GGTTCTCGGTGCTCTTCTGATGCCAATATGCTTGGAGAGATGATGTTTGGCTCAGTAGCAATGAGCTACAAAGGATCCACCTTAAAAATTCATCAGATTCG___TTCCCCTCCACAGCTCATGCTCAGCAAAGTGTTTACTGCTCGGACTGGCAGCAGTATTTGTGGGAGTCTCAATAC|AAGCCAAAGAAGAAGAAGAGGAAGAGGAAAGAAGAAGAAGAGGAAGAGGAAGAAGAAGAAGAAGAAGAAGAAGAAGAAGAAGAAGAAGAAGAAGAAGAAGAAGAAGAAGAAGAAAAGAAGAAGAAGAAGAAGA	SDIKDQCLKYQGSRCSSDANMLGEMMFGSVAMSYKGSTLKIHQIRSPPQLMLSKVFTARTGSSICGSLNt|sqrrrrgrgkkkkrkrkkkkkkkkkkkkkkkkkkkkkkrrrrr
ROC2-0812	ROC2-047-T	FNIP1::P4HA2	ENSG00000217128.13	ENSG00000072682.20	chr5:131730904	chr5:132218644	duplication	0	1	0	low	.	in-frame	Folliculin-interacting_protein_N-terminus(66%)|2OG-Fe(II)_oxygenase_superfamily(100%),Prolyl_4-Hydroxylase_alpha-subunit__N-terminal_region(100%)	AGTTCTTCCTCTTTAGATAGTTCTGTGACTTCATCTTCTGATATAAAAGACCAGTGTCTTAAGTACCAG|ACACTTCCCTCTGTGACCATGAAACTCTGGGTGTCTGCATTGCTGATGGCCTGGTTTGGTGTCCTGAGCTGTGTGCAGGCCGAATTCTTCACCTCTATTG___GGCACATGACTGACCTGATTTATGCAGAG	SSSSLDSSVTSSSDIKDQCLKYQ|TLPSVTMKLWVSALLMAWFGVLSCVQAEFFTSIGHMTDLIYA
ROC2-0812	ROC2-047-T	FNIP1::P4HA2	ENSG00000217128.13	ENSG00000072682.20	chr5:131730904	chr5:132277488	duplication	1	0	0	low	.	out-of-frame	Folliculin-interacting_protein_N-terminus(66%)|2OG-Fe(II)_oxygenase_superfamily(100%),Prolyl_4-Hydroxylase_alpha-subunit__N-terminal_region(100%)	GCTGCCAACTGAAACCTGGAGGAGACAGTTCTTCCTCTTTAGATAGTTCTGTGACTTCATCTTCTGATATAAAAGACCAGTGTCTTAAGTACCAG|TGGTCACGAGTCTTGGCAAGAAAGTCTGAAGACGGGACCAGCTGCACATGTTTTACCCTAAGAGCT	CQLKPGGDSSSSLDSSVTSSSDIKDQCLKYQ|wsrvlarksedgtsctcftlr
ROC2-0812	ROC2-047-T	KCNMB2::LINC00578	ENSG00000197584.13	ENSG00000228221.6	chr3:178558984	chr3:177539395	duplication	2	7	2	high	duplicates(3)	.	.	AGTACGCTCTTGGGTCGTCTCATGAGACCCAGGGGCATGTTGGAAAGAACTGAGAGAAAGAGCAACAAAGCGGCGAGTGGTGTGAGAGGGCAGCACGCGCTGTGG|GTGCAGAGCTTTAAAGGATTATGGAGTCTGAAGACCAAATGGGATGATGGAGAACAGCTATTCAGTGGTACAAATGTAAATGCTCCCAGGCCCGGGCAG___AAAAGAGAAAACATTTCCATGGAAGAGGAAACAGGAAATTCCAACAGATCAGCAACAGTTGGAGTGCTAACCTGTCACTGGAATGGaAAAAAAAATGCTGTCGTTGACACATCTTTTCCTTGTTTTTGACACAAATTAG	.
ROC2-0812	ROC2-047-T	LRMDA::ADK	ENSG00000148655.16	ENSG00000156110.15	chr10:75438494	chr10:74708321	duplication	4	5	2	high	duplicates(1)	out-of-frame	Leucine-rich_repeat(15%)|pfkB_family_carbohydrate_kinase(10%)	aCCCCGCGCTCCGTCCCGCGCGCCCGCAGCGTCCTGGCCGCCATGGCCGGGCTCGTGGTGCGTGGAACTCAA___GTGTCCTACATAGGCCAGGACTGCAGAGAAATTCCAGAGCACCTTGGCAGGGACTGTGGACATTTCGCAAAGAGGCTTGATCTGAGCTTTAACCTTCTGAG|GTTTTCTGTCTCAACTGGTCTCTGACAAGCCTCTGACTGAATGTATCCGTGCTGGCCACTATGCAGCAAGCATCATAATTAGACGGACTGGCTGCACCTTTCCTGAGAAGCCAGACTTCCACTGATGGAAGAGCTGAAAAC	MAGLVVRGTQVSYIGQDCREIPEHLGRDCGHFAKRLDLSFNLLr|fsvstgl*
ROC2-0812	ROC2-047-T	METTL15::BDNF-AS	ENSG00000169519.21	ENSG00000245573.9	chr11:28110401	chr11:27639845	duplication	1	1	0	low	duplicates(1)	.	.	ACCTAGACGCGCGGCGCATTCAGGTTCTCCTGGACCGgAGTGGTAGTCGCTGGCCCGAGTTAGAGGCCAGCTGAGAAGTCTTCGTGCTTCAG|GGCTAGAGCAATGTATCTTAGGCTCACTTAAGGAAGCTGTAGAGATGAGCCCAAG...CCAGTTGTTTGTTGGCTCCCTACAAACATGTCATTCAAGTGGCTAATCTTACAACAGCACAAATTCATCTAACCAG___AAAGAGAAGAGGAGGCTCCAAAGGC	.
ROC2-0812	ROC2-047-T	NDUFB5::PIK3CA	ENSG00000136521.13	ENSG00000121879.6	chr3:179604939	chr3:179218210	duplication	2	2	5	high	duplicates(1),mismatches(1)	out-of-frame	NADH:ubiquinone_oxidoreductase__NDUFB5/SGDH_subunit(19%)|Phosphatidylinositol_3-_and_4-kinase(100%),Phosphoinositide_3-kinase_family__accessory_domain_(PIK_domain)(100%)	TGGCGGCCATGAGTTTGTTGCGGCGGGTTTCGGTTACTGCGGTGGCAGCTCTGTCTGGCCGGCCCCTTGGCACTCGCCTCGGATTTGGGGGCTTCCTCACTCGTGGCTTTCCGAAGGCTGCTG|AGTAACAGACTAGCTAGAGACAATGAATTAAGGGAAAATGACAAAGAACAGCTCAAAGCAATTTCTACACGAGATCCTCTCTCTGAAATCACTGAGCAGGAGAAAGATTTTCTATGGAGTCACAG___ACACTATTGTGTAACTATCCCCGAAATTCTACCCAAATTGCTTCTGTCTGTTAAATGGAATTCTAG	AAMSLLRRVSVTAVAALSGRPLGTRLGFGGFLTRGFPKAA|e*
ROC2-0812	ROC2-047-T	NEK11::ATP2C1	ENSG00000114670.14	ENSG00000017260.20	chr3:131080588	chr3:130941591	duplication	3	3	6	high	duplicates(4)	out-of-frame	Protein_kinase_domain(25%)|Cation_transporting_ATPase__C-terminus(100%),E1-E2_ATPase(95%),haloacid_dehalogenase-like_hydrolase(100%)	CTTCAACAAAAACTTGGCAGTGGAAGTTTTGGAACTGTCTATCTGGTTTCAGACAAGAAAGCCAAACGAGGAGAGGAATT___AAAGGTACTTAAGGAAATATCTGTTGGAGAACTAAATCCAAATGAAACTGTACAGGCCAATTTGGAAGCCCAACTCCTCTCCAAGCTGGACCACCCAGCCATTGTCAAGTTCCATGCAAGTTTTGTGGAGCAAGATAATTTCTGCATTATCACGGAGTACTGTGAG|TGTGCGTGAAGGAAAATTGGAGCATACACTTGCCCGAGACTTGGTTCCAGGTGATACAGTTTGCCTTTCTGTTGGGGATAGAGTTCCTGCTGACTTACGCTTGTTTGAG___GCTGTGGATCTTTCCATTGATGAGTCCAGCTTGACAGG	LQQKLGSGSFGTVYLVSDKKAKRGEELKVLKEISVGELNPNETVQANLEAQLLSKLDHPAIVKFHASFVEQDNFCIITEYCE|ca*
ROC2-0812	ROC2-047-T	NEK11::ATP2C1	ENSG00000114670.14	ENSG00000017260.20	chr3:131029878	chr3:130941591	duplication	2	1	2	medium	duplicates(3)	in-frame	Protein_kinase_domain(8%)|Cation_transporting_ATPase__C-terminus(100%),E1-E2_ATPase(95%),haloacid_dehalogenase-like_hydrolase(100%)	GACCATTTCTTAGGAGACTGGAATGTTAAGTTTCTATAAATGAATGAACCAGTTCTCTCTTGTTTGGAGCAATGCTGAAATTCCAAGAGGCAGCTAAGTGTGTGAGTGGATCAACAGCCATTTCCACTTATCCAAAGACCTTGATTGCAAGAAGATACGTGCTTCAACAAAAACTTGGCAGTGGAAGTTTTGGAACTGTCTATCTGGTTTCAGACAAGAAAGCCAAACGAGGAGAGGAATT|TGTGCGTGAAGGAAAATTGGAGCATACACTTGCCCGAGACTTGGTTCCAGGTGATACAGTTTGCCTTTCTGTTGGGGATAGAGTTCCTGCTGACTTACGCTTGTTTGAGG...___GCTGTGGATCTTTCCATTGATG	MLKFQEAAKCVSGSTAISTYPKTLIARRYVLQQKLGSGSFGTVYLVSDKKAKRGEEf|VREGKLEHTLARDLVPGDTVCLSVGDRVPADLRLFE
ROC2-0812	ROC2-047-T	NPAS3::ARHGAP5	ENSG00000151322.20	ENSG00000100852.14	chr14:33560210	chr14:32090502	duplication	2	4	2	high	duplicates(1)	out-of-frame	PAS_fold(23%)|FF_domain(100%),Ras_family(100%),RhoGAP_domain(99%),p190-A_and_-B_Rho_GAPs_FF_domain(100%)	CACATCAGTAAAAG___TTATAGGTGCACAGCGAAGGAGAAGCCCCAGTGCACTAGCCATTGAAGTATTTGAAGCACATTTGGGAAGCCACATTTTGCAG___TCCCTGGATGGCTTTGTATTTGCACTAAATCAGGAAGGAAAATTTTTGTACATTTCCGAAACAGTCTCCATCTACCTAGGCCTCTCACAA|GAAGATGATCCCTATGATCTTGAAGATGTTTCTGCACAGAAATGAGGGAAATACAAAGAACCAAATACAGTTCTGAAATTTGGGATCTGTATTTTGAGATGATTTTATTTTCAGAATGAGAAGCATATCTGGTTACCTTTATGAATGTAGAGACATGAGAAGAGAGTTATGATGGCAAAAAACAAAGAGCCTCGTCCCC...TGT…	TSVKVIGAQRRRSPSALAIEVFEAHLGSHILQSLDGFVFALNQEGKFLYISETVSIYLGLSQ|eddpydledvsaqk*
ROC2-0812	ROC2-047-T	RHBDL2::HIVEP3	ENSG00000158315.11	ENSG00000127124.16	chr1:38941682	chr1:41918524	duplication	1	3	1	high	.	.	|Zinc_finger__C2H2_type(100%)	CAGAGCGGGATCTTCAGGGCAGCGGGCAACCCCTTGGCCCAGGAAGCCTGGAACGCAAGGACCGGAGGGCGTGGGCTGGGACGCCCCTACCTTGGTCTTTCAGG|GTGTTCATGAAAAAAATGCACAAAATCCTGCCTGGCCGGAATAATTCATGAAGAAGGGGCTGGATCCGTGGGTCAGAGAACACAGGACCAGTTTGCCATCCCAAGGCCGAAG___GCCTCCCTCCAACACAGTTCTCCAAGCTCTAGAAATCTCTGACACATCTTGACCATGAGACCACGGCTGGTTTTTGGCAG___GATTCGAGGCACAAACCCAGCAGCCTCAACCTAGTTCATGGAGGAGCCTCGCGGGGTCCTGGCCAA	.
ROC2-0812	ROC2-047-T	SIPA1L3::ENSG00000239572	ENSG00000105738.11	ENSG00000239572.3	chr19:37907358	chr3:87731750	translocation	2	0	0	low	.	.	.	GAAGTGGGCAGCCTGGAAGTCACTCGGGCCACCGGAGCTGGCGGCGTCTCCAGCGAGCGGCGCGGAGCTGGACGCCGCGATCGTGGGGCCCGCGAGGCGGGCAGCCGGGGCGTCCAG|TGATTCTCCAAGGGCAAATGAATTTTGACCAGGAAGACAGTGAAGAAATTTCATAAAAGTGAAATACTAATTGGAAGCTCCTATCGGC	.
ROC2-0812	ROC2-047-T	STK3::VPS13B-DT	ENSG00000104375.17	ENSG00000253948.4	chr8:98706467	chr8:98968792	duplication	3	4	1	high	.	out-of-frame	Protein_kinase_domain(80%)|	CAGAAGGACATGCAAAATTGGCAGATTTTGGAGTGGCTGGTCAGTTAACA___GATACAATGGCAAAACGCAATACTGTAATAGGAACTCCATTTTGGATGGCTCCTGAGGTGATTCAAGAAATAGGCTATAACTGTGTGGCCGACATCTGGTCCCTTGGCATTACTTCTATAGAAATGGCTGAAGGAAAACCTCCTTATGCTGATATACATCCAATGAGG|GTCTTCTTTTATGGAAAAAGATGCACGCAAAGACTATAGGCCAAGTACAACAACAAGATATTACAGCAAAAGGAACCTCTCAGACTGAAG___GTACCCACTATGCAGACTCTGGTGCTTATTATTTCCAAGAACATCTTATACTTTCACTACAGTTTTATGAACTACATGTCcCC	EGHAKLADFGVAGQLTDTMAKRNTVIGTPFWMAPEVIQEIGYNCVADIWSLGITSIEMAEGKPPYADIHPMR|vffygkrctqrl*
ROC2-0812	ROC2-047-T	TAF3::ITIH2	ENSG00000165632.9	ENSG00000151655.19	chr10:7824560	chr10:7729952	duplication	2	3	3	high	duplicates(2),low_entropy(1)	in-frame	Bromodomain_associated(100%)|Inter-alpha-trypsin_inhibitor_heavy_chain_C-terminus(100%),von_Willebrand_factor_type_A_domain(35%)	CTGCCATCGGTACTCTGAGCTCT___ATGGCCGAACAGACCCAATTTTGGATGATGTTGGTGAAGCTTTCCAGCTGATGGGGGTTAGTCTACATGAACTAGAAG...TGTCACCTTCCCACACCAAATTCCGTCATTTCCTGTTAGCAAGAACAATGTACTTCAGTTTCCTCAACCTGGAAGTAAAGATGCAGAGGAAAGAAAAGAATACATTCCTGATTACCTGCCACCCATTGTGTCTTCTCAAGAAG|GCGAACTAAAACTGTCAAAAATTCAGAAAAACGTTAAGGAGAACATCCAAGACAATATCTCCTTGTTCAGTTTGGGCATGGGATTTGATGTGGACTATGATTTTTTGAAGAGACTGTCCAATGAAAACCATGGAATTGCACAAAGGAT…	VTFPHQIPSFPVSKNNVLQFPQPGSKDAEERKEYIPDYLPPIVSSQE|gELKLSKIQKNVKENIQDNISLFSLGMGFDVDYDFLKRLSNENHGIAQRIYGNQDTS
ROC2-0812	ROC2-047-T	TBL1XR1::ENSG00000223930	ENSG00000177565.19	ENSG00000223930.9	chr3:177098466	chr3:178226188	duplication	2	6	9	high	duplicates(7)	.	.	GAGGCGGTGGCGGCGGCGGCGAGGAGGGGAATTTCCTTGTGCCTCCATTCCCGGGAGGGGGGAGCGGCGTTGGAGGCCACCGTTTCCAG___CATCAACAACAGCAACTTGTGATTGGCGGTGACCGGATATTCAGTTGCACATCCCCACATCAATGCACTGCCAATG|GTACATGTTCCCACCTGAAGAACTTCCTTGAAGATGTCTTATAGTGCAGGTCTGCTGTTTATCTTGCTTAG...___ATCAGATGCTGGCCATTTTTATATTATATGGATGAGTGTCCAGATTCAGTTATATTCTTTTAACAACTGTTGAAATTTATTCTGGCAGATAG___TTAATTTTATGTGTCAACTTGACTGGGCCACAGGATGCTGAGATACCTGGTTCAACAT…	.
ROC2-0812	ROC2-047-T	TBL1XR1::ENSG00000223930	ENSG00000177565.19	ENSG00000223930.9	chr3:177098466	chr3:178278057	duplication	1	4	11	high	duplicates(7)	.	.	GAGGCGGTGGCGGCGGCGGCGAGGAGGGGAATTTCCTTGTGCCTCCATTCCCGGGAGGGGGGAGCGGCGTTGGAGGCCACCGTTTCCAG___CATCAACAACAGCAACTTGTGATTGGCGGTGACCGGATATTCAGTTGCACATCCCCACATCAATGCACTGCCAATG|ATGGAGTCTCACTCTGTCTCCCACGCTGGAGTGCCTCTGAATGCTGTTTTAGCCATGGTTCTGGAGAGGGTAGCGACAGGAGCTGTCTAGGTGGGATCCAGAGGAAAGTACGAATGAGCAGAAG___CACAATGCTGCAGTTCATTTCACAGCTGAG	.
ROC2-0812	ROC2-047-T	TBL1XR1::ENSG00000223930	ENSG00000177565.19	ENSG00000223930.9	chr3:177098466	chr3:178224301	duplication	4	1	9	high	duplicates(7)	.	.	GAGGCGGTGGCGGCGGCGGCGAGGAGGGGAATTTCCTTGTGCCTCCATTCCCGGGAGGGGGGAGCGGCGTTGGAGGCCACCGTTTCCAG___CATCAACAACAGCAACTTGTGATTGGCGGTGACCGGATATTCAGTTGCACATCCCCACATCAATGCACTGCCAATG|TTAATTTTATGTGTCAACTTGACTGGGCCACAGGATGCTGAGATACCTGGTTCAACATTATTTATGG___TAGAATCCAAGAAGACTCTAAAACCTCCAGTACTCAT	.
ROC2-0812	ROC2-047-T	TBL1XR1::ENSG00000223930	ENSG00000177565.19	ENSG00000223930.9	chr3:177098466	chr3:178206853	duplication	2	5	4	high	duplicates(3)	.	.	GGGAGCGGCGTTGGAGGCCACCGTTTCCAG___CATCAACAACAGCAACTTGTGATTGGCGGTGACCGGATATTCAGTTGCACATCCCCACATCAATGCACTGCCAATG|GTGTTGAAAAGCTAATTCACAGCTCCCCAGCTGCCTACTTGTGGGGACAGCTTTCTTCGGCTGCAGGCAGTAATTGCTTTACTGCTATCCTAAATTGCCCTGGAGAAGAAAGCAAAGCTTTGCTTGCTTTATCCTGTGGATTTAAAGCAGTGCCTATACTTGCTCTGCATAGAAGAGAACTTCTCCTACAGATATTTTTATTCTAATCCAC	.
ROC2-0812	ROC2-047-T	TBL1XR1::ENSG00000223930	ENSG00000177565.19	ENSG00000223930.9	chr3:177098466	chr3:178202244	duplication	2	2	2	high	duplicates(3)	.	.	GGGGAATTTCCTTGTGCCTCCATTCCCGGGAGGGGGGAGCGGCGTTGGAGGCCACCGTTTCCAG___CATCAACAACAGCAACTTGTGATTGGCGGTGACCGGATATTCAGTTGCACATCCCCACATCAATGCACTGCCAATG|GCCTCATGAGGAAAATCAAATAAGATTATCTTACATTACAAAATTTTCTTGCATACTTTATGCAACAGTGG...TTGGAATTAGAAGACCTGGTTTTAAATACCAAATTGTTCCCCAGAATGATCTGATCCTACTGCTTAGCCTATCTGGATGTCAGTTTCTACATCTCTAAAAGGAAG___ACACACAGAGGAGAATGCTATCTGAAGATGGAGGCAGAGATTGAAGTGATGCATCTACAGGG	.
ROC2-0812	ROC2-047-T	TBL1XR1::ENSG00000223930	ENSG00000177565.19	ENSG00000223930.9	chr3:177091151	chr3:178206853	duplication	1	0	4	high	duplicates(1)	.	.	CACCGTTTCCAG___CATCAACAACAGCAACTTGTGATTGGCGGTGACCGGATATTCAGTTGCACATCCCCACATCAATGCACTGCCAATG___TGGGATTACAGCTAAGTATTACGTTTTAAA|GTGTTGAAAAGCTAATTCACAGCTCCCCAGCTGCCTACTTGTGGGGACAGCTTTCTTCGGCTGCAGGCAGTAATTGCTTTACTGCTATCCTAAATTGCCCTGGAGAAGAAAGCAAAGCTTTGCTTGCTTTATCCTGTGGATTTAAAGCAGTGCCTATACTTGCTCTGCATAGAAGAGAACTTCTCCTACAGATATTTTTATTCTAATCCAC	.
ROC2-0812	ROC2-047-T	TBL1XR1::ENSG00000223930	ENSG00000177565.19	ENSG00000223930.9	chr3:177098466	chr3:178195477	duplication	0	2	1	medium	.	.	.	CACCGTTTCCAG___CATCAACAACAGCAACTTGTGATTGGCGGTGACCGGATATTCAGTTGCACATCCCCACATCAATGCACTGCCAATG|TTCCATGAAAAGTATTATCTATCAATATATGCCCTTATTACTCAGGAAGCAAATGGAATGACTGGCTTTCAGAAGGTGAGATCAGAGAGAACATTCAAG___TTGGTTGCCCAGGAATTAAGGACCGGGGGAAACGGCTG	.
ROC2-0812	ROC2-047-T	TBL1XR1::ENSG00000223930	ENSG00000177565.19	ENSG00000223930.9	chr3:177098466	chr3:178199958	duplication	1	1	1	medium	duplicates(1)	.	.	GGTATTTGGTGGAGGCTCTTTGAAGTTGGGTTCAGGAGTGTAGAATTGGCAAAGTTATTGCCAGCTTCCTG___CATCAACAACAGCAACTTGTGATTGGCGGTGACCGGATATTCAGTTGCACATCCCCACATCAATGCACTGCCAATG|AATCCAAGAAGACTCTAAAACCTCCAGTACTCA...CATTATCAATCTCATTGATCCTTAGCATCGGAGCTGAGAGGGAGCCAGGATGTTCATCACACTGTGTAAATGGCCTCTGTGAAGAACTTCCTGGGGTATGG	.
ROC2-0812	ROC2-047-T	TBL1XR1::ENSG00000223930	ENSG00000177565.19	ENSG00000223930.9	chr3:177197121	chr3:178201891	duplication	0	1	0	low	.	.	.	GGAGCGGCGTTGGAGGCCACCGTTTCCAG|ACACACAGAGGAGAATGCTATCTGAAGATGGAGGCAGAGATTGAAGTGATGCATCTACAGGGATTGCTGGCCGCCACCACAAGCTAGAAGAAGCAAGGGAGGATTATTCCCTAGAGCCTTTGGATGGAGCAAG	.
ROC2-0812	ROC2-047-T	UBAC2::CLYBL	ENSG00000134882.16	ENSG00000125246.16	chr13:99200939	chr13:99772824	deletion	0	11	1	high	duplicates(3)	out-of-frame	|HpcH/HpaI_aldolase/citrate_lyase_family(100%)	GCTTCCCCTCCCCCGGCGCCCTCTGGGGCTCCGAGCCCGGCGGGACCATGTTCACCAGCACCGGCTCCAGTGGGCTCT|GAAAGCGTCTCTAGCAGCTGATATCCCCAGACTTGGATATAGTTCCTCATCCCATCACAAGTACATCCCCCGGAGGGCAGTGCTTTATGTACCTGGAAATGATGAAAAGAAAATAAAGAAGATTCCATCCCTGAATGTAGATTGTGCAGTGCTCGACTGTGAGGATGGAGTGGCTGCAAACAAAAAG___AATGAAGCTCGACTGAGAATTGTAAAAACTCTTGAAGACATTGATCTGG	MFTSTGSSGL|*
ROC2-0812	ROC2-047-T	UBAC2::CLYBL	ENSG00000134882.16	ENSG00000125246.16	chr13:99201567	chr13:99772824	deletion	1	1	1	high	duplicates(1)	out-of-frame	|HpcH/HpaI_aldolase/citrate_lyase_family(100%)	TGAGAGTGCTTTCAAGTGGAGGGAAGTTAGGAAGTCGTGGCGAGGGAGCGCAGCTGTGCTGCTGGATGTTGCTGTTTTCCTGGCGTGTTAGCGGTGGTCAGCAG|GAAAGCGTCTCTAGCAGCTGATATCCCCAGACTTGGATATAGTTCCTCATCCCATCACAAGTACATCCCCCGGAGGGCAGTGCTTTATGTACCTGGAAATGATGAAAAGAAAATAAAGAAGATTCCATCCCTGAATGTAGATTGTGCAGTGC	RVLSSGGKLGSRGEGAQLCCWMLLFSWRVSGGQQ|esvsss*
ROC2-0812	ROC2-047-T	ZDHHC14::ARID1B	ENSG00000175048.17	ENSG00000049618.25	chr6:157382266	chr6:156901376	duplication	2	2	3	high	duplicates(3)	out-of-frame	|ARID/BRIGHT_DNA_binding_domain(100%),SWI/SNF-like_complex_subunit_BAF250/Osa_(100%)	GCGGCGGGCCCATGAAAGACTGCGAGTACAGCCAGATCAGCACCCACAGCTCCTCCCCCATGGAGTCGCCCCACAAGAAGAAGAAAATCGCGGCCCGGAGGAAATGGGAGGTGTTCCCGGGAAGAAACAAGTTCTTCTGTAACGGGAGGATCATGATGGCCCGGCAGACGGGCGTCTTCTACCTGACGCTCGTCCTCATCCTGGTCACTAGCGGACTCTTCTTCGCCTTCGA|ATGCCACCTCAGTATGGACAGCAAGGTGTGAGTGGTTACTGCCAGCAGGGCCAACAGCCATATTACAGCCAGCAGCCGCAGCCCCCGCACCTCCCACCCCAGGCGCAGTATCTGCCGTCCCAGTCCCAGCAGAGGTACCAGCCGCAGCAG___GACATGTCTCAGG…	GGPMKDCEYSQISTHSSSPMESPHKKKKIAARRKWEVFPGRNKFFCNGRIMMARQTGVFYLTLVLILVTSGLFFAFe|chlsmdskv*
ROC2-0812	ROC2-048-T	AFG3L2::LINC01882	ENSG00000141385.12	ENSG00000260302.3	chr18:12358670	chr18:12765455	duplication	5	6	6	high	duplicates(8)	out-of-frame	FtsH_Extracellular(100%)|	GCTCATCATCGCCTTCTTGCTCTACACCATCAGAAGAGGGCCTGCTGGCATTGGCCGGACAGGCCGAGGGATGGGCGGACTCTTCAGTGTCGGAGAAACCACTGCCAAGGTCTTAAAGGATGAAATTGATGTGAAGTTCAAAGATGTGGCTGGCTGTGAGGAGGCCAAGCTAGAGATCATGGAATTTGTGAATTTCTTGAAAAACCCAAAGCAGTATCAAGACCTAGGAGCAAAAATCCCAAAG|TTCTGGAGGCTGGATGTCCAAGATGAAGGCACTGCTAAACTCcGCATCTGGAGAGGGTGGTTTCCTGATTCgCaGACAAcGTCTCCTCCCTGTGTCCTCACATGGCCTCTACTCTGTGCGCACCTGGAGAGAGAGCGCCC?GTCCCTCCCTCTT…	LIIAFLLYTIRRGPAGIGRTGRGMGGLFSVGETTAKVLKDEIDVKFKDVAGCEEAKLEIMEFVNFLKNPKQYQDLGAKIPK|fwrldvqdegtaklriwrgwfpdsqttsppcvltwpllcahlererpvppssdevtspirtfseslscpwraaevnp
ROC2-0812	ROC2-048-T	AGO4::S100PBP	ENSG00000134698.11	ENSG00000116497.18	chr1:35822982	chr1:32846802	duplication	0	1	3	high	duplicates(1)	out-of-frame	N-terminal_domain_of_argonaute(59%)|S100P-binding_protein(15%)	GGATATTAAGCCTGAAAAACGGCCTCGTAGAGTCAACAG___GGAGGTAGTAGATACAATGGTGCGGCACTTCAAGATGCAAATATTTGGTGATCGGCAGCCTGGGTATGATGGCAAAAGAAACATGTACACAGCACATCCACTACCAATTGGACGGGATAGG|ACGGAGTTTCgCTCTTGTCGCCCAGGCTGTAGTGCAGTGGTGCGATCTCAGCTCACCGCAACCTCCGCCT...AGGTATCTCGGGGGAGCTTTGTGCCTTGATGGATCAAGTTCtTCATATGCAGCACTCAAAATGGCAGCATCCTTCGGACCTCACCACGCG___AAACTACGCCC	DIKPEKRPRRVNREVVDTMVRHFKMQIFGDRQPGYDGKRNMYTAHPLPIGRDR|tefrscrpgcsavvrsqltatsa
ROC2-0812	ROC2-048-T	AGO4::S100PBP	ENSG00000134698.11	ENSG00000116497.18	chr1:35822982	chr1:32853079	duplication	2	0	2	high	duplicates(2)	out-of-frame	N-terminal_domain_of_argonaute(59%)|S100P-binding_protein(15%)	CTATGATGTGGATATTAAGCCTGAAAAACGGCCTCGTAGAGTCAACAG___GGAGGTAGTAGATACAATGGTGCGGCACTTCAAGATGCAAATATTTGGTGATCGGCAGCCTGGGTATGATGGCAAAAGAAACATGTACACAGCACATCCACTACCAATTGGACGGGATAGG|GTATCTCGGGGGAGCTTTGTGCCTTGATGGATCAAGTTCATCATATGCAGCACTCAAAATGGCAGCATCCTTCGGACCTCACCACGCG___AAACTACGCCCGCCGACAGAAACATCTGCAAAGATACAGTCTGACTCAGTGGGTTG	YDVDIKPEKRPRRVNREVVDTMVRHFKMQIFGDRQPGYDGKRNMYTAHPLPIGRDR|vsrgsfvp*
ROC2-0812	ROC2-048-T	ANKHD1::CTNNA1	ENSG00000131503.21	ENSG00000044115.21	chr5:140487060	chr5:138723467	duplication	3	8	6	high	duplicates(5)	out-of-frame	Ankyrin_repeats_(3_copies)(59%)|Vinculin_family(100%)	GATTATCCAAATAATGTTCTGTCAGTTCCCACCACAGATGTGTCTCAGCTCCCTCCACCTTCTCAAGATCAGTCTCAG___GTGCCACGTGTGCCAACGCATACACTTGCCATGGTTGTACCTCCCCAGGAACCTGACAGAACTTCACAGGAGAACTCTCCTGCCCTTTTAGGAGTGCAAAAAG|GATACCCCAAACCAAGACAGATGTCTCACAAAACACAAGCAGAGATGTCAGTCTTCAGGCCTCGCATGGAGAAGATGAAAGAGAGGGGTGGCTTTTCCAAAGCCCAGCGTCAGCACGAAGCTTCCACGAGATtATTTTCCCTCTTATTTTGAAGTCCTG___AAATGACTGCTGTCCATGCAGGCAACATAAACTTCAAGTGGGATCCTAAAAG…	DYPNNVLSVPTTDVSQLPPPSQDQSQVPRVPTHTLAMVVPPQEPDRTSQENSPALLGVQK|gypkprqmshktqaemsvfrprmekmkerggfskaqrqheastrlfsllf*
ROC2-0812	ROC2-048-T	ANKHD1::CTNNA1	ENSG00000131503.21	ENSG00000044115.21	chr5:140487060	chr5:138781923	duplication	0	1	2	medium	duplicates(2)	in-frame	Ankyrin_repeats_(3_copies)(59%)|Vinculin_family(100%)	ATTATCCAAATAATGTTCTGTCAGTTCCCACCACAGATGTGTCTCAGCTCCCTCCACCTTCTCAAGATCAGTCTCAG___GTGCCACGTGTGCCAACGCATACACTTGCCATGGTTGTACCTCCCCAGGAACCTGACAGAACTTCACAGGAGAACTCTCCTGCCCTTTTAGGAGTGCAAAAAG|AAATGACTGCTGTCCATGCAGGCAACATAAACTTCAAGTGGGATCCTAAAAGTCTAGAGATCAGGACTCTGGCAGTTGAGAGACTGTTGGAGCCTCTTGTTACACAG___GTTACAACCCTTGTAAACACCAATAGTAAAGGGCCCTCTAATAAG	YPNNVLSVPTTDVSQLPPPSQDQSQVPRVPTHTLAMVVPPQEPDRTSQENSPALLGVQK|eMTAVHAGNINFKWDPKSLEIRTLAVERLLEPLVTQVTTLVNTNSKGPSN
ROC2-0812	ROC2-048-T	ARPC4::GRM7	ENSG00000241553.13	ENSG00000196277.17	chr3:9804013	chr3:7306498	duplication	3	6	9	high	duplicates(14)	out-of-frame	ARP2/3_complex_20_kDa_subunit_(ARPC4)(100%)|7_transmembrane_sweet-taste_receptor_of_3_GCPR(100%),Nine_Cysteines_Domain_of_family_3_GPCR(100%),Receptor_family_ligand_binding_region(47%)	GATTTTGTGCCACAAGTTCATGCGCTTCATGATGATGCGAGCAGAGAACTTCTTTATCCTTCGAAGGAAGCCTGTGGAG___GGGTATGATATCAGCTTTCTGATCACCAACTTCCACACAGAGCAGATGTACAAACACAAGTTGGTGGACTTTGTGATCCACTTCATGGAGGAGATTGACAAGGAGATCAGTGAGATGAAGCTGTCAGTCAATGCCCGTGCCCGCATTGTGGCTGAAGAGTTCCTTAAGAAT|GCAGATCCTTGCAGCAGCCAAAAGAGCTGACCAAGTTGGCCATTTTCTTTGGGTGGGATCAGACAGCTGGGGATCCAAAATAAACCCACTGCACCAGCATGAAGATATCGCAGAAGGGGCCATCACCATTCAGCCCAAGCGAGCC…	ILCHKFMRFMMMRAENFFILRRKPVEGYDISFLITNFHTEQMYKHKLVDFVIHFMEEIDKEISEMKLSVNARARIVAEEFLKN|adpcssqks*
ROC2-0812	ROC2-048-T	CPT2::SCP2	ENSG00000157184.7	ENSG00000116171.19	chr1:53211319	chr1:52954740	duplication	5	6	2	high	duplicates(11),low_entropy(1),mismatches(1)	in-frame	Choline/Carnitine_o-acyltransferase(81%)|SCP-2_sterol_transfer_family(100%),Thiolase__C-terminal_domain(100%),Thiolase__N-terminal_domain(56%)	AGCTGAGCCCTGACGCAGTTGCCCAGCTGGCATTCCAGATGGCCTTCCTGCGGCAGTACGGGCAGACAGTGGCCACCTACGAGTCCTGTAGCACTGCCGCATTCAAGCACGGCCGCACTGAGACCATCCGCCCGGCCTCCGTCTATACAAAGAGGTGCTCTGAGGCCTTTGTCAGGGAGCCCTCCAGGCACAGTGCTGGTGAGCTTCAGCAGATGATGGTTGAGTGCTCCAAGTACCATGGCCAGCTGACCAAAGAAGCAGCAATGG|GTGTGGCAGAATGTGTCTTGGCTCTTGGGTTTGAGAAGATGAGTAAGGGAAGCCTTGGAATAAAA___TTTTCAGATAGAACCATTCCCACTGATAAGCATGTTGACCTCCTGATCAATAAGTATGGATTG…	LSPDAVAQLAFQMAFLRQYGQTVATYESCSTAAFKHGRTETIRPASVYTKRCSEAFVREPSRHSAGELQQMMVECSKYHGQLTKEAAM|gVAECVLALGFEKMSKGSLGIKFSDRTIPTDKHVDLLINKYGLSAHPVAPQMFGYAGKEHMEKYGTKIEHFAKIGWKNHKHSVNNPYSQFQDEYSLDEV
ROC2-0812	ROC2-048-T	CPT2::SCP2	ENSG00000157184.7	ENSG00000116171.19	chr1:53211250	chr1:52954740	duplication	0	1	2	high	duplicates(1)	in-frame	Choline/Carnitine_o-acyltransferase(77%)|SCP-2_sterol_transfer_family(100%),Thiolase__C-terminal_domain(100%),Thiolase__N-terminal_domain(56%)	TGTAGCACTGCCGCATTCAAGCACGGCCGCACTGAGACCATCCGCCCGGCCTCCGTCTATACAAAGAGGTGCTCTGAGGCCTTTGTCAGGGAGCCCTCCAGGCACAGTGCTG|GTGTGGCAGAATGTGTCTTGGCTCTTGGGTTTGAGAAGATGAGTAAGGGAAGCCTTGGAATAAAA___TTTTCAGATAGAACCATTCCCACTGATAAGCATGTTGACCTCC...AATAAGTATGGATTGTCTGCTCACCCAGTTGCTCCTCAGATGTTTGGGTATGCTGGAAAAGAACATATGGAAAAATATG___GAACAAAAATTGAACACTTTGC	CSTAAFKHGRTETIRPASVYTKRCSEAFVREPSRHSA|gVAECVLALGFEKMSKGSLGIKFSDRTIPTDKHVDL
ROC2-0812	ROC2-048-T	DENND1B::PFDN1	ENSG00000213047.13	ENSG00000113068.10	chr1:197607073	chr5:140246057	translocation	7	8	3	high	duplicates(7),mismatches(1)	in-frame	DENN_(AEX-3)_domain(100%),uDENN_domain(100%)|Prefoldin_subunit(22%)	CCAATGCCATACCTGATTGGAATACACTCCAGCCTCATAGAG___AGAGTGAAAAACAAATCATTGGAAGATGTTGTTATGTTAAATGTTGATACAAACACATTAGAATCACCATTTAGTGACTTGAACAACCTACCAAGTGATGTG|CAGAAAAAGTCCTACCTGGAGCGAAGCGTTAAGGAAGCTGAGGACAACATCCGGGAGATGCTGATGGCACGAAGGGCCCAGTAGGGAGCCTCTCTGGGAAGCTCTTCCTCCTGCCCCTCCCATTCCTGGTGGGGGCAGAGGAGTGTCTGCAGGGAAACAGCTTCTCCTCTGCCCCGATGGATGCTTTATTTGGATGGCCTGGCAACATCACATTTTCTGCATCACCCTGAGCCCCATTTGCTTCCCAGCCC…	PMPYLIGIHSSLIERVKNKSLEDVVMLNVDTNTLESPFSDLNNLPSDV|QKKSYLERSVKEAEDNIREMLMARRAQ*
ROC2-0812	ROC2-048-T	EEF1AKMT2::DHX32	ENSG00000203791.15	ENSG00000089876.12	chr10:124774675	chr10:125867183	duplication	7	3	5	high	duplicates(5),mismappers(1)	in-frame	Methyltransferase_domain(41%)|Helicase_associated_domain_(HA2)(100%),Oligonucleotide/oligosaccharide-binding_(OB)-fold(100%)	ACACAAGATTCCACTGGATGCTTCAGTGCTTGATATTGGAACTGGAAATGGTGTTTTCCTGGTTGAACTT___GCAAAATTTGGTTTCTCTAATATTACTGGAATTGATTACTCTCCTTCTGCAATTCAGCTTTCTGGAAGTATTATAGAAAAAGAAGGTTTATCTAACATTAAGTTAAAG|GTTCCTCAGTGGTGTGCTGAATATTGTCTTTCCATCCACTACCAGCACGGGGGCGTGATATGCACACAGGTCCACAAGCAGACTGTGGTCCAGCTCGCCCTGCGGGTGGCGGATGAAATGGATGTTAACATTGGTCATGAGGTTGGCTACGTGATCCCTTTCGAGAACTGCTGTACCAACGAAA	HKIPLDASVLDIGTGNGVFLVELAKFGFSNITGIDYSPSAIQLSGSIIEKEGLSNIKLK|VPQWCAEYCLSIHYQHGGVICTQVHKQTVVQLALRVADEMDVNIGHEVGYVIPFENCCTNE
ROC2-0812	ROC2-048-T	EIF4E::ADH4	ENSG00000151247.13	ENSG00000198099.10	chr4:98929095	chr4:99142780	duplication	0	12	0	medium	duplicates(6)	in-frame	|Alcohol_dehydrogenase_GroES-like_domain(100%),Zinc-binding_dehydrogenase(100%)	GGAGCGGTTGTGCGATCAGATCGATCTAAGATGGCGACTGTCGAACCG|GTTATTAAATGCAAAGCAGCCATCGCCTGGGAAGCAGGCAAGCCCCTTTGCATTGAAGAGGTTGAAGTAGCTCCCCCCAAGGCTCATGAAGTTCGCATTCAG___ATCATTGCTACCTCcCTGTGCCATACTGATGCCACTGTTATCGATTCTAAATTTGAGGGCCTAGCTTTCCCAGTGATCGTTGGCCATGAGGCTGCAGGTATTGTGG...C	MATVEP|VIKCKAAIAWEAGKPLCIEEVEVAPPKAHEVRIQIIATSLCHTDATVIDSKFEGLAFPVIVGHEAAGIV
ROC2-0812	ROC2-048-T	FAAP100::NPLOC4	ENSG00000185504.17	ENSG00000182446.15	chr17:81544004	chr17:81565607	duplication	9	4	0	high	duplicates(6),low_entropy(1)	in-frame	Fanconi_anemia-associated_(83%)|NPL4_family(11%)	GGCGGAGCTGCTCAGAGCTGCCTTGAAGGACGGCCACTCAG___GCGTGCCCCTGTGCTGTGCCACCCTGCAGTGGCTCCTTGCTGAGAATGCTGCTGTGGACG...GTGAGGGCCCGAGCACTATCTTCCATCCAGGGAGTGGCCCCTGATGGCGCCAACGTTCACCTCATCGTCCGAGAG___GTGGCCATGACcGACCTGTGCCCAGCAGGGCCCATCCAGGCCGTGGAGATTCAAGTGGAAAGCTCCTCTCTGGCCGACATTTGCAGGGCGCACCATGCCGTTGTCGGGCGCATGCAG|GACAGCATCAGCTTGCTGCTGGAGGCCGTGCGGACCAGAAATGAGGAGCTCGCCCAGACATGGAAGAGGTCTGAGCAGTGGGCCACCATCGAGC	VRARALSSIQGVAPDGANVHLIVREVAMTDLCPAGPIQAVEIQVESSSLADICRAHHAVVGRMQ|DSISLLLEAVRTRNEELAQTWKRSEQWATIE
ROC2-0812	ROC2-048-T	FNIP1::P4HA2	ENSG00000217128.13	ENSG00000072682.20	chr5:131718986	chr5:132280954	duplication	4	0	5	high	duplicates(8),low_entropy(6)	out-of-frame	Folliculin-interacting_protein_N-terminus(100%)|2OG-Fe(II)_oxygenase_superfamily(100%),Prolyl_4-Hydroxylase_alpha-subunit__N-terminal_region(100%)	GTTTTGTTTGACTCCAGTGTTAAGAGAAGAAATGAGGACATATCAGTATCG___...CTTCATCTTCTGATATAAAAGAC?AGTGTCTTAAGTACCAG___GGTTCTCGGTGCTCTTCTGATGCCAATATGCTTGGAGAGATGATGTTTGGCTCAGTAGCAATGAGCTACAAAGGATCCACCTTAAAAATTCATCAGATTCG___TTCCCCTCCACAGCTCATGCTCAGCAAAGTGTTTACTGCTCGGACTGGCAGCAGTATTTGTGGGAGTCTCAATAC|AAGCCAAAGAAGAAGAAGAGGAAGAGGAAAGAAGAAGAAGAGGAAGAGGAAGAAGAAGAAGAAGAAGAAGAAGAAGAAGAAGAAGAAGAAGAAGAAGAAGAAGAAGAAGAAGAAAAGA…	sssdikd?clkyqGSRCSSDANMLGEMMFGSVAMSYKGSTLKIHQIRSPPQLMLSKVFTARTGSSICGSLNt|sqrrrrgrgkkkkrkrkkkkkkkkkkkkkkkkkkkkkkrrrrrrgrrrrmq
ROC2-0812	ROC2-048-T	FNIP1::P4HA2	ENSG00000217128.13	ENSG00000072682.20	chr5:131718986	chr5:132277488	duplication	1	1	4	high	duplicates(4)	out-of-frame	Folliculin-interacting_protein_N-terminus(100%)|2OG-Fe(II)_oxygenase_superfamily(100%),Prolyl_4-Hydroxylase_alpha-subunit__N-terminal_region(100%)	TGCCAATATGCTTGGAGAGATGATGTTTGGCTCAGTAGCAATGAGCTACAAAGGATCCACCTTAAAAATTCATCAGATTCG___TTCCCCTCCACAGCTCATGCTCAGCAAAGTGTTTACTGCTCGGACTGGCAGCAGTATTTGTGGGAGTCTCAATAC|TGGTCACGAGTCTTGGCAAGAAAGTCTGAAGACGGGACCAGCTGCACATGTTTTACCCTAAGAGCTTGCTATATAAAGGATACTTTCTGGAAGGCTGGTTGGTGTGAGGATTCAGTCTTGCAGCCACTCGAGACATCACTTCTGTTCGTAAGTCC	ANMLGEMMFGSVAMSYKGSTLKIHQIRSPPQLMLSKVFTARTGSSICGSLNt|gheswqeslktgpaahvlp*
ROC2-0812	ROC2-048-T	FNIP1::P4HA2	ENSG00000217128.13	ENSG00000072682.20	chr5:131730904	chr5:132277488	duplication	2	1	3	high	duplicates(2)	out-of-frame	Folliculin-interacting_protein_N-terminus(66%)|2OG-Fe(II)_oxygenase_superfamily(100%),Prolyl_4-Hydroxylase_alpha-subunit__N-terminal_region(100%)	CTGATTGTATATCAAGACTGTGAAAGACGAGGGAGAAATGTTTTGTTTGACTCCAGTGTTAAGAGAAGAAATGAGGACATATCAGTATCG___AAACTCtGCAGTGATGCTCAAGTTAAAGTCTTTGGGAAATGCTGCCAACTGAAACCTGGAGGAGACAGTTCTTCCTCTTTAGATAGTTCTGTGACTTCATCTTCTGATATAAAAGACCAGTGTCTTAAGTACCAG|TGGTCACGAGTCTTGGCAAGAAAGTCTGAAGACGGGACCAGCTGCACATGTTTTACCCTAAGAGCTTGCTATATAAAGGATACTTTCTGGAAGGCTGGTTGGTGTGAGG...TGTGACCATGAAACTCTGGGTGTCTGCATTGCTGATGGCCTGGTTTGGTGTCCTGAGC…	LIVYQDCERRGRNVLFDSSVKRRNEDISVSKLcSDAQVKVFGKCCQLKPGGDSSSSLDSSVTSSSDIKDQCLKYQ|wsrvlarksedgtsctcftlracyikdtfwkagwce
ROC2-0812	ROC2-048-T	FNIP1::P4HA2	ENSG00000217128.13	ENSG00000072682.20	chr5:131718890	chr5:132292555	duplication	3	11	15	medium	duplicates(13),low_entropy(2),mismappers(1)	stop-codon	Folliculin-interacting_protein_N-terminus(100%)|2OG-Fe(II)_oxygenase_superfamily(100%),Prolyl_4-Hydroxylase_alpha-subunit__N-terminal_region(100%)	CTTGGAGAGATGATGTTTGGCTCAGTAGCAATGAGCTACAAAGGATCCACCTTAAAAATTCATCAGATTCG___TTCCCCTCCACAGCTCATGCTCAGCAAAGTGTTTACTGCTCGGACTGGCAGCAGTATTTGTGGGAGTCTCAATACGTAAGTGCTTATGGATACAGGGGGAAATGTATCACTTTAGATGTGCAAAGTATGAAAACTAACCAACTGCTTTTAGGACTGCAGCACAAGTTCAcA|ATTTCTTGGTGCCTCCTTAAATTTGCACCAGAGACAAGTGCCTTGCTCTTTTTCCTCACCTCAGCCTTGTCTCAATCCCCATTGCTGTGGGTTACTGAGGTTTAATCCCACTGGGGGCTTCTAAAGAGCCATATAGAATGAGGAGGTATTTGT…	.
ROC2-0812	ROC2-048-T	FNIP1::P4HA2	ENSG00000217128.13	ENSG00000072682.20	chr5:131718986	chr5:132218644	duplication	0	1	0	low	duplicates(1)	out-of-frame	Folliculin-interacting_protein_N-terminus(100%)|2OG-Fe(II)_oxygenase_superfamily(100%),Prolyl_4-Hydroxylase_alpha-subunit__N-terminal_region(100%)	GCAGTATTTGTGGGAGTCTCAATAC|ACACTTCCCTCTGTGACCATGAAACTCTGGGTGTCTGCATTGCTGATGGCCTGGTTTGGTGTCCTGAGCTGTGTGC...TGATTTATGCAGAGAAAGAGCTGGTGCAGTCTCTGAAAGAGTACATCCTTGTGGAGGAAGCCAAGCTTTCCAAGATTAAGAG___CTGGGCCAACAAAATGGAA	SICGSLNt|hfpl*
ROC2-0812	ROC2-048-T	FNIP1::P4HA2	ENSG00000217128.13	ENSG00000072682.20	chr5:131719317	chr5:132280954	duplication	0	0	0	low	low_entropy(1)	out-of-frame	Folliculin-interacting_protein_N-terminus(94%)|2OG-Fe(II)_oxygenase_superfamily(100%),Prolyl_4-Hydroxylase_alpha-subunit__N-terminal_region(100%)	GTAGCAATGAGCTACAAAGGATCCACCTTAAAAATTCATCAGATTCG|AAGCCAAAGAAGAAGAAGAGGAAGAGGAAAGAAGAAGAAGAGGAAGAGGAAGAA...GAAGAAGAAGAAGAAGAAGAAGAAGAAGAAGAAGAAGAAGAAGAAGAAGAAAAGAAGAAGAAGAAGAAGAGGAAGAAGAAGAAGAATGCAGCA	VAMSYKGSTLKIHQIr|sqrrrrgrgkkkkrkrk
ROC2-0812	ROC2-048-T	KCNMB2::LINC00578	ENSG00000197584.13	ENSG00000228221.6	chr3:178558984	chr3:177539395	duplication	2	2	1	high	.	.	.	GTATGCAGTACGCTCTTGGGTCGTCTCATGAGACCCAGGGGCATGTTGGAAAGAACTGAGAGAAAGAGCAACAAAGCGGCGAGTGGTGTGAGAGGGCAGCACGCGCTGTGG|GTGCAGAGCTTTAAAGGATTATGGAGTCTGAAGACCAAATGGGATGATGGAGAACAGCTATTCAGTGGTACAAATGTAAATGCTCCCAGGCCCG...AACAGGAAATTCCAACAGATCAGCAACAGTTGGAGTGCTAACCTGTCACTGGAATGGaAAAAAAAATGCTGTCGTTGACACATCTTTTCCTTGTTTTTGAC	.
ROC2-0812	ROC2-048-T	KCNMB2::LINC00578	ENSG00000197584.13	ENSG00000228221.6	chr3:178558984	chr3:177629417	duplication	1	0	1	medium	.	.	.	GTATGCAGTACGCTCTTGGGTCGTCTCATGAGACCCAGGGGCATGTTGGAAAGAACTGAGAGAAAGAGCAACAAAGCGGCGAGTGGTGTGAGAGGGCAGCACGCGCTGTGG|AAAAGAGAAAACATTTCCATGGAAGAGGAAACAGGAAATTCCAACAGATCAGCAACAGTTGGAGTGCTAACCTGTCACTGGAATGGaAAAAAAAATGCTGTCGTTGACACATCTTTTCCT	.
ROC2-0812	ROC2-048-T	LRMDA::ADK	ENSG00000148655.16	ENSG00000156110.15	chr10:75438494	chr10:74708321	duplication	7	21	4	high	duplicates(7)	out-of-frame	Leucine-rich_repeat(15%)|pfkB_family_carbohydrate_kinase(10%)	GCCGGGCTCGTGGTGCGTGGAACTCAA___GTGTCCTACATAGGCCAGGACTGCAGAGAAATTCCAGAGCACCTTGGCAGGGACTGTGGACATTTCGCAAAGAGGCTTGATCTGAGCTTTAACCTTCTGAG|GTTTTCTGTCTCAACTGGTCTCTGACAAGCCTCTGACTGAATGTATCCGTGCTGGCCACTATGCAGCAAGCATCATAATTAGACGGACTGGCTGCACCTTTCCTGAGAAGCCAGACTTCCACTGATGGAAGAGCTGAAAACACAAGCCCAGGAGTGCAGACACTGCCCTAATTGCTTCCTGAGAATTCCCATATTAATAAAGAAGAAAATTA	AGLVVRGTQVSYIGQDCREIPEHLGRDCGHFAKRLDLSFNLLr|fsvstgl*
ROC2-0812	ROC2-048-T	METTL15::BDNF-AS	ENSG00000169519.21	ENSG00000245573.9	chr11:28110401	chr11:27639845	duplication	2	3	3	high	duplicates(2)	.	.	GGCCAACAGGACCCTTTGGCAGCTGAGGCTGGAAACAGCGGAACCAAAGGCAGACGGTCCTCAGTTGCTTGGGCGGACGTGGACCCAATCTGTCCGTCCTT...GACCTAGACGCGCGGCGCATTCAGGTTCTCCTGGACCGTAGTGGTAGTCGCTGGCCCGAGTTAGAGGCCAGCTGAGAAGTCTTCGTGCTTCAG|GGCTAGAGCAATGTATCTTAGGCTCACTTAAGGAAGCTGTAGAGATGAGCCCAAGGAGGGAAACCAGAAGAGCCCCCCAGGCTCACCAGTTGTTTGTTGGCTCCCTACAAACATGTCATTCAAGTGGCTAATCTTACAACAGCACAAATTCATCTAACCAG___CAGAAAGAGAAGAGGAG...GAAAGTGTCAGCCAATG…	.
ROC2-0812	ROC2-048-T	NDUFB5::PIK3CA	ENSG00000136521.13	ENSG00000121879.6	chr3:179604939	chr3:179218210	duplication	5	4	5	high	duplicates(3),mismatches(1)	out-of-frame	NADH:ubiquinone_oxidoreductase__NDUFB5/SGDH_subunit(19%)|Phosphatidylinositol_3-_and_4-kinase(100%),Phosphoinositide_3-kinase_family__accessory_domain_(PIK_domain)(100%)	AGCCATGGCGGCCATGAGTTTGTTGCGGCGGGTTTCGGTTACTGCGGTGGCAGCTCTGTCTGGCCGGCCCCTTGGCACTCGCCTCGGATTTGGGGGCTTCCTCACTCGTGGCTTTCCGAAGGCTGCTG|AGTAACAGACTAGCTAGAGACAATGAATTAAGGGAAAATGACAAAGAACAGCTCAAAGCAATTTCTACACGAGATCCTCTCTCTGAAATCACTGAGCAGGAGAAAGATTTTCTATGGAGTCACAG___ACACTATTGTGTAACTATCCCCGAAATTCT...___ATGTATTGCT	MAAMSLLRRVSVTAVAALSGRPLGTRLGFGGFLTRGFPKAA|e*
ROC2-0812	ROC2-048-T	NEK11::ATP2C1	ENSG00000114670.14	ENSG00000017260.20	chr3:131080588	chr3:130941591	duplication	9	6	11	high	duplicates(8)	out-of-frame	Protein_kinase_domain(25%)|Cation_transporting_ATPase__C-terminus(100%),E1-E2_ATPase(95%),haloacid_dehalogenase-like_hydrolase(100%)	GTTTCTATAAATGAATGAACCAGTTCTCTCTTGTTTGGAGCAATGCTGAAATTCCAAGAGGCAGCTAAGTGTGTGAGTGGATCAACAGCCATTTCCACTTATCCAAAGACCTTGATTGCAAGAAGATACGTGCTTCAACAAAAACTTGGCAGTGGAAGTTTTGGAACTGTCTATCTGGTTTCAGACAAGAAAGCCAAACGAGGAGAGGAATT___AAAGGTACTTAAGGAAATATCTGTTGGAGAACTAAATCCAAATGAAACTGTACAGGCCAATTTGGAAGCCCAACTCCTCTCCAAGCTGGACCACCCAGCCATTGTCAAGTTCCATGCAAGTTTTGTGGAGCAAGATAATTTCTGCATTATCACGGAGTACTGTGAG|TGTGCGTGAAGGAAAAT…	MLKFQEAAKCVSGSTAISTYPKTLIARRYVLQQKLGSGSFGTVYLVSDKKAKRGEELKVLKEISVGELNPNETVQANLEAQLLSKLDHPAIVKFHASFVEQDNFCIITEYCE|ca*
ROC2-0812	ROC2-048-T	NEK11::ATP2C1	ENSG00000114670.14	ENSG00000017260.20	chr3:131029878	chr3:130941591	duplication	0	1	3	medium	duplicates(1)	in-frame	Protein_kinase_domain(8%)|Cation_transporting_ATPase__C-terminus(100%),E1-E2_ATPase(95%),haloacid_dehalogenase-like_hydrolase(100%)	GTGGATCAACAGCCATTTCCACTTATCCAAAGACCTTGATTGCAAGAAGATACGTGCTTCAACAAAAACTTGGCAGTGGAAGTTTTGGAACTGTCTATCTGGTTTCAGACAAGAAAGCCAAACGAGGAGAGGAATT|TGTGCGTGAAGGAAAATTGGAGCATACACTTGCCCGAGACTTGGTTCCAGGTGATACAGTTTGCCTTTCTGTTGGGGATAGAGTTCCTGCTGACTTACGCTTGTTTGAG___GCTGTGGATCTTTCCATTGATGAGTCCAGCTTGAC	GSTAISTYPKTLIARRYVLQQKLGSGSFGTVYLVSDKKAKRGEEf|VREGKLEHTLARDLVPGDTVCLSVGDRVPADLRLFEAVDLSIDESSL
ROC2-0812	ROC2-048-T	NPAS3::ARHGAP5	ENSG00000151322.20	ENSG00000100852.14	chr14:33560210	chr14:32090502	duplication	3	8	5	high	duplicates(14)	out-of-frame	PAS_fold(23%)|FF_domain(100%),Ras_family(100%),RhoGAP_domain(99%),p190-A_and_-B_Rho_GAPs_FF_domain(100%)	GTGCACAGCGAAGGAGAAGCCCCAGTGCACTAGCCATTGAAGTATTTGAAGCACATTTGGGAAGCCACATTTTGCAG___TCCCTGGATGGCTTTGTATTTGCACTAAATCAGGAAGGAAAATTTTTGTACATTTCCGAAACAGTCTCCATCTACCTAGGCCTCTCACAA|GAAGATGATCCCTATGATCTTGAAGATGTTTCTGCACAGAAATGAGGGAAATACAAAGAACCAAATACAGTTCTGAAATTTGGGATCTGTATTTTGAGATGATTTTATTTTCAGAATGAGAAGCATATCTGGTTACCTTTATGAATGTAGAGACATGAGAAGAGAGTTATGATGGCAAAAAACAAAGAGCCTCGTCCCCCATCCTATACCATCAGTATAGTTGGACTC…	AQRRRSPSALAIEVFEAHLGSHILQSLDGFVFALNQEGKFLYISETVSIYLGLSQ|eddpydledvsaqk*
ROC2-0812	ROC2-048-T	RHBDL2::HIVEP3	ENSG00000158315.11	ENSG00000127124.16	chr1:38941682	chr1:41918524	duplication	4	2	2	high	duplicates(5)	.	|Zinc_finger__C2H2_type(100%)	GGACGGAGGAGCGCCTGGCAGAGCGGGATCTTCAGGGCAGCGGGCAACCCCTTGGCCCAGGAAGCCTGGAACGCAAGGACCGGAGGGCGTGGGCTGGGACGCCCCTACCTTGGTCTTTCAGG|GTGTTCATGAAAAAAATGCACAAAATCCTGCCTGGCCGGAATAATTCATGAAGAAGGGGCTGGATCCGTGGGTCAGAGAACACAGGACCAGTTTGCCATCCCAAGGCCGAAG___TCTGGTGTCTCGGATTTGTTCCTGTGTTGCCC...CAGCACAGCGAGGTCTTTCTCATTTTGTAACTGCAAAAGCTGGAACAAGAGCCAGAGAAGCCAAAGAAGCAGTACAAGTCCAACAGCTTTTAGAATAACCC	.
ROC2-0812	ROC2-048-T	SIPA1L3::ENSG00000239572	ENSG00000105738.11	ENSG00000239572.3	chr19:37932692	chr3:87731750	translocation	0	2	1	high	duplicates(3),mismappers(1)	.	.	GCAGGTGGCCTCGCCCTGGGAGGACCAGGGACAGGAGGAGTCCACCTGGGGCTCCCCTGACAGCCACCTGCCCACTTTGTGATCAGAGCCGTGTTCGGGGAGTCTTTCAG|TGATTCTCCAAGGGCAAATGAATTTTGACCAGGAAGACAGTGAAGAAATTTCATAAAAGTGAAATACTAATTGGAAGCTCCTATCGGCATTGGTTGATCTGACAAGTTGTGTGTATAGAAACTAGCCTATATGGAGACACGAATGTCAAAAGAAGTTTT...AGGAGGAGAAGAACACATTGCAGAACAGAAGATGGCAAATAAATGCTTTTCCATGAAAGAGGCACAGATTGCTTCTACTTACCAAAGCAAGTCACATGGCC	.
ROC2-0812	ROC2-048-T	STK3::VPS13B-DT	ENSG00000104375.17	ENSG00000253948.4	chr8:98706467	chr8:98968792	duplication	13	7	2	high	duplicates(7)	out-of-frame	Protein_kinase_domain(80%)|	CTCCTCAATACAGAAGGACATGCAAAATTGGCAGATTTTGGAGTGGCTGGTCAGTTAACA___GATACAATGGCAAAACGCAATACTGTAATAGGAACTCCATTTTGGATGGCTCCTGAGGTGATTCAAGAAATAGGCTATAACTGTGTGGCCGACATCTGGTCCCTTGGCATTACTTCTATAGAAATGGCTGAAGGAAAACCTCCTTATGCTGATATACATCCAATGAGG|GTCTTCTTTTATGGAAAAAGATGCACGCAAAGACTATAGGCCAAGTACAACAACAAGATATTACAGCAAAAGGAACCTCTCAGACTGAAG___GTACCCACTATGCAGACTCTGGTGCTTATTATTTCCAAGAACATCTTATACTTTCACTACAGTTTTATGAACTA	LLNTEGHAKLADFGVAGQLTDTMAKRNTVIGTPFWMAPEVIQEIGYNCVADIWSLGITSIEMAEGKPPYADIHPMR|vffygkrctqrl*
ROC2-0812	ROC2-048-T	TAF3::ITIH2	ENSG00000165632.9	ENSG00000151655.19	chr10:7824560	chr10:7729952	duplication	7	6	9	high	duplicates(7)	in-frame	Bromodomain_associated(100%)|Inter-alpha-trypsin_inhibitor_heavy_chain_C-terminus(100%),von_Willebrand_factor_type_A_domain(35%)	ACAGACCCAATTTTGGATGATGTTGGTGAAGCTTTCCAGCTGATGGGGGTTAGTCTACATGAACTAGAAGACTATATTCACAACATTGAGCCTGTCACCTTCCCACACCAAATTCCGTCATTTCCTGTTAGCAAGAACAATGTACTTCAGTTTCCTCAACCTGGAAGTAAAGATGCAGAGGAAAGAAAAGAATACATTCCTGATTACCTGCCACCCATTGTGTCTTCTCAAGAAG|GCGAACTAAAACTGTCAAAAATTCAGAAAAACGTTAAGGAGAACATCCAAGACAATATCTCCTTGTTCAGTTTGGGCATGGGATTTGATGTGGACTATGATTTTTTGAAGAGACTGTCCAATGAAAACCATGGAATTGCACAAAGGATTTATGGAAACCAGGA…	TDPILDDVGEAFQLMGVSLHELEDYIHNIEPVTFPHQIPSFPVSKNNVLQFPQPGSKDAEERKEYIPDYLPPIVSSQE|gELKLSKIQKNVKENIQDNISLFSLGMGFDVDYDFLKRLSNENHGIAQRIYGNQDTSSQLKKFYNQVSTPLLRNVQFNYPHTSVT
ROC2-0812	ROC2-048-T	TBL1XR1::ENSG00000223930	ENSG00000177565.19	ENSG00000223930.9	chr3:177098466	chr3:178278057	duplication	1	11	22	high	duplicates(9)	.	.	GGGGAATTTCCTTGTGCCTCCATTCCCGGGAGGGGGGAGCGGCGTTGGAGGCCACCGTTTCCAG___CATCAACAACAGCAACTTGTGATTGGCGGTGACCGGATATTCAGTTGCACATCCCCACATCAATGCACTGCCAATG|ATGGAGTCTCACTCTGTCTCCCACGCTGGAGTGCCTCTGAATGCTGTTTTAGCCATGGTTCTGGAGAGGGTAGCGACAGGAGCTGTCTAGGTGGGATCCAGAGGAAAGTACGAATGAGCAGAAG	.
[truncated: 936 more rows]

## Sheet: Table S5-FusionCatcher
Supplementary Table S5. Fusion transcripts detected by FusionCatcher that correspond to the 170 fusion genes identified in common by all three algorithms: STAR-Fusion, Arriba, and FusionCatcher.
[truncated: 1,044 more rows]

## Sheet: Table S6-Reciprocal
Supplementary Table S6. Reciprocal fusion transcripts detected with the Arriba algorithm in various samples from the examined patients.
[truncated: 52 more rows]

[truncated: 8 more sheets: Table S7-Enrichment analysis, Table S8-Kinases, Table S9 vst kinases, Table S10 KruskalWallis, Table S11 DunnPostHoc, Table S12 Quartile, Table S13 Fusion-integrated , Table S14-HR Genes WES]
